# Supplementary material for: Tetrakis[μ3-2-(piperidin-1-yl)ethanolato]tetrakis[chloridocopper(II)]
Source: Acta Crystallogr Sect E Struct Rep Online. 2014 Apr 30;70(Pt 5):m194. doi: 10.1107/S1600536814009052 (PMC4011270; doi:10.1107/S1600536814009052)
Supplement: Supplementary file 1 [file e-70-0m194-sup1.cif]

##############################################################################
#                                                                            #
# This CIF contains the data in a paper accepted for publication in          #
# Acta Crystallographica Section E. It conforms to the requirements of       #
# Notes for Authors for Acta Crystallographica Section E, and has been       #
# peer reviewed under the auspices of the IUCr Commission on Journals.       #
#                                                                            #
# Full details of the Crystallographic Information File format               #
# are given in the paper "The Crystallographic Information File (CIF):       #
# a New Standard Archive File for Crystallography" by S. R. Hall, F. H.      #
# Allen and I. D. Brown [Acta Cryst. (1991), A47, 655-685].                  #
#                                                                            #
# The current version of the core CIF dictionary is obtainable from          #
# ftp://ftp.iucr.org/pub/cif_core.dic.                                       #
#                                                                            #
# Software is freely available for graphical display of the structure(s)     #
# in this CIF. For information consult the CIF software page                 #
# http://www.iucr.org/resources/cif/software.                                #
#                                                                            #
# This file may be used for bona fide research purposes within the           #
# scientific community so long as proper attribution is given to the journal # 
# article from which it was obtained.                                        #
#                                                                            #
##############################################################################
data_I
_audit_creation_method     SHELXL-2013
_database_code_depnum_ccdc_archive     'CCDC 998731'
_chemical_name_systematic
;
Tetrakis[\m~3~-2-(piperidin-1-yl)ethanolato]tetrakis[chloridocopper(II)]
;
_chemical_name_common     ?
_chemical_formula_moiety     'C28 H56 Cl4 Cu4 N4 O4'
_chemical_formula_sum     'C28 H56 Cl4 Cu4 N4 O4'
_chemical_formula_iupac     '[Cu4 (C7 H14 N O)4 Cl4]'
_chemical_formula_weight     908.72
_chemical_melting_point     ?
_symmetry_cell_setting     tetragonal
_symmetry_space_group_name_H-M     'P 41 21 2'
_symmetry_space_group_name_Hall     'P 4abw 2nw'
loop_
    _symmetry_equiv_pos_as_xyz
    'x, y, z'
    '-y+1/2, x+1/2, z+1/4'
    '-x, -y, z+1/2'
    'y+1/2, -x+1/2, z+3/4'
    'x+1/2, -y+1/2, -z+3/4'
    'y, x, -z'
    '-x+1/2, y+1/2, -z+1/4'
    '-y, -x, -z+1/2'
_cell_length_a     13.9016(2)
_cell_length_b     13.9016(2)
_cell_length_c     38.8340(9)
_cell_angle_alpha     90
_cell_angle_beta     90
_cell_angle_gamma     90
_cell_volume     7504.8(3)
_cell_formula_units_Z     8
_cell_measurement_reflns_used     9940
_cell_measurement_theta_min     3.9
_cell_measurement_theta_max     68.8
_cell_measurement_temperature     293(2)
_exptl_crystal_description     prism
_exptl_crystal_colour     blue
_exptl_crystal_size_max     0.160
_exptl_crystal_size_mid     0.120
_exptl_crystal_size_min     0.080
_exptl_crystal_density_diffrn     1.609
_exptl_crystal_density_meas     ?
_exptl_crystal_density_method     ?
_exptl_crystal_F_000     3744
_exptl_absorpt_coefficient_mu     5.469
_exptl_absorpt_correction_type     multi-scan
_exptl_absorpt_process_details     '(SADABS; Bruker, 2001)'
_exptl_absorpt_correction_T_min     0.5694
_exptl_absorpt_correction_T_max     0.7533
_exptl_special_details     ?
_diffrn_ambient_temperature     293(2)
_diffrn_radiation_type     CuK\a
_diffrn_radiation_wavelength     1.54178
_diffrn_measurement_device_type     'Bruker APEXII CCD'
_diffrn_measurement_method     '\f and \w scans'
_diffrn_detector_area_resol_mean     ?
_diffrn_reflns_number     66705
_diffrn_reflns_av_R_equivalents     0.0655
_diffrn_reflns_theta_min     3.377
_diffrn_reflns_theta_max     69.697
_diffrn_reflns_theta_full     69.70
_diffrn_measured_fraction_theta_max     0.990
_diffrn_measured_fraction_theta_full     0.990
_diffrn_reflns_limit_h_min     -16
_diffrn_reflns_limit_h_max     16
_diffrn_reflns_limit_k_min     -16
_diffrn_reflns_limit_k_max     15
_diffrn_reflns_limit_l_min     -45
_diffrn_reflns_limit_l_max     46
_refine_special_details
;
Refined as a 2-component inversion twin.
;
_reflns_number_total     6976
_reflns_number_gt     6547
_reflns_threshold_expression     'I > 2\s(I)'
_refine_ls_structure_factor_coef     Fsqd
_refine_ls_matrix_type     full
_refine_ls_R_factor_all     0.0728
_refine_ls_R_factor_gt     0.0683
_refine_ls_wR_factor_gt     0.1786
_refine_ls_wR_factor_ref     0.1819
_refine_ls_goodness_of_fit_ref     1.165
_refine_ls_restrained_S_all     1.165
_refine_ls_number_reflns     6976
_refine_ls_number_parameters     398
_refine_ls_number_restraints     0
_refine_ls_hydrogen_treatment     constr
_refine_ls_weighting_scheme     calc
_refine_ls_weighting_details
        'calc w=1/[\s^2^(Fo^2^)+(0.0407P)^2^+55.9102P] where P=(Fo^2^+2Fc^2^)/3'
_atom_sites_solution_hydrogens     geom
_atom_sites_solution_primary     direct
_atom_sites_solution_secondary     difmap
_refine_ls_shift/su_max     0.001
_refine_ls_shift/su_mean     0.000
_refine_diff_density_max     0.930
_refine_diff_density_min     -0.806
_refine_ls_extinction_method     none
_refine_ls_extinction_coef     ?
_refine_ls_abs_structure_details     'Flack (1983), 2913 Friedel pairs'
_refine_ls_abs_structure_Flack     0.18(5)
loop_
    _atom_type_symbol
    _atom_type_description
    _atom_type_scat_dispersion_real
    _atom_type_scat_dispersion_imag
    _atom_type_scat_source
    'C' 'C' 0.0181 0.0091
                         'International Tables Vol C Tables 4.2.6.8 and 6.1.1.4'
    'H' 'H' 0.0000 0.0000
                         'International Tables Vol C Tables 4.2.6.8 and 6.1.1.4'
    'Cl' 'Cl' 0.3639 0.7018
                         'International Tables Vol C Tables 4.2.6.8 and 6.1.1.4'
    'Cu' 'Cu' -1.9646 0.5888
                         'International Tables Vol C Tables 4.2.6.8 and 6.1.1.4'
    'N' 'N' 0.0311 0.0180
                         'International Tables Vol C Tables 4.2.6.8 and 6.1.1.4'
    'O' 'O' 0.0492 0.0322
                         'International Tables Vol C Tables 4.2.6.8 and 6.1.1.4'
_computing_data_collection     'APEX2 (Bruker, 2007)'
_computing_cell_refinement     'SAINT (Bruker, 2007)'
_computing_data_reduction     'SAINT (Bruker, 2007)'
_computing_structure_solution     'SHELXTL (Sheldrick, 2008)'
_computing_structure_refinement     'SHELXTL (Sheldrick, 2008)'
_computing_molecular_graphics     'SHELXTL (Sheldrick, 2008)'
_computing_publication_material     'SHELXTL (Sheldrick, 2008)'
loop_
    _atom_site_type_symbol
    _atom_site_label
    _atom_site_fract_x
    _atom_site_fract_y
    _atom_site_fract_z
    _atom_site_U_iso_or_equiv
    _atom_site_adp_type
    _atom_site_calc_flag
    _atom_site_refinement_flags
    _atom_site_occupancy
    _atom_site_symmetry_multiplicity
    _atom_site_disorder_assembly
    _atom_site_disorder_group
    Cu Cu1 0.03847(9) 0.68690(8) -0.03396(3) 0.0359(3) Uani d . 1 1 . .
    Cu Cu2 0.19814(9) 0.54936(8) -0.03808(3) 0.0352(3) Uani d . 1 1 . .
    Cu Cu3 0.19184(8) 0.68392(9) 0.03586(3) 0.0336(3) Uani d . 1 1 . .
    Cu Cu4 0.05180(8) 0.52599(8) 0.03383(4) 0.0366(3) Uani d . 1 1 . .
    Cl Cl1 0.02892(19) 0.84482(16) -0.04415(7) 0.0529(6) Uani d . 1 1 . .
    Cl Cl2 0.20776(19) 0.39762(16) -0.05687(8) 0.0545(6) Uani d . 1 1 . .
    Cl Cl3 0.34843(16) 0.68975(19) 0.04958(7) 0.0502(6) Uani d . 1 1 . .
    Cl Cl4 -0.10283(18) 0.5147(2) 0.04883(9) 0.0632(8) Uani d . 1 1 . .
    N N1 0.3352(5) 0.5899(5) -0.05397(18) 0.0368(16) Uani d . 1 1 . .
    N N2 -0.0955(6) 0.6526(5) -0.0528(2) 0.0417(18) Uani d . 1 1 . .
    N N3 0.1545(5) 0.8161(5) 0.05649(18) 0.0341(15) Uani d . 1 1 . .
    N N4 0.0914(5) 0.3890(5) 0.04787(19) 0.0361(16) Uani d . 1 1 . .
    O O1 0.1787(4) 0.6858(4) -0.02744(15) 0.0325(12) Uani d . 1 1 . .
    O O2 0.0590(4) 0.5475(4) -0.02994(15) 0.0370(13) Uani d . 1 1 . .
    O O3 0.0527(4) 0.6684(4) 0.02958(17) 0.0394(14) Uani d . 1 1 . .
    O O4 0.1893(4) 0.5442(4) 0.02558(15) 0.0346(12) Uani d . 1 1 . .
    C C1 0.2455(6) 0.7412(6) -0.0465(2) 0.040(2) Uani d . 1 1 . .
    H H1A 0.2478 0.8062 -0.0374 0.048 Uiso calc R 1 1 . .
    H H1B 0.2257 0.7445 -0.0704 0.048 Uiso calc R 1 1 . .
    C C2 0.3414(6) 0.6967(6) -0.0440(2) 0.0364(19) Uani d . 1 1 . .
    H H2A 0.3656 0.7027 -0.0207 0.044 Uiso calc R 1 1 . .
    H H2B 0.3857 0.7296 -0.0593 0.044 Uiso calc R 1 1 . .
    C C3 0.3439(7) 0.5788(7) -0.0916(2) 0.042(2) Uani d . 1 1 . .
    H H3A 0.2995 0.6228 -0.1027 0.050 Uiso calc R 1 1 . .
    H H3B 0.3252 0.5139 -0.0979 0.050 Uiso calc R 1 1 . .
    C C4 0.4451(8) 0.5979(8) -0.1053(3) 0.051(2) Uani d . 1 1 . .
    H H4A 0.4479 0.5813 -0.1295 0.062 Uiso calc R 1 1 . .
    H H4B 0.4597 0.6659 -0.1031 0.062 Uiso calc R 1 1 . .
    C C5 0.5196(7) 0.5397(8) -0.0857(2) 0.050(2) Uani d . 1 1 . .
    H H5A 0.5836 0.5577 -0.0932 0.060 Uiso calc R 1 1 . .
    H H5B 0.5106 0.4718 -0.0904 0.060 Uiso calc R 1 1 . .
    C C6 0.5095(5) 0.5583(8) -0.0469(2) 0.043(2) Uani d . 1 1 . .
    H H6A 0.5560 0.5198 -0.0344 0.051 Uiso calc R 1 1 . .
    H H6B 0.5221 0.6255 -0.0420 0.051 Uiso calc R 1 1 . .
    C C7 0.4089(6) 0.5323(7) -0.0357(2) 0.040(2) Uani d . 1 1 . .
    H H7A 0.3977 0.4646 -0.0401 0.048 Uiso calc R 1 1 . .
    H H7B 0.4028 0.5430 -0.0111 0.048 Uiso calc R 1 1 . .
    C C8 -0.0104(7) 0.4958(6) -0.0498(3) 0.046(2) Uani d . 1 1 . .
    H H8A -0.0158 0.4302 -0.0415 0.055 Uiso calc R 1 1 . .
    H H8B 0.0084 0.4944 -0.0738 0.055 Uiso calc R 1 1 . .
    C C9 -0.1069(6) 0.5489(6) -0.0455(3) 0.041(2) Uani d . 1 1 . .
    H H9A -0.1540 0.5217 -0.0612 0.050 Uiso calc R 1 1 . .
    H H9B -0.1304 0.5404 -0.0222 0.050 Uiso calc R 1 1 . .
    C C10 -0.1754(6) 0.7091(7) -0.0363(3) 0.044(2) Uani d . 1 1 . .
    H H10A -0.1600 0.7771 -0.0376 0.053 Uiso calc R 1 1 . .
    H H10B -0.1791 0.6918 -0.0121 0.053 Uiso calc R 1 1 . .
    C C11 -0.2722(7) 0.6925(9) -0.0527(4) 0.072(4) Uani d . 1 1 . .
    H H11A -0.3205 0.7310 -0.0411 0.087 Uiso calc R 1 1 . .
    H H11B -0.2900 0.6253 -0.0504 0.087 Uiso calc R 1 1 . .
    C C12 -0.2676(9) 0.7200(9) -0.0907(4) 0.074(4) Uani d . 1 1 . .
    H H12A -0.3292 0.7074 -0.1016 0.089 Uiso calc R 1 1 . .
    H H12B -0.2537 0.7881 -0.0930 0.089 Uiso calc R 1 1 . .
    C C13 -0.1893(10) 0.6614(9) -0.1083(3) 0.068(3) Uani d . 1 1 . .
    H H13A -0.1835 0.6819 -0.1321 0.082 Uiso calc R 1 1 . .
    H H13B -0.2074 0.5940 -0.1082 0.082 Uiso calc R 1 1 . .
    C C14 -0.0920(7) 0.6728(7) -0.0904(2) 0.047(2) Uani d . 1 1 . .
    H H14A -0.0461 0.6296 -0.1011 0.056 Uiso calc R 1 1 . .
    H H14B -0.0692 0.7380 -0.0939 0.056 Uiso calc R 1 1 . .
    C C15 0.0002(7) 0.7326(6) 0.0510(3) 0.048(2) Uani d . 1 1 . .
    H H15A -0.0012 0.7091 0.0745 0.058 Uiso calc R 1 1 . .
    H H15B -0.0654 0.7390 0.0428 0.058 Uiso calc R 1 1 . .
    C C16 0.0504(7) 0.8256(7) 0.0492(3) 0.048(2) Uani d . 1 1 . .
    H H16A 0.0220 0.8695 0.0657 0.057 Uiso calc R 1 1 . .
    H H16B 0.0419 0.8530 0.0264 0.057 Uiso calc R 1 1 . .
    C C17 0.2152(7) 0.8908(6) 0.0417(2) 0.040(2) Uani d . 1 1 . .
    H H17A 0.2016 0.8962 0.0172 0.047 Uiso calc R 1 1 . .
    H H17B 0.2822 0.8726 0.0442 0.047 Uiso calc R 1 1 . .
    C C18 0.1989(8) 0.9886(7) 0.0588(3) 0.055(3) Uani d . 1 1 . .
    H H18A 0.2402 1.0364 0.0482 0.066 Uiso calc R 1 1 . .
    H H18B 0.1326 1.0085 0.0555 0.066 Uiso calc R 1 1 . .
    C C19 0.2207(8) 0.9825(8) 0.0970(3) 0.058(3) Uani d . 1 1 . .
    H H19A 0.2888 0.9703 0.1004 0.069 Uiso calc R 1 1 . .
    H H19B 0.2048 1.0430 0.1080 0.069 Uiso calc R 1 1 . .
    C C20 0.1625(8) 0.9022(7) 0.1127(3) 0.050(2) Uani d . 1 1 . .
    H H20A 0.1810 0.8947 0.1367 0.060 Uiso calc R 1 1 . .
    H H20B 0.0949 0.9196 0.1122 0.060 Uiso calc R 1 1 . .
    C C21 0.1757(7) 0.8089(7) 0.0946(2) 0.041(2) Uani d . 1 1 . .
    H H21A 0.1336 0.7612 0.1048 0.050 Uiso calc R 1 1 . .
    H H21B 0.2415 0.7873 0.0977 0.050 Uiso calc R 1 1 . .
    C C22 0.2464(7) 0.4756(7) 0.0441(3) 0.048(2) Uani d . 1 1 . .
    H H22A 0.2485 0.4913 0.0684 0.057 Uiso calc R 1 1 . .
    H H22B 0.3115 0.4738 0.0352 0.057 Uiso calc R 1 1 . .
    C C23 0.1969(6) 0.3820(7) 0.0384(3) 0.043(2) Uani d . 1 1 . .
    H H23A 0.2274 0.3326 0.0522 0.052 Uiso calc R 1 1 . .
    H H23B 0.2028 0.3637 0.0143 0.052 Uiso calc R 1 1 . .
    C C24 0.0357(8) 0.3141(7) 0.0299(3) 0.051(2) Uani d . 1 1 . .
    H H24A 0.0519 0.3168 0.0056 0.061 Uiso calc R 1 1 . .
    H H24B -0.0320 0.3298 0.0320 0.061 Uiso calc R 1 1 . .
    C C25 0.0498(10) 0.2113(9) 0.0421(3) 0.068(3) Uani d . 1 1 . .
    H H25A 0.0042 0.1698 0.0304 0.082 Uiso calc R 1 1 . .
    H H25B 0.1141 0.1901 0.0360 0.082 Uiso calc R 1 1 . .
    C C26 0.0364(8) 0.2022(7) 0.0800(3) 0.055(3) Uani d . 1 1 . .
    H H26A 0.0553 0.1381 0.0872 0.066 Uiso calc R 1 1 . .
    H H26B -0.0310 0.2108 0.0856 0.066 Uiso calc R 1 1 . .
    C C27 0.0955(9) 0.2757(8) 0.0991(3) 0.054(3) Uani d . 1 1 . .
    H H27A 0.1632 0.2599 0.0967 0.065 Uiso calc R 1 1 . .
    H H27B 0.0795 0.2731 0.1234 0.065 Uiso calc R 1 1 . .
    C C28 0.0785(7) 0.3783(7) 0.0857(2) 0.044(2) Uani d . 1 1 . .
    H H28A 0.0137 0.3978 0.0917 0.053 Uiso calc R 1 1 . .
    H H28B 0.1227 0.4216 0.0973 0.053 Uiso calc R 1 1 . .
loop_
    _atom_site_aniso_label
    _atom_site_aniso_U_11
    _atom_site_aniso_U_22
    _atom_site_aniso_U_33
    _atom_site_aniso_U_12
    _atom_site_aniso_U_13
    _atom_site_aniso_U_23
    Cu1 0.0306(6) 0.0252(6) 0.0519(7) 0.0000(5) -0.0094(6) 0.0002(6)
    Cu2 0.0311(6) 0.0219(6) 0.0527(7) 0.0011(5) -0.0025(6) -0.0030(5)
    Cu3 0.0254(6) 0.0291(6) 0.0463(7) 0.0015(5) -0.0030(5) -0.0041(5)
    Cu4 0.0252(6) 0.0267(6) 0.0578(8) -0.0005(5) -0.0042(6) 0.0029(6)
    Cl1 0.0513(14) 0.0268(10) 0.0807(17) 0.0015(9) -0.0163(12) 0.0049(11)
    Cl2 0.0510(14) 0.0273(11) 0.0854(18) -0.0012(10) 0.0042(12) -0.0133(11)
    Cl3 0.0267(10) 0.0533(14) 0.0706(15) 0.0043(10) -0.0088(10) -0.0159(12)
    Cl4 0.0335(12) 0.0500(14) 0.106(2) -0.0035(10) 0.0059(13) 0.0126(14)
    N1 0.038(4) 0.036(4) 0.036(4) -0.010(3) -0.003(3) -0.001(3)
    N2 0.043(4) 0.027(4) 0.055(4) -0.007(3) -0.018(4) 0.002(3)
    N3 0.043(4) 0.021(3) 0.038(4) 0.000(3) -0.002(3) -0.004(3)
    N4 0.026(4) 0.034(4) 0.048(4) -0.008(3) -0.001(3) 0.002(3)
    O1 0.025(3) 0.025(3) 0.047(3) 0.008(2) -0.003(2) 0.001(2)
    O2 0.031(3) 0.026(3) 0.054(3) 0.010(2) -0.011(3) -0.008(3)
    O3 0.025(3) 0.026(3) 0.067(4) 0.009(2) 0.002(3) -0.005(3)
    O4 0.028(3) 0.026(3) 0.050(3) 0.008(2) -0.005(2) 0.005(2)
    C1 0.034(5) 0.027(4) 0.058(5) -0.004(3) 0.022(4) 0.003(4)
    C2 0.026(4) 0.039(5) 0.044(5) -0.006(4) 0.002(3) -0.011(4)
    C3 0.038(5) 0.039(5) 0.049(5) 0.006(4) -0.002(4) -0.002(4)
    C4 0.058(6) 0.050(6) 0.046(5) 0.000(5) 0.008(5) 0.005(4)
    C5 0.042(5) 0.057(6) 0.052(6) 0.011(5) 0.005(4) -0.008(5)
    C6 0.010(4) 0.053(6) 0.064(6) 0.005(3) 0.001(4) 0.013(5)
    C7 0.024(4) 0.049(5) 0.048(5) -0.009(4) 0.004(4) 0.005(4)
    C8 0.043(5) 0.023(4) 0.071(6) -0.004(4) -0.022(5) -0.002(4)
    C9 0.027(4) 0.028(4) 0.068(6) 0.006(3) -0.021(4) 0.005(4)
    C10 0.021(4) 0.039(5) 0.072(6) 0.003(3) 0.001(4) -0.008(5)
    C11 0.032(5) 0.063(7) 0.121(11) 0.027(5) -0.018(6) -0.035(7)
    C12 0.058(7) 0.049(6) 0.115(11) 0.015(5) -0.044(7) 0.003(7)
    C13 0.083(9) 0.053(7) 0.068(7) -0.001(6) -0.037(7) 0.004(5)
    C14 0.053(6) 0.038(5) 0.050(5) -0.005(4) -0.008(4) 0.002(4)
    C15 0.038(5) 0.026(4) 0.080(7) 0.003(4) -0.002(5) -0.012(5)
    C16 0.047(5) 0.034(5) 0.062(6) 0.023(4) -0.010(5) -0.020(4)
    C17 0.052(6) 0.029(4) 0.038(5) 0.005(4) 0.012(4) -0.002(4)
    C18 0.049(6) 0.034(5) 0.083(7) -0.010(4) 0.003(5) 0.005(5)
    C19 0.060(6) 0.048(6) 0.065(6) -0.005(5) -0.005(5) -0.022(5)
    C20 0.057(6) 0.047(6) 0.046(5) -0.008(5) -0.004(5) -0.016(4)
    C21 0.046(5) 0.041(5) 0.037(4) -0.008(4) 0.000(4) -0.001(4)
    C22 0.030(5) 0.040(5) 0.073(7) 0.013(4) -0.012(4) 0.010(5)
    C23 0.021(4) 0.048(5) 0.060(6) 0.018(4) 0.007(4) 0.007(4)
    C24 0.055(6) 0.046(5) 0.051(5) -0.011(5) -0.004(5) 0.004(5)
    C25 0.065(8) 0.069(8) 0.070(7) 0.034(6) 0.013(6) 0.001(6)
    C26 0.048(6) 0.043(6) 0.073(7) 0.009(5) 0.004(5) 0.016(5)
    C27 0.071(7) 0.044(6) 0.048(6) 0.006(5) -0.004(5) 0.013(4)
    C28 0.048(5) 0.038(5) 0.046(5) -0.001(4) -0.009(4) -0.009(4)
_geom_special_details
;
 All esds (except the esd in the dihedral angle between two l.s. planes)
 are estimated using the full covariance matrix.  The cell esds are taken
 into account individually in the estimation of esds in distances, angles
 and torsion angles; correlations between esds in cell parameters are only
 used when they are defined by crystal symmetry.  An approximate (isotropic)
 treatment of cell esds is used for estimating esds involving l.s. planes.
;
loop_
    _geom_bond_atom_site_label_1
    _geom_bond_atom_site_label_2
    _geom_bond_site_symmetry_2
    _geom_bond_distance
    _geom_bond_publ_flag
    Cu1 O2 . 1.965(6) ?
    Cu1 O1 . 1.965(5) ?
    Cu1 N2 . 2.058(7) ?
    Cu1 Cl1 . 2.235(2) ?
    Cu1 Cu2 . 2.9341(17) ?
    Cu2 O2 . 1.960(6) ?
    Cu2 O1 . 1.960(5) ?
    Cu2 N1 . 2.081(7) ?
    Cu2 Cl2 . 2.236(2) ?
    Cu3 O3 . 1.961(6) ?
    Cu3 O4 . 1.983(6) ?
    Cu3 N3 . 2.070(7) ?
    Cu3 Cl3 . 2.242(2) ?
    Cu3 Cu4 . 2.9354(17) ?
    Cu4 O4 . 1.954(6) ?
    Cu4 O3 . 1.986(6) ?
    Cu4 N4 . 2.057(7) ?
    Cu4 Cl4 . 2.233(3) ?
    N1 C3 . 1.476(11) ?
    N1 C7 . 1.482(12) ?
    N1 C2 . 1.536(11) ?
    N2 C9 . 1.478(11) ?
    N2 C14 . 1.488(12) ?
    N2 C10 . 1.505(12) ?
    N3 C17 . 1.457(11) ?
    N3 C16 . 1.480(12) ?
    N3 C21 . 1.512(11) ?
    N4 C24 . 1.474(12) ?
    N4 C28 . 1.488(12) ?
    N4 C23 . 1.515(10) ?
    O1 C1 . 1.416(9) ?
    O2 C8 . 1.429(10) ?
    O3 C15 . 1.421(11) ?
    O4 C22 . 1.434(10) ?
    C1 C2 . 1.473(12) ?
    C1 H1A . 0.9700 ?
    C1 H1B . 0.9700 ?
    C2 H2A . 0.9700 ?
    C2 H2B . 0.9700 ?
    C3 C4 . 1.526(14) ?
    C3 H3A . 0.9700 ?
    C3 H3B . 0.9700 ?
    C4 C5 . 1.519(14) ?
    C4 H4A . 0.9700 ?
    C4 H4B . 0.9700 ?
    C5 C6 . 1.533(13) ?
    C5 H5A . 0.9700 ?
    C5 H5B . 0.9700 ?
    C6 C7 . 1.510(11) ?
    C6 H6A . 0.9700 ?
    C6 H6B . 0.9700 ?
    C7 H7A . 0.9700 ?
    C7 H7B . 0.9700 ?
    C8 C9 . 1.540(12) ?
    C8 H8A . 0.9700 ?
    C8 H8B . 0.9700 ?
    C9 H9A . 0.9700 ?
    C9 H9B . 0.9700 ?
    C10 C11 . 1.507(13) ?
    C10 H10A . 0.9700 ?
    C10 H10B . 0.9700 ?
    C11 C12 . 1.529(19) ?
    C11 H11A . 0.9700 ?
    C11 H11B . 0.9700 ?
    C12 C13 . 1.522(18) ?
    C12 H12A . 0.9700 ?
    C12 H12B . 0.9700 ?
    C13 C14 . 1.528(15) ?
    C13 H13A . 0.9700 ?
    C13 H13B . 0.9700 ?
    C14 H14A . 0.9700 ?
    C14 H14B . 0.9700 ?
    C15 C16 . 1.472(13) ?
    C15 H15A . 0.9700 ?
    C15 H15B . 0.9700 ?
    C16 H16A . 0.9700 ?
    C16 H16B . 0.9700 ?
    C17 C18 . 1.532(13) ?
    C17 H17A . 0.9700 ?
    C17 H17B . 0.9700 ?
    C18 C19 . 1.514(15) ?
    C18 H18A . 0.9700 ?
    C18 H18B . 0.9700 ?
    C19 C20 . 1.508(15) ?
    C19 H19A . 0.9700 ?
    C19 H19B . 0.9700 ?
    C20 C21 . 1.488(13) ?
    C20 H20A . 0.9700 ?
    C20 H20B . 0.9700 ?
    C21 H21A . 0.9700 ?
    C21 H21B . 0.9700 ?
    C22 C23 . 1.489(14) ?
    C22 H22A . 0.9700 ?
    C22 H22B . 0.9700 ?
    C23 H23A . 0.9700 ?
    C23 H23B . 0.9700 ?
    C24 C25 . 1.518(15) ?
    C24 H24A . 0.9700 ?
    C24 H24B . 0.9700 ?
    C25 C26 . 1.488(15) ?
    C25 H25A . 0.9700 ?
    C25 H25B . 0.9700 ?
    C26 C27 . 1.508(15) ?
    C26 H26A . 0.9700 ?
    C26 H26B . 0.9700 ?
    C27 C28 . 1.536(13) ?
    C27 H27A . 0.9700 ?
    C27 H27B . 0.9700 ?
    C28 H28A . 0.9700 ?
    C28 H28B . 0.9700 ?
loop_
    _geom_angle_atom_site_label_1
    _geom_angle_atom_site_label_2
    _geom_angle_atom_site_label_3
    _geom_angle_site_symmetry_1
    _geom_angle_site_symmetry_3
    _geom_angle
    _geom_angle_publ_flag
    O2 Cu1 O1 . . 80.7(2) ?
    O2 Cu1 N2 . . 86.1(3) ?
    O1 Cu1 N2 . . 160.3(3) ?
    O2 Cu1 Cl1 . . 172.5(2) ?
    O1 Cu1 Cl1 . . 95.13(18) ?
    N2 Cu1 Cl1 . . 96.4(2) ?
    O2 Cu1 Cu2 . . 41.55(17) ?
    O1 Cu1 Cu2 . . 41.56(16) ?
    N2 Cu1 Cu2 . . 121.0(2) ?
    Cl1 Cu1 Cu2 . . 132.50(9) ?
    O2 Cu2 O1 . . 80.9(2) ?
    O2 Cu2 N1 . . 162.8(3) ?
    O1 Cu2 N1 . . 85.8(3) ?
    O2 Cu2 Cl2 . . 95.71(18) ?
    O1 Cu2 Cl2 . . 171.88(19) ?
    N1 Cu2 Cl2 . . 96.0(2) ?
    O2 Cu2 Cu1 . . 41.67(16) ?
    O1 Cu2 Cu1 . . 41.69(16) ?
    N1 Cu2 Cu1 . . 122.2(2) ?
    Cl2 Cu2 Cu1 . . 132.67(9) ?
    O3 Cu3 O4 . . 81.3(2) ?
    O3 Cu3 N3 . . 84.2(3) ?
    O4 Cu3 N3 . . 160.5(3) ?
    O3 Cu3 Cl3 . . 172.2(2) ?
    O4 Cu3 Cl3 . . 95.78(18) ?
    N3 Cu3 Cl3 . . 96.9(2) ?
    O3 Cu3 Cu4 . . 42.29(16) ?
    O4 Cu3 Cu4 . . 41.42(17) ?
    N3 Cu3 Cu4 . . 120.5(2) ?
    Cl3 Cu3 Cu4 . . 132.62(9) ?
    O4 Cu4 O3 . . 81.4(2) ?
    O4 Cu4 N4 . . 84.4(2) ?
    O3 Cu4 N4 . . 160.6(3) ?
    O4 Cu4 Cl4 . . 173.4(2) ?
    O3 Cu4 Cl4 . . 95.61(18) ?
    N4 Cu4 Cl4 . . 97.1(2) ?
    O4 Cu4 Cu3 . . 42.17(16) ?
    O3 Cu4 Cu3 . . 41.63(16) ?
    N4 Cu4 Cu3 . . 120.5(2) ?
    Cl4 Cu4 Cu3 . . 133.15(9) ?
    C3 N1 C7 . . 111.3(7) ?
    C3 N1 C2 . . 110.2(7) ?
    C7 N1 C2 . . 111.3(7) ?
    C3 N1 Cu2 . . 109.9(5) ?
    C7 N1 Cu2 . . 110.1(5) ?
    C2 N1 Cu2 . . 103.8(5) ?
    C9 N2 C14 . . 112.1(7) ?
    C9 N2 C10 . . 110.3(7) ?
    C14 N2 C10 . . 110.2(7) ?
    C9 N2 Cu1 . . 104.8(5) ?
    C14 N2 Cu1 . . 106.1(6) ?
    C10 N2 Cu1 . . 113.2(5) ?
    C17 N3 C16 . . 115.2(7) ?
    C17 N3 C21 . . 108.7(7) ?
    C16 N3 C21 . . 112.6(7) ?
    C17 N3 Cu3 . . 109.6(5) ?
    C16 N3 Cu3 . . 104.5(5) ?
    C21 N3 Cu3 . . 105.7(5) ?
    C24 N4 C28 . . 109.5(7) ?
    C24 N4 C23 . . 110.4(8) ?
    C28 N4 C23 . . 110.6(7) ?
    C24 N4 Cu4 . . 112.8(6) ?
    C28 N4 Cu4 . . 108.8(5) ?
    C23 N4 Cu4 . . 104.7(5) ?
    C1 O1 Cu2 . . 109.0(5) ?
    C1 O1 Cu1 . . 125.4(5) ?
    Cu2 O1 Cu1 . . 96.7(2) ?
    C8 O2 Cu2 . . 125.9(6) ?
    C8 O2 Cu1 . . 110.8(5) ?
    Cu2 O2 Cu1 . . 96.8(3) ?
    C15 O3 Cu3 . . 111.4(5) ?
    C15 O3 Cu4 . . 125.0(6) ?
    Cu3 O3 Cu4 . . 96.1(2) ?
    C22 O4 Cu4 . . 111.9(5) ?
    C22 O4 Cu3 . . 122.7(6) ?
    Cu4 O4 Cu3 . . 96.4(2) ?
    O1 C1 C2 . . 109.4(7) ?
    O1 C1 H1A . . 109.8 ?
    C2 C1 H1A . . 109.8 ?
    O1 C1 H1B . . 109.8 ?
    C2 C1 H1B . . 109.8 ?
    H1A C1 H1B . . 108.2 ?
    C1 C2 N1 . . 109.8(7) ?
    C1 C2 H2A . . 109.7 ?
    N1 C2 H2A . . 109.7 ?
    C1 C2 H2B . . 109.7 ?
    N1 C2 H2B . . 109.7 ?
    H2A C2 H2B . . 108.2 ?
    N1 C3 C4 . . 113.6(8) ?
    N1 C3 H3A . . 108.8 ?
    C4 C3 H3A . . 108.8 ?
    N1 C3 H3B . . 108.8 ?
    C4 C3 H3B . . 108.8 ?
    H3A C3 H3B . . 107.7 ?
    C5 C4 C3 . . 111.2(8) ?
    C5 C4 H4A . . 109.4 ?
    C3 C4 H4A . . 109.4 ?
    C5 C4 H4B . . 109.4 ?
    C3 C4 H4B . . 109.4 ?
    H4A C4 H4B . . 108.0 ?
    C4 C5 C6 . . 109.9(8) ?
    C4 C5 H5A . . 109.7 ?
    C6 C5 H5A . . 109.7 ?
    C4 C5 H5B . . 109.7 ?
    C6 C5 H5B . . 109.7 ?
    H5A C5 H5B . . 108.2 ?
    C7 C6 C5 . . 109.2(8) ?
    C7 C6 H6A . . 109.8 ?
    C5 C6 H6A . . 109.8 ?
    C7 C6 H6B . . 109.8 ?
    C5 C6 H6B . . 109.8 ?
    H6A C6 H6B . . 108.3 ?
    N1 C7 C6 . . 111.9(7) ?
    N1 C7 H7A . . 109.2 ?
    C6 C7 H7A . . 109.2 ?
    N1 C7 H7B . . 109.2 ?
    C6 C7 H7B . . 109.2 ?
    H7A C7 H7B . . 107.9 ?
    O2 C8 C9 . . 106.9(7) ?
    O2 C8 H8A . . 110.4 ?
    C9 C8 H8A . . 110.4 ?
    O2 C8 H8B . . 110.4 ?
    C9 C8 H8B . . 110.4 ?
    H8A C8 H8B . . 108.6 ?
    N2 C9 C8 . . 110.7(7) ?
    N2 C9 H9A . . 109.5 ?
    C8 C9 H9A . . 109.5 ?
    N2 C9 H9B . . 109.5 ?
    C8 C9 H9B . . 109.5 ?
    H9A C9 H9B . . 108.1 ?
    N2 C10 C11 . . 113.4(8) ?
    N2 C10 H10A . . 108.9 ?
    C11 C10 H10A . . 108.9 ?
    N2 C10 H10B . . 108.9 ?
    C11 C10 H10B . . 108.9 ?
    H10A C10 H10B . . 107.7 ?
    C10 C11 C12 . . 109.5(11) ?
    C10 C11 H11A . . 109.8 ?
    C12 C11 H11A . . 109.8 ?
    C10 C11 H11B . . 109.8 ?
    C12 C11 H11B . . 109.8 ?
    H11A C11 H11B . . 108.2 ?
    C13 C12 C11 . . 109.2(9) ?
    C13 C12 H12A . . 109.8 ?
    C11 C12 H12A . . 109.8 ?
    C13 C12 H12B . . 109.8 ?
    C11 C12 H12B . . 109.8 ?
    H12A C12 H12B . . 108.3 ?
    C12 C13 C14 . . 112.0(9) ?
    C12 C13 H13A . . 109.2 ?
    C14 C13 H13A . . 109.2 ?
    C12 C13 H13B . . 109.2 ?
    C14 C13 H13B . . 109.2 ?
    H13A C13 H13B . . 107.9 ?
    N2 C14 C13 . . 113.4(9) ?
    N2 C14 H14A . . 108.9 ?
    C13 C14 H14A . . 108.9 ?
    N2 C14 H14B . . 108.9 ?
    C13 C14 H14B . . 108.9 ?
    H14A C14 H14B . . 107.7 ?
    O3 C15 C16 . . 106.3(8) ?
    O3 C15 H15A . . 110.5 ?
    C16 C15 H15A . . 110.5 ?
    O3 C15 H15B . . 110.5 ?
    C16 C15 H15B . . 110.5 ?
    H15A C15 H15B . . 108.7 ?
    C15 C16 N3 . . 112.1(7) ?
    C15 C16 H16A . . 109.2 ?
    N3 C16 H16A . . 109.2 ?
    C15 C16 H16B . . 109.2 ?
    N3 C16 H16B . . 109.2 ?
    H16A C16 H16B . . 107.9 ?
    N3 C17 C18 . . 112.0(7) ?
    N3 C17 H17A . . 109.2 ?
    C18 C17 H17A . . 109.2 ?
    N3 C17 H17B . . 109.2 ?
    C18 C17 H17B . . 109.2 ?
    H17A C17 H17B . . 107.9 ?
    C19 C18 C17 . . 110.3(9) ?
    C19 C18 H18A . . 109.6 ?
    C17 C18 H18A . . 109.6 ?
    C19 C18 H18B . . 109.6 ?
    C17 C18 H18B . . 109.6 ?
    H18A C18 H18B . . 108.1 ?
    C20 C19 C18 . . 109.3(8) ?
    C20 C19 H19A . . 109.8 ?
    C18 C19 H19A . . 109.8 ?
    C20 C19 H19B . . 109.8 ?
    C18 C19 H19B . . 109.8 ?
    H19A C19 H19B . . 108.3 ?
    C21 C20 C19 . . 112.7(9) ?
    C21 C20 H20A . . 109.1 ?
    C19 C20 H20A . . 109.1 ?
    C21 C20 H20B . . 109.1 ?
    C19 C20 H20B . . 109.1 ?
    H20A C20 H20B . . 107.8 ?
    C20 C21 N3 . . 112.5(8) ?
    C20 C21 H21A . . 109.1 ?
    N3 C21 H21A . . 109.1 ?
    C20 C21 H21B . . 109.1 ?
    N3 C21 H21B . . 109.1 ?
    H21A C21 H21B . . 107.8 ?
    O4 C22 C23 . . 104.5(7) ?
    O4 C22 H22A . . 110.8 ?
    C23 C22 H22A . . 110.8 ?
    O4 C22 H22B . . 110.8 ?
    C23 C22 H22B . . 110.8 ?
    H22A C22 H22B . . 108.9 ?
    C22 C23 N4 . . 110.8(7) ?
    C22 C23 H23A . . 109.5 ?
    N4 C23 H23A . . 109.5 ?
    C22 C23 H23B . . 109.5 ?
    N4 C23 H23B . . 109.5 ?
    H23A C23 H23B . . 108.1 ?
    N4 C24 C25 . . 116.7(9) ?
    N4 C24 H24A . . 108.1 ?
    C25 C24 H24A . . 108.1 ?
    N4 C24 H24B . . 108.1 ?
    C25 C24 H24B . . 108.1 ?
    H24A C24 H24B . . 107.3 ?
    C26 C25 C24 . . 111.9(9) ?
    C26 C25 H25A . . 109.2 ?
    C24 C25 H25A . . 109.2 ?
    C26 C25 H25B . . 109.2 ?
    C24 C25 H25B . . 109.2 ?
    H25A C25 H25B . . 107.9 ?
    C25 C26 C27 . . 111.1(10) ?
    C25 C26 H26A . . 109.4 ?
    C27 C26 H26A . . 109.4 ?
    C25 C26 H26B . . 109.4 ?
    C27 C26 H26B . . 109.4 ?
    H26A C26 H26B . . 108.0 ?
    C26 C27 C28 . . 112.3(8) ?
    C26 C27 H27A . . 109.1 ?
    C28 C27 H27A . . 109.1 ?
    C26 C27 H27B . . 109.1 ?
    C28 C27 H27B . . 109.1 ?
    H27A C27 H27B . . 107.9 ?
    N4 C28 C27 . . 114.0(8) ?
    N4 C28 H28A . . 108.7 ?
    C27 C28 H28A . . 108.7 ?
    N4 C28 H28B . . 108.7 ?
    C27 C28 H28B . . 108.7 ?
    H28A C28 H28B . . 107.6 ?
loop_
    _geom_torsion_atom_site_label_1
    _geom_torsion_atom_site_label_2
    _geom_torsion_atom_site_label_3
    _geom_torsion_atom_site_label_4
    _geom_torsion_site_symmetry_1
    _geom_torsion_site_symmetry_2
    _geom_torsion_site_symmetry_3
    _geom_torsion_site_symmetry_4
    _geom_torsion
    _geom_torsion_publ_flag
    O1 Cu1 Cu2 O2 . . . . 154.7(4) ?
    N2 Cu1 Cu2 O2 . . . . -37.2(4) ?
    Cl1 Cu1 Cu2 O2 . . . . -173.6(3) ?
    O2 Cu1 Cu2 O1 . . . . -154.7(4) ?
    N2 Cu1 Cu2 O1 . . . . 168.2(4) ?
    Cl1 Cu1 Cu2 O1 . . . . 31.7(3) ?
    O2 Cu1 Cu2 N1 . . . . 172.0(3) ?
    O1 Cu1 Cu2 N1 . . . . -33.3(3) ?
    N2 Cu1 Cu2 N1 . . . . 134.9(4) ?
    Cl1 Cu1 Cu2 N1 . . . . -1.5(3) ?
    O2 Cu1 Cu2 Cl2 . . . . 33.7(3) ?
    O1 Cu1 Cu2 Cl2 . . . . -171.6(3) ?
    N2 Cu1 Cu2 Cl2 . . . . -3.5(3) ?
    Cl1 Cu1 Cu2 Cl2 . . . . -139.90(16) ?
    O3 Cu3 Cu4 O4 . . . . 155.2(4) ?
    N3 Cu3 Cu4 O4 . . . . -170.2(3) ?
    Cl3 Cu3 Cu4 O4 . . . . -33.2(3) ?
    O4 Cu3 Cu4 O3 . . . . -155.2(4) ?
    N3 Cu3 Cu4 O3 . . . . 34.6(4) ?
    Cl3 Cu3 Cu4 O3 . . . . 171.6(3) ?
    O3 Cu3 Cu4 N4 . . . . -170.0(4) ?
    O4 Cu3 Cu4 N4 . . . . 34.8(3) ?
    N3 Cu3 Cu4 N4 . . . . -135.4(3) ?
    Cl3 Cu3 Cu4 N4 . . . . 1.6(3) ?
    O3 Cu3 Cu4 Cl4 . . . . -31.5(3) ?
    O4 Cu3 Cu4 Cl4 . . . . 173.4(3) ?
    N3 Cu3 Cu4 Cl4 . . . . 3.2(3) ?
    Cl3 Cu3 Cu4 Cl4 . . . . 140.15(16) ?
    O2 Cu2 N1 C3 . . . . -72.1(11) ?
    O1 Cu2 N1 C3 . . . . -111.7(6) ?
    Cl2 Cu2 N1 C3 . . . . 60.4(6) ?
    Cu1 Cu2 N1 C3 . . . . -90.2(6) ?
    O2 Cu2 N1 C7 . . . . 165.0(8) ?
    O1 Cu2 N1 C7 . . . . 125.4(6) ?
    Cl2 Cu2 N1 C7 . . . . -62.6(6) ?
    Cu1 Cu2 N1 C7 . . . . 146.9(5) ?
    O2 Cu2 N1 C2 . . . . 45.8(11) ?
    O1 Cu2 N1 C2 . . . . 6.2(5) ?
    Cl2 Cu2 N1 C2 . . . . 178.2(5) ?
    Cu1 Cu2 N1 C2 . . . . 27.6(6) ?
    O2 Cu1 N2 C9 . . . . 11.8(6) ?
    O1 Cu1 N2 C9 . . . . 59.4(11) ?
    Cl1 Cu1 N2 C9 . . . . -175.2(6) ?
    Cu2 Cu1 N2 C9 . . . . 35.5(7) ?
    O2 Cu1 N2 C14 . . . . -106.9(6) ?
    O1 Cu1 N2 C14 . . . . -59.4(10) ?
    Cl1 Cu1 N2 C14 . . . . 66.0(6) ?
    Cu2 Cu1 N2 C14 . . . . -83.2(6) ?
    O2 Cu1 N2 C10 . . . . 132.1(6) ?
    O1 Cu1 N2 C10 . . . . 179.7(7) ?
    Cl1 Cu1 N2 C10 . . . . -55.0(6) ?
    Cu2 Cu1 N2 C10 . . . . 155.8(5) ?
    O3 Cu3 N3 C17 . . . . -132.6(6) ?
    O4 Cu3 N3 C17 . . . . -174.8(7) ?
    Cl3 Cu3 N3 C17 . . . . 55.2(6) ?
    Cu4 Cu3 N3 C17 . . . . -155.2(5) ?
    O3 Cu3 N3 C16 . . . . -8.6(6) ?
    O4 Cu3 N3 C16 . . . . -50.8(11) ?
    Cl3 Cu3 N3 C16 . . . . 179.2(6) ?
    Cu4 Cu3 N3 C16 . . . . -31.2(6) ?
    O3 Cu3 N3 C21 . . . . 110.4(6) ?
    O4 Cu3 N3 C21 . . . . 68.2(10) ?
    Cl3 Cu3 N3 C21 . . . . -61.8(5) ?
    Cu4 Cu3 N3 C21 . . . . 87.8(5) ?
    O4 Cu4 N4 C24 . . . . -128.1(6) ?
    O3 Cu4 N4 C24 . . . . -171.0(7) ?
    Cl4 Cu4 N4 C24 . . . . 58.3(6) ?
    Cu3 Cu4 N4 C24 . . . . -150.8(5) ?
    O4 Cu4 N4 C28 . . . . 110.1(6) ?
    O3 Cu4 N4 C28 . . . . 67.2(10) ?
    Cl4 Cu4 N4 C28 . . . . -63.4(6) ?
    Cu3 Cu4 N4 C28 . . . . 87.5(5) ?
    O4 Cu4 N4 C23 . . . . -8.1(6) ?
    O3 Cu4 N4 C23 . . . . -51.0(11) ?
    Cl4 Cu4 N4 C23 . . . . 178.4(5) ?
    Cu3 Cu4 N4 C23 . . . . -30.7(6) ?
    O2 Cu2 O1 C1 . . . . -147.9(6) ?
    N1 Cu2 O1 C1 . . . . 21.1(6) ?
    Cl2 Cu2 O1 C1 . . . . -82.0(15) ?
    Cu1 Cu2 O1 C1 . . . . -131.2(6) ?
    O2 Cu2 O1 Cu1 . . . . -16.7(2) ?
    N1 Cu2 O1 Cu1 . . . . 152.2(3) ?
    Cl2 Cu2 O1 Cu1 . . . . 49.2(15) ?
    O2 Cu1 O1 C1 . . . . 135.8(6) ?
    N2 Cu1 O1 C1 . . . . 87.6(10) ?
    Cl1 Cu1 O1 C1 . . . . -38.0(6) ?
    Cu2 Cu1 O1 C1 . . . . 119.1(7) ?
    O2 Cu1 O1 Cu2 . . . . 16.7(2) ?
    N2 Cu1 O1 Cu2 . . . . -31.5(9) ?
    Cl1 Cu1 O1 Cu2 . . . . -157.1(2) ?
    O1 Cu2 O2 C8 . . . . 138.5(7) ?
    N1 Cu2 O2 C8 . . . . 98.5(10) ?
    Cl2 Cu2 O2 C8 . . . . -34.0(6) ?
    Cu1 Cu2 O2 C8 . . . . 121.8(7) ?
    O1 Cu2 O2 Cu1 . . . . 16.7(2) ?
    N1 Cu2 O2 Cu1 . . . . -23.3(10) ?
    Cl2 Cu2 O2 Cu1 . . . . -155.8(2) ?
    O1 Cu1 O2 C8 . . . . -149.3(6) ?
    N2 Cu1 O2 C8 . . . . 16.2(6) ?
    Cl1 Cu1 O2 C8 . . . . -93.1(16) ?
    Cu2 Cu1 O2 C8 . . . . -132.6(7) ?
    O1 Cu1 O2 Cu2 . . . . -16.7(2) ?
    N2 Cu1 O2 Cu2 . . . . 148.7(3) ?
    Cl1 Cu1 O2 Cu2 . . . . 39.4(16) ?
    O4 Cu3 O3 C15 . . . . 147.7(6) ?
    N3 Cu3 O3 C15 . . . . -19.1(6) ?
    Cl3 Cu3 O3 C15 . . . . 79.0(15) ?
    Cu4 Cu3 O3 C15 . . . . 131.4(7) ?
    O4 Cu3 O3 Cu4 . . . . 16.3(2) ?
    N3 Cu3 O3 Cu4 . . . . -150.5(3) ?
    Cl3 Cu3 O3 Cu4 . . . . -52.4(15) ?
    O4 Cu4 O3 C15 . . . . -138.1(7) ?
    N4 Cu4 O3 C15 . . . . -94.8(10) ?
    Cl4 Cu4 O3 C15 . . . . 36.0(7) ?
    Cu3 Cu4 O3 C15 . . . . -121.5(8) ?
    O4 Cu4 O3 Cu3 . . . . -16.6(3) ?
    N4 Cu4 O3 Cu3 . . . . 26.6(10) ?
    Cl4 Cu4 O3 Cu3 . . . . 157.5(2) ?
    O3 Cu4 O4 C22 . . . . 145.5(6) ?
    N4 Cu4 O4 C22 . . . . -21.3(6) ?
    Cl4 Cu4 O4 C22 . . . . 82.0(17) ?
    Cu3 Cu4 O4 C22 . . . . 129.1(7) ?
    O3 Cu4 O4 Cu3 . . . . 16.4(2) ?
    N4 Cu4 O4 Cu3 . . . . -150.4(3) ?
    Cl4 Cu4 O4 Cu3 . . . . -47.1(17) ?
    O3 Cu3 O4 C22 . . . . -137.8(7) ?
    N3 Cu3 O4 C22 . . . . -95.2(10) ?
    Cl3 Cu3 O4 C22 . . . . 34.9(7) ?
    Cu4 Cu3 O4 C22 . . . . -121.2(7) ?
    O3 Cu3 O4 Cu4 . . . . -16.6(2) ?
    N3 Cu3 O4 Cu4 . . . . 26.0(9) ?
    Cl3 Cu3 O4 Cu4 . . . . 156.08(19) ?
    Cu2 O1 C1 C2 . . . . -45.4(8) ?
    Cu1 O1 C1 C2 . . . . -158.8(5) ?
    O1 C1 C2 N1 . . . . 52.2(10) ?
    C3 N1 C2 C1 . . . . 85.9(9) ?
    C7 N1 C2 C1 . . . . -150.2(7) ?
    Cu2 N1 C2 C1 . . . . -31.7(8) ?
    C7 N1 C3 C4 . . . . -52.3(10) ?
    C2 N1 C3 C4 . . . . 71.6(10) ?
    Cu2 N1 C3 C4 . . . . -174.6(6) ?
    N1 C3 C4 C5 . . . . 51.6(11) ?
    C3 C4 C5 C6 . . . . -53.8(12) ?
    C4 C5 C6 C7 . . . . 58.0(11) ?
    C3 N1 C7 C6 . . . . 56.8(10) ?
    C2 N1 C7 C6 . . . . -66.5(10) ?
    Cu2 N1 C7 C6 . . . . 179.0(7) ?
    C5 C6 C7 N1 . . . . -59.9(10) ?
    Cu2 O2 C8 C9 . . . . -154.7(6) ?
    Cu1 O2 C8 C9 . . . . -39.2(9) ?
    C14 N2 C9 C8 . . . . 78.3(9) ?
    C10 N2 C9 C8 . . . . -158.4(8) ?
    Cu1 N2 C9 C8 . . . . -36.2(9) ?
    O2 C8 C9 N2 . . . . 51.1(10) ?
    C9 N2 C10 C11 . . . . -69.4(11) ?
    C14 N2 C10 C11 . . . . 54.9(11) ?
    Cu1 N2 C10 C11 . . . . 173.6(8) ?
    N2 C10 C11 C12 . . . . -58.9(12) ?
    C10 C11 C12 C13 . . . . 57.6(12) ?
    C11 C12 C13 C14 . . . . -55.2(13) ?
    C9 N2 C14 C13 . . . . 72.3(10) ?
    C10 N2 C14 C13 . . . . -51.0(10) ?
    Cu1 N2 C14 C13 . . . . -173.9(7) ?
    C12 C13 C14 N2 . . . . 53.1(12) ?
    Cu3 O3 C15 C16 . . . . 42.3(9) ?
    Cu4 O3 C15 C16 . . . . 156.7(6) ?
    O3 C15 C16 N3 . . . . -51.6(11) ?
    C17 N3 C16 C15 . . . . 155.0(8) ?
    C21 N3 C16 C15 . . . . -79.6(10) ?
    Cu3 N3 C16 C15 . . . . 34.7(10) ?
    C16 N3 C17 C18 . . . . 69.0(10) ?
    C21 N3 C17 C18 . . . . -58.5(10) ?
    Cu3 N3 C17 C18 . . . . -173.6(7) ?
    N3 C17 C18 C19 . . . . 59.5(11) ?
    C17 C18 C19 C20 . . . . -54.4(12) ?
    C18 C19 C20 C21 . . . . 53.5(13) ?
    C19 C20 C21 N3 . . . . -55.0(12) ?
    C17 N3 C21 C20 . . . . 56.3(10) ?
    C16 N3 C21 C20 . . . . -72.6(10) ?
    Cu3 N3 C21 C20 . . . . 173.9(7) ?
    Cu4 O4 C22 C23 . . . . 45.1(9) ?
    Cu3 O4 C22 C23 . . . . 158.7(6) ?
    O4 C22 C23 N4 . . . . -53.0(10) ?
    C24 N4 C23 C22 . . . . 157.2(8) ?
    C28 N4 C23 C22 . . . . -81.5(9) ?
    Cu4 N4 C23 C22 . . . . 35.5(9) ?
    C28 N4 C24 C25 . . . . -50.4(11) ?
    C23 N4 C24 C25 . . . . 71.5(11) ?
    Cu4 N4 C24 C25 . . . . -171.7(7) ?
    N4 C24 C25 C26 . . . . 52.0(14) ?
    C24 C25 C26 C27 . . . . -50.6(13) ?
    C25 C26 C27 C28 . . . . 52.0(12) ?
    C24 N4 C28 C27 . . . . 50.2(11) ?
    C23 N4 C28 C27 . . . . -71.7(10) ?
    Cu4 N4 C28 C27 . . . . 173.9(7) ?
    C26 C27 C28 N4 . . . . -53.0(12) ?
loop_
    _geom_hbond_atom_site_label_D
    _geom_hbond_atom_site_label_H
    _geom_hbond_atom_site_label_A
    _geom_hbond_site_symmetry_A
    _geom_hbond_distance_DH
    _geom_hbond_distance_HA
    _geom_hbond_distance_DA
    _geom_hbond_angle_DHA
    _geom_hbond_publ_flag
    C2 H2A Cl3 . 0.97 2.75 3.638(9) 153.3 n
    C2 H2B Cl4 6_565 0.97 2.97 3.689(9) 132.0 n
    C3 H3B Cl2 . 0.97 2.80 3.428(10) 123.5 n
    C7 H7A Cl2 . 0.97 2.87 3.464(9) 120.1 n
    C9 H9B Cl4 . 0.97 2.81 3.696(11) 152.5 n
    C10 H10A Cl1 . 0.97 2.80 3.423(9) 122.6 n
    C14 H14B Cl1 . 0.97 2.79 3.432(10) 124.1 n
    C16 H16B Cl1 . 0.97 2.75 3.647(11) 154.3 n
    C17 H17B Cl3 . 0.97 2.71 3.367(9) 125.4 n
    C21 H21B Cl3 . 0.97 2.75 3.400(10) 125.3 n
    C23 H23A Cl2 6 0.97 2.94 3.765(9) 143.6 n
    C23 H23B Cl2 . 0.97 2.81 3.708(10) 154.9 n
    C24 H24B Cl4 . 0.97 2.83 3.469(11) 124.2 n
    C28 H28A Cl4 . 0.97 2.84 3.465(10) 123.4 n
_shelx_hkl_checksum     74176
_shelx_hkl_file
;
   0   1   0    0.00    0.00
  -1   0   0    0.00    0.00
  -1   1   0   97.37    7.88
  -1  -1   0  104.81    7.87
  -1   2   0    0.16    0.02
   2   1   0    0.17    0.02
   0   2   0    0.04    0.02
  -2   0   0    0.04    0.02
  -2   1   0    0.16    0.02
   1   2   0    0.18    0.02
  -2   2   0    0.18    0.03
   2   2   0    0.24    0.03
  -1   3   0    0.02    0.02
   3   1   0    0.01    0.01
  -3   0   0   -0.09    0.02
   0   3   0   -0.09    0.01
  -3   1   0    0.03    0.02
   1   3   0    0.04    0.01
  -3   3   0    0.57    0.06
   3   3   0    0.58    0.06
   4   3   0    0.44    0.06
  -3   4   0    0.66    0.07
   4   2   0    0.23    0.03
  -2   4   0    0.17    0.03
   4   1   0    0.36    0.05
  -1   4   0    0.31    0.04
   0   4   0   40.51    3.18
   1   4   0    0.33    0.04
  -4   1   0    0.31    0.05
   2   4   0    0.17    0.02
  -4   2   0    0.22    0.04
  -4   3   0   -0.04    0.01
  -4   4   0    0.73    0.08
  -4   5   0    6.50    0.53
  -3   5   0    0.30    0.05
  -2   5   0    2.26    0.20
   5   2   0    2.27    0.19
   5   1   0   24.07    1.80
  -1   5   0   21.89    1.80
   0   5   0    0.07    0.02
   1   5   0   22.48    1.73
  -5   1   0   21.59    1.73
  -5   2   0    2.21    0.19
  -5   3   0    0.31    0.05
  -5   4   0    6.27    0.51
  -5   5   0    2.01    0.15
  -5   5   0    2.16    0.19
  -5   6   0    0.16    0.04
  -5   6   0    0.15    0.03
  -5   6   0    0.14    0.04
   6   5   0    0.08    0.04
  -4   6   0    0.66    0.09
  -4   6   0    0.57    0.06
  -3   6   0    0.05    0.03
  -2   6   0    0.55    0.07
   6   1   0    0.78    0.08
  -1   6   0    0.61    0.08
   0   6   0   90.06    7.03
  -6   2   0    0.41    0.06
  -6   3   0    0.02    0.03
  -6   3   0   -0.02    0.02
  -6   4   0    0.67    0.09
  -6   4   0    0.65    0.07
   4   6   0    0.70    0.08
  -6   5   0    0.11    0.03
  -6   5   0    0.15    0.05
   5   6   0    0.10    0.04
  -6   5   0    0.17    0.04
  -6   6   0    2.93    0.18
  -6   6   0    1.95    0.23
   6   6   0    2.47    0.20
  -6   7   0    6.60    0.41
   7   6   0    5.74    0.44
  -6   7   0    6.45    0.42
  -6   7   0    6.26    0.53
   7   5   0    9.75    0.69
  -5   7   0   10.20    0.64
  -5   7   0   10.26    0.66
  -5   7   0   10.37    0.83
   7   4   0    0.00    0.03
  -4   7   0    0.07    0.03
  -4   7   0    0.03    0.03
  -4   7   0    0.00    0.03
  -3   7   0    2.12    0.17
  -3   7   0    2.16    0.20
  -2   7   0    0.51    0.07
  -1   7   0   25.55    1.84
  -1   7   0   21.03    1.56
   0   7   0    0.10    0.04
   1   7   0   19.79    1.33
  -7   1   0   19.72    1.25
   2   7   0    0.49    0.06
  -7   2   0    0.45    0.05
   3   7   0    2.51    0.18
  -7   3   0    1.99    0.16
  -7   4   0    0.05    0.03
   4   7   0    0.00    0.03
  -7   4   0    0.02    0.03
  -7   5   0   10.33    0.66
  -7   5   0   10.45    0.85
  -7   5   0   10.40    0.67
   5   7   0   10.45    0.72
   6   7   0    5.69    0.44
  -7   6   0    6.53    0.40
  -7   6   0    6.23    0.41
  -7   7   0   10.07    0.68
  -7   7   0    9.47    0.69
   7   7   0   11.91    0.73
   7   7   0   10.40    0.69
  -7   7   0   10.83    0.67
  -7   8   0    1.43    0.12
   8   7   0    0.96    0.12
  -7   8   0    1.55    0.14
  -7   8   0    1.08    0.12
  -6   8   0   21.84    1.32
  -6   8   0   21.26    1.28
  -6   8   0   21.88    1.32
   8   6   0   19.23    1.33
   8   6   0   19.39    1.40
  -5   8   0    3.66    0.25
  -5   8   0    3.63    0.25
  -4   8   0    0.12    0.05
  -4   8   0    0.14    0.04
  -3   8   0    6.66    0.53
  -3   8   0    6.10    0.45
  -1   8   0    0.17    0.05
  -8   0   0  106.19    6.86
   0   8   0  112.78    7.25
   1   8   0    0.12    0.04
  -8   1   0    0.21    0.04
  -8   2   0    0.55    0.06
  -8   2   0    0.56    0.06
  -8   3   0    6.51    0.43
   3   8   0    7.20    0.48
  -8   3   0    6.57    0.45
   4   8   0    0.14    0.05
  -8   4   0    0.18    0.04
  -8   4   0    0.22    0.04
   5   8   0    3.58    0.28
  -8   5   0    3.83    0.26
  -8   5   0    3.98    0.26
  -8   5   0    3.56    0.27
   6   8   0   20.63    1.51
  -8   6   0   21.84    1.42
  -8   6   0   24.21    1.39
  -8   6   0   22.85    1.43
  -8   7   0    1.11    0.13
  -8   7   0    1.62    0.14
  -8   7   0    1.62    0.15
  -8   7   0    1.71    0.13
   8   8   0   17.74    1.22
  -8   8   0   18.76    1.18
  -8   8   0   18.13    1.18
   8   8   0   18.04    1.14
  -8   8   0   18.43    1.15
  -8   8   0   17.59    1.17
   8   8   0   19.00    1.25
  -8   8   0   19.38    1.18
  -8   9   0    5.58    0.41
   9   8   0    5.97    0.43
  -8   9   0    6.10    0.42
  -8   9   0    6.13    0.40
  -8   9   0    5.92    0.40
  -8   9   0    6.07    0.42
  -7   9   0    1.60    0.15
  -7   9   0    1.55    0.14
  -7   9   0    1.74    0.16
   9   7   0    1.51    0.17
  -7   9   0    1.68    0.16
   9   7   0    1.67    0.17
  -7   9   0    1.81    0.15
  -6   9   0    4.24    0.30
   9   6   0    3.59    0.31
  -6   9   0    3.87    0.29
   9   6   0    3.94    0.30
  -6   9   0    4.08    0.29
  -6   9   0    4.00    0.28
  -6   9   0    4.27    0.28
  -5   9   0    7.80    0.49
   9   5   0    6.68    0.50
  -5   9   0    7.34    0.47
  -4   9   0    1.95    0.17
   9   4   0    2.09    0.20
  -3   9   0    1.33    0.12
  -2   9   0    0.26    0.05
  -1   9   0    0.46    0.06
   0   9   0    0.04    0.04
  -9   1   0    0.35    0.05
   1   9   0    0.28    0.06
  -9   2   0    0.22    0.05
  -9   2   0    0.29    0.05
   2   9   0    0.26    0.05
  -9   3   0    1.27    0.12
  -9   3   0    1.39    0.13
  -9   3   0    1.26    0.12
   3   9   0    1.42    0.13
  -9   4   0    1.92    0.17
  -9   4   0    1.95    0.16
   4   9   0    2.17    0.18
  -9   4   0    1.93    0.16
   5   9   0    7.78    0.53
  -9   5   0    7.23    0.51
  -9   5   0    7.73    0.49
  -9   5   0    7.38    0.50
   6   9   0    4.03    0.30
  -9   6   0    3.59    0.29
  -9   6   0    3.92    0.29
  -9   6   0    4.06    0.29
  -9   6   0    4.37    0.28
  -9   6   0    4.03    0.28
  -9   7   0    1.68    0.15
   7   9   0    1.43    0.15
  -9   7   0    1.74    0.15
  -9   7   0    1.62    0.15
   7   9   0    1.43    0.14
   7   9   0    1.72    0.17
  -9   7   0    1.69    0.16
  -9   7   0    1.60    0.14
  -9   8   0    5.63    0.40
   8   9   0    5.52    0.42
  -9   8   0    6.13    0.41
  -9   8   0    6.19    0.41
   8   9   0    5.74    0.42
  -9   8   0    6.03    0.39
   8   9   0    5.57    0.39
  -9   8   0    6.17    0.41
  -9   9   0    2.51    0.21
  -9   9   0    2.41    0.19
  -9   9   0    2.80    0.21
  -9   9   0    2.60    0.19
   9   9   0    2.65    0.22
   9   9   0    2.37    0.21
  -9   9   0    2.57    0.21
  -9  10   0    0.16    0.07
  -9  10   0    0.13    0.05
  -9  10   0    0.29    0.06
  -9  10   0    0.27    0.07
 -10  -9   0    0.24    0.06
  -9  10   0    0.18    0.05
  10   9   0    0.14    0.07
  -8  10   0    0.08    0.04
  -8  10   0    0.10    0.06
  10   8   0    0.05    0.07
  -8  10   0    0.09    0.05
  -8  10   0    0.05    0.06
  -8  10   0    0.15    0.05
  -7  10   0    0.18    0.05
  -7  10   0    0.09    0.05
  10   7   0    0.15    0.08
  10   7   0    0.08    0.07
  10   7   0    0.01    0.07
  -7  10   0    0.21    0.07
  -7  10   0    0.14    0.06
  10   6   0    0.21    0.08
  -6  10   0    0.05    0.06
  10   6   0    0.07    0.08
  -6  10   0    0.11    0.05
  -6  10   0    0.00    0.05
  -6  10   0    0.17    0.05
  10   6   0    0.05    0.07
 -10  -6   0    0.11    0.05
  -5  10   0    2.15    0.19
  10   5   0    2.63    0.22
  -5  10   0    1.94    0.18
  -5  10   0    2.49    0.20
  10   5   0    2.07    0.21
  -4  10   0    0.81    0.11
  -4  10   0    1.01    0.12
  10   4   0    1.02    0.14
  10   4   0    1.09    0.15
  10   3   0    0.87    0.14
  -3  10   0    0.86    0.10
  -3  10   0    0.84    0.10
  -2  10   0    1.19    0.13
  10   2   0    1.40    0.17
  -2  10   0    1.42    0.14
  -1  10   0    7.38    0.50
  -1  10   0    6.79    0.47
  10   1   0    6.78    0.50
  10   0   0    3.88    0.32
   0  10   0    4.18    0.31
 -10   1   0    6.80    0.48
 -10   1   0    6.88    0.47
   1  10   0    7.87    0.51
 -10   2   0    1.27    0.13
 -10   2   0    1.17    0.11
 -10   2   0    1.29    0.12
   2  10   0    1.30    0.13
 -10   3   0    0.76    0.09
   3  10   0    0.85    0.11
 -10   3   0    0.80    0.10
 -10   3   0    0.77    0.10
 -10   3   0    0.85    0.09
 -10   4   0    0.71    0.09
 -10   4   0    0.61    0.09
 -10   4   0    0.77    0.09
 -10   4   0    0.77    0.09
   4  10   0    0.63    0.09
 -10   5   0    1.95    0.18
   5  10   0    2.17    0.18
 -10   5   0    1.81    0.18
   5  10   0    2.20    0.17
 -10   5   0    2.20    0.17
 -10   5   0    2.03    0.18
 -10   5   0    2.21    0.18
 -10   5   0    2.33    0.17
 -10   6   0    0.16    0.05
 -10   6   0    0.18    0.06
 -10   6   0    0.09    0.05
 -10   6   0    0.08    0.06
   6  10   0    0.03    0.05
 -10   6   0    0.06    0.04
   6  10   0    0.04    0.06
 -10   6   0    0.07    0.05
   6  10   0    0.08    0.05
 -10   7   0    0.14    0.06
 -10   7   0    0.11    0.06
 -10   7   0    0.12    0.04
   7  10   0    0.13    0.05
 -10   7   0    0.18    0.05
   7  10   0    0.15    0.07
 -10   7   0    0.17    0.06
   7  10   0    0.10    0.05
 -10   7   0    0.13    0.05
 -10   8   0    0.11    0.05
   8  10   0    0.08    0.05
 -10   8   0    0.19    0.06
 -10   8   0    0.07    0.05
 -10   8   0    0.10    0.06
   8  10   0    0.12    0.06
 -10   8   0    0.13    0.06
   8  10   0    0.04    0.05
 -10   9   0    0.23    0.07
 -10   9   0    0.18    0.05
   9  10   0    0.11    0.05
   9  10   0    0.17    0.06
   9  10   0    0.23    0.07
 -10   9   0    0.21    0.06
 -10   9   0    0.09    0.05
 -10   9   0    0.22    0.06
 -10  10   0    1.64    0.14
  10  10   0    1.62    0.16
 -10  10   0    1.53    0.15
 -10  10   0    1.50    0.13
 -10 -10   0    1.49    0.13
 -10  10   0    1.55    0.14
 -10  10   0    1.33    0.13
 -10  11   0    0.28    0.06
  11  10   0    0.22    0.07
 -11 -10   0    0.35    0.06
 -10  11   0    0.19    0.06
 -10  11   0    0.19    0.06
 -10  11   0    0.20    0.05
  -9  11   0    0.15    0.05
  -9  11   0    0.11    0.06
  -9  11   0    0.03    0.06
  11   9   0    0.06    0.07
 -11  -9   0    0.14    0.05
  -9  11   0    0.06    0.05
  11   8   0   -0.05    0.06
  -8  11   0    0.01    0.06
  -8  11   0    0.08    0.05
 -11  -8   0    0.13    0.05
  -8  11   0    0.17    0.07
  -8  11   0    0.10    0.05
  11   7   0    0.63    0.11
  -7  11   0    0.86    0.11
  -7  11   0    0.94    0.10
  -7  11   0    0.77    0.09
 -11  -7   0    0.96    0.09
  -7  11   0    1.01    0.11
  11   7   0    0.45    0.10
 -11  -6   0    0.62    0.08
  11   6   0    0.68    0.11
  11   6   0    0.47    0.10
  -6  11   0    0.32    0.08
  -6  11   0    0.59    0.08
  -6  11   0    0.42    0.08
  11   6   0    0.48    0.10
  11   5   0    0.71    0.12
  -5  11   0    0.60    0.09
  11   5   0    0.64    0.12
  11   5   0    0.55    0.11
  -5  11   0    0.50    0.09
 -11  -5   0    0.65    0.08
  11   4   0    0.95    0.14
  -4  11   0    0.82    0.11
  11   4   0    0.89    0.14
  11   4   0    1.10    0.14
 -11  -4   0    0.96    0.10
  -4  11   0    0.91    0.12
  11   3   0    0.05    0.09
  -3  11   0    0.08    0.05
  11   3   0    0.14    0.10
  11   3   0   -0.01    0.09
  -3  11   0    0.09    0.06
  -3  11   0    0.14    0.06
  -2  11   0    0.34    0.07
 -11  -2   0    0.30    0.06
  -2  11   0    0.33    0.07
  11   2   0    0.26    0.11
  11   2   0    0.26    0.11
  11   1   0    1.52    0.18
  -1  11   0    1.13    0.13
 -11  -1   0    1.27    0.13
  11   1   0    1.43    0.18
 -11   0   0    0.04    0.05
  11   0   0    0.00    0.10
  11   0   0   -0.07    0.09
   0  11   0    0.01    0.04
   1  11   0    1.43    0.15
 -11   1   0    1.25    0.13
  11  -1   0    1.52    0.18
 -11   1   0    1.03    0.12
 -11   1   0    1.07    0.12
 -11   2   0    0.30    0.06
   2  11   0    0.25    0.07
 -11   2   0    0.40    0.07
 -11   2   0    0.33    0.06
   2  11   0    0.33    0.06
 -11   2   0    0.28    0.07
   3  11   0    0.02    0.06
 -11   3   0    0.11    0.05
   3  11   0    0.12    0.05
   3  11   0    0.09    0.05
 -11   3   0    0.11    0.06
 -11   3   0    0.08    0.05
 -11   3   0    0.05    0.05
 -11   3   0    0.06    0.05
 -11   4   0    0.89    0.11
   4  11   0    0.80    0.11
   4  11   0    0.83    0.10
   4  11   0    0.83    0.11
 -11   4   0    0.83    0.10
 -11   4   0    0.88    0.11
 -11   4   0    0.72    0.10
 -11   4   0    0.60    0.09
 -11   4   0    0.77    0.10
 -11   4   0    0.78    0.10
 -11   5   0    0.63    0.09
 -11   5   0    0.58    0.09
 -11   5   0    0.68    0.09
 -11   5   0    0.59    0.09
   5  11   0    0.52    0.09
   5  11   0    0.60    0.08
 -11   5   0    0.51    0.08
 -11   5   0    0.54    0.08
   5  11   0    0.53    0.09
 -11   5   0    0.50    0.08
 -11   6   0    0.35    0.07
   6  11   0    0.44    0.08
 -11   6   0    0.48    0.07
 -11   6   0    0.54    0.08
 -11   6   0    0.42    0.08
   6  11   0    0.48    0.07
 -11   6   0    0.51    0.08
 -11   6   0    0.26    0.07
   6  11   0    0.43    0.08
 -11   7   0    0.80    0.09
   7  11   0    0.55    0.10
 -11   7   0    0.98    0.11
 -11   7   0    0.82    0.09
 -11   7   0    0.87    0.10
 -11   7   0    0.86    0.10
 -11   7   0    0.83    0.10
   7  11   0    0.59    0.09
   8  11   0    0.16    0.06
 -11   8   0    0.11    0.06
 -11   8   0    0.16    0.05
   8  11   0    0.12    0.05
   8  11   0    0.11    0.05
 -11   8   0    0.13    0.06
 -11   8   0    0.14    0.05
 -11   8   0    0.11    0.06
 -11   9   0    0.10    0.04
 -11   9   0    0.16    0.05
   9  11   0    0.15    0.05
   9  11   0    0.14    0.05
 -11   9   0    0.10    0.06
  -9 -11   0    0.12    0.05
   9  11   0    0.06    0.06
 -11   9   0    0.08    0.06
 -11   9   0    0.12    0.05
 -11  10   0    0.22    0.06
 -11  10   0    0.24    0.06
 -11  10   0    0.22    0.06
  10  11   0    0.27    0.05
 -11  10   0    0.23    0.06
 -10 -11   0    0.28    0.06
  10  11   0    0.18    0.07
 -11  11   0    0.03    0.05
  11  11   0   -0.09    0.04
 -11  11   0    0.04    0.05
 -11  11   0    0.00    0.04
 -11 -11   0    0.01    0.04
 -11  12   0    0.12    0.04
 -12 -11   0    0.11    0.04
  12  11   0    0.10    0.05
 -10  12   0   -0.01    0.05
 -12 -10   0    0.12    0.04
 -10  12   0    0.14    0.05
  12  10   0    0.08    0.05
  12   9   0    4.54    0.33
 -12  -9   0    4.83    0.31
  -9  12   0    4.16    0.31
  -9  12   0    4.64    0.32
  -9  12   0    4.41    0.31
  -8  12   0    2.60    0.21
  -8  12   0    2.49    0.20
  -8  12   0    2.66    0.21
  12   8   0    2.59    0.22
 -12  -8   0    2.71    0.20
  -7  12   0    1.85    0.17
  -7  12   0    1.95    0.17
 -12  -7   0    2.12    0.16
  -7  12   0    1.95    0.16
  12   7   0    1.96    0.19
  12   6   0    0.80    0.12
  12   6   0    0.75    0.12
  12   6   0    0.88    0.12
 -12  -6   0    1.28    0.11
  -6  12   0    1.05    0.12
  -6  12   0    0.88    0.11
  12   5   0    1.92    0.19
  -5  12   0    1.87    0.17
 -12  -5   0    1.60    0.15
  -5  12   0    1.55    0.16
  12   5   0    1.99    0.19
  12   5   0    1.82    0.19
  12   4   0    0.05    0.09
 -12  -4   0    0.19    0.06
  12   4   0    0.18    0.10
  12   4   0    0.07    0.08
  -4  12   0    0.12    0.07
  -4  12   0    0.02    0.06
  12   3   0    6.16    0.44
  12   3   0    5.92    0.44
  12   3   0    5.74    0.45
  -3  12   0    5.99    0.43
 -12  -2   0    0.22    0.06
  -2  12   0    0.37    0.09
  12   2   0    0.26    0.11
  12   2   0    0.22    0.11
  -2  12   0    0.25    0.07
  12   2   0    0.19    0.09
  -1  12   0    1.51    0.15
  -1  12   0    1.56    0.16
 -12  -1   0    1.49    0.15
  12   1   0    1.50    0.17
  12   1   0    1.42    0.19
  12   1   0    1.92    0.21
  12   0   0    5.33    0.41
 -12   0   0    5.02    0.36
  12   0   0    4.77    0.39
  12   0   0    5.19    0.40
   0  12   0    4.68    0.37
   0  12   0    5.25    0.38
  12  -1   0    1.99    0.22
 -12   1   0    1.57    0.15
   1  12   0    1.27    0.15
 -12   1   0    1.60    0.15
   1  12   0    1.25    0.15
  12  -1   0    1.83    0.19
   1  12   0    1.55    0.14
  12  -1   0    1.76    0.20
 -12   2   0    0.31    0.07
 -12   2   0    0.34    0.06
   2  12   0    0.25    0.07
 -12   2   0    0.41    0.06
  12  -2   0    0.35    0.10
  12  -2   0    0.11    0.11
   2  12   0    0.23    0.06
   2  12   0    0.10    0.07
   3  12   0    5.43    0.43
   3  12   0    6.25    0.40
  12  -3   0    6.74    0.46
   3  12   0    5.83    0.44
 -12   3   0    5.88    0.41
 -12   3   0    5.95    0.42
 -12   3   0    5.77    0.41
  12  -3   0    5.99    0.45
 -12   3   0    6.18    0.42
  12  -4   0    0.08    0.10
 -12   4   0    0.08    0.05
 -12   4   0    0.07    0.05
   4  12   0    0.11    0.05
 -12   4   0    0.09    0.06
 -12   4   0    0.13    0.06
 -12   4   0    0.11    0.05
   4  12   0    0.16    0.06
 -12   4   0    0.11    0.06
   4  12   0    0.09    0.06
 -12   4   0    0.15    0.06
 -12   5   0    1.57    0.15
 -12   5   0    1.59    0.15
 -12   5   0    1.66    0.14
 -12   5   0    1.47    0.14
 -12   5   0    1.43    0.15
   5  12   0    1.54    0.14
 -12   5   0    1.51    0.15
   5  12   0    1.75    0.17
 -12   5   0    1.51    0.15
   5  12   0    1.56    0.15
 -12   6   0    0.96    0.11
 -12   6   0    1.03    0.11
 -12   6   0    1.01    0.11
   6  12   0    0.97    0.10
 -12   6   0    0.88    0.10
 -12   6   0    0.86    0.10
   6  12   0    0.84    0.11
 -12   6   0    0.92    0.10
 -12   7   0    1.97    0.16
   7  12   0    1.89    0.17
 -12   7   0    1.94    0.16
 -12   7   0    1.77    0.16
   7  12   0    1.97    0.15
 -12   7   0    1.53    0.15
   7  12   0    1.90    0.16
 -12   7   0    1.69    0.15
 -12   7   0    1.76    0.16
   8  12   0    2.46    0.20
 -12   8   0    2.35    0.20
   8  12   0    2.64    0.19
 -12   8   0    2.46    0.20
 -12   8   0    2.85    0.20
 -12   8   0    2.57    0.20
 -12   8   0    2.02    0.18
   8  12   0    2.63    0.21
 -12   9   0    4.37    0.31
   9  12   0    4.25    0.30
 -12   9   0    4.57    0.31
   9  12   0    4.44    0.32
 -12   9   0    4.35    0.31
  -9 -12   0    4.91    0.31
 -12  10   0    0.12    0.04
 -12  10   0    0.06    0.05
 -10 -12   0    0.09    0.04
  10  12   0    0.13    0.04
 -12  10   0   -0.01    0.05
  10  12   0    0.12    0.05
  11  12   0    0.13    0.05
 -12  11   0    0.08    0.04
 -11 -12   0    0.19    0.04
 -12  11   0    0.14    0.04
  13  10   0    0.28    0.05
 -13 -10   0    0.30    0.05
 -13  -9   0    2.25    0.16
  -9  13   0    2.02    0.16
  13   9   0    2.17    0.17
 -13  -8   0    4.65    0.31
  -8  13   0    4.37    0.31
  -8  13   0    4.42    0.32
  13   8   0    5.04    0.33
 -13  -7   0    8.43    0.52
  -7  13   0    7.45    0.52
  13   7   0    7.92    0.55
  13   6   0    3.32    0.25
  13   6   0    2.94    0.25
 -13  -6   0    3.10    0.22
  13   6   0    2.92    0.24
  13   5   0   11.22    0.73
  13   5   0   10.89    0.72
  13   5   0   10.63    0.72
 -13  -5   0   10.42    0.69
  13   4   0    2.07    0.20
  13   4   0    2.00    0.20
  13   4   0    2.13    0.21
  13   3   0    0.94    0.13
  -3  13   0    0.66    0.11
  13   3   0    0.73    0.14
  13   3   0    0.91    0.15
  -2  13   0    1.97    0.19
 -13  -2   0    2.07    0.17
  13   2   0    1.92    0.21
  -2  13   0    1.61    0.17
  13   2   0    1.71    0.18
  13   2   0    1.55    0.20
  -1  13   0   15.65    1.03
  -1  13   0   15.28    1.00
  13   1   0   14.15    1.00
 -13  -1   0   15.42    1.01
  13   1   0   15.48    1.01
  13   1   0   14.03    1.01
   0  13   0    0.32    0.08
 -13   0   0    0.53    0.08
  13   0   0    0.56    0.11
   0  13   0    0.37    0.09
  13   0   0    0.76    0.14
  13   0   0    0.53    0.14
  13  -1   0   16.30    1.03
  13  -1   0   15.23    1.02
   1  13   0   15.50    0.95
   1  13   0   14.88    1.05
   1  13   0   14.87    1.02
 -13   1   0   14.84    1.02
  13  -1   0   15.38    1.03
   2  13   0    2.00    0.19
   2  13   0    1.71    0.18
  13  -2   0    2.30    0.23
 -13   2   0    2.16    0.18
  13  -2   0    2.11    0.21
  13  -2   0    2.51    0.25
 -13   2   0    1.96    0.18
   2  13   0    1.90    0.17
   3  13   0    0.84    0.12
  13  -3   0    0.80    0.16
 -13   3   0    0.85    0.10
  13  -3   0    0.88    0.14
   3  13   0    0.94    0.10
   3  13   0    0.81    0.11
 -13   3   0    0.73    0.09
 -13   3   0    0.96    0.12
 -13   4   0    2.02    0.17
   4  13   0    1.96    0.17
 -13   4   0    1.73    0.15
   4  13   0    1.67    0.15
 -13   4   0    1.71    0.16
   4  13   0    2.02    0.18
  13  -4   0    2.21    0.23
  13  -4   0    1.88    0.20
 -13   5   0   10.58    0.70
   5  13   0    9.89    0.72
   5  13   0   10.75    0.65
 -13   5   0    9.57    0.65
   5  13   0    9.97    0.70
 -13   5   0   10.85    0.68
 -13   5   0   10.57    0.68
  13  -5   0   10.97    0.72
 -13   5   0    9.90    0.67
 -13   5   0   10.09    0.67
 -13   6   0    2.72    0.22
 -13   6   0    3.38    0.23
   6  13   0    3.04    0.22
   6  13   0    2.90    0.24
 -13   6   0    2.97    0.23
   6  13   0    2.97    0.24
 -13   6   0    3.05    0.23
 -13   6   0    3.17    0.23
 -13   7   0    7.53    0.52
 -13   7   0    7.50    0.51
 -13   7   0    6.96    0.49
 -13   7   0    7.55    0.51
   7  13   0    7.57    0.49
 -13   7   0    8.34    0.50
   7  13   0    7.78    0.52
   8  13   0    4.35    0.30
 -13   8   0    4.75    0.32
 -13   8   0    4.70    0.32
  -8 -13   0    4.60    0.31
 -13   8   0    4.73    0.33
   8  13   0    4.67    0.33
 -13   8   0    4.41    0.32
 -13   9   0    2.02    0.16
  -9 -13   0    2.30    0.16
   9  13   0    2.03    0.15
  13  -9   0    2.14    0.21
 -13   9   0    2.21    0.16
   9  13   0    2.11    0.17
 -13   9   0    1.95    0.16
  10  13   0    0.26    0.05
 -10 -13   0    0.30    0.05
 -13  10   0    0.22    0.05
 -14  -9   0    0.24    0.04
  14   9   0    0.26    0.05
 -14  -8   0    2.95    0.20
  14   8   0    2.78    0.21
 -14  -7   0    1.66    0.13
  14   7   0    1.61    0.15
  14   6   0    2.65    0.22
 -14  -6   0    2.76    0.20
 -14  -5   0    0.62    0.08
  14   5   0    0.56    0.10
  14   5   0    0.47    0.09
  14   5   0    0.52    0.10
  14   4   0    0.54    0.10
  14   4   0    0.85    0.12
  14   4   0    0.71    0.11
  14   3   0    0.67    0.12
  14   3   0    0.59    0.11
  14   3   0    0.71    0.13
 -14  -2   0    0.96    0.11
  14   2   0    1.38    0.16
  14   2   0    1.26    0.14
  -2  14   0    1.08    0.12
  14   2   0    1.09    0.15
  14   1   0    0.43    0.12
  -1  14   0    0.30    0.07
  14   1   0    0.37    0.10
  -1  14   0    0.19    0.07
 -14  -1   0    0.41    0.07
  14   1   0    0.52    0.13
  14   0   0   15.14    0.99
  14   0   0   15.14    0.99
   0  14   0   14.10    0.98
 -14   0   0   15.28    0.99
  14   0   0   14.85    0.98
   0  14   0   14.09    1.01
  14  -1   0    0.32    0.12
   1  14   0    0.23    0.07
   1  14   0    0.22    0.06
  14  -1   0    0.63    0.14
   1  14   0    0.27    0.07
 -14   1   0    0.30    0.07
  14  -1   0    0.54    0.10
  14  -2   0    1.64    0.19
  14  -2   0    1.48    0.18
   2  14   0    1.14    0.13
  14  -2   0    1.30    0.15
 -14   2   0    0.99    0.12
   2  14   0    1.15    0.11
   2  14   0    1.03    0.13
  14  -3   0    0.70    0.15
  14  -3   0    0.51    0.12
   3  14   0    0.62    0.09
 -14   3   0    0.58    0.09
   3  14   0    0.72    0.11
   3  14   0    0.84    0.09
  14  -3   0    0.80    0.15
  14  -4   0    0.63    0.12
   4  14   0    0.74    0.08
   4  14   0    0.77    0.10
  14  -4   0    0.70    0.15
 -14   4   0    0.69    0.09
  14  -4   0    0.55    0.14
   4  14   0    0.56    0.09
 -14   4   0    0.75    0.09
  14  -5   0    0.56    0.13
 -14   5   0    0.57    0.08
   5  14   0    0.54    0.09
   5  14   0    0.61    0.07
 -14   5   0    0.64    0.09
   6  14   0    2.50    0.20
   6  14   0    2.65    0.19
 -14   6   0    2.58    0.20
 -14   6   0    2.39    0.19
 -14   6   0    2.54    0.19
  14  -6   0    2.54    0.24
   7  14   0    1.44    0.12
 -14   7   0    1.66    0.13
  14  -7   0    1.47    0.18
 -14   7   0    1.46    0.13
   7  14   0    1.54    0.14
 -14   7   0    1.55    0.13
  -8 -14   0    2.75    0.19
 -14   8   0    2.82    0.20
   8  14   0    2.67    0.20
 -14   8   0    2.79    0.20
 -14   8   0    2.77    0.20
   8  14   0    2.72    0.19
   9  14   0    0.24    0.05
  15   7   0    0.08    0.04
  15   6   0    0.37    0.07
  15   5   0    0.46    0.07
  15   4   0    1.05    0.12
  15   4   0    1.01    0.12
  15   4   0    1.08    0.12
  15   3   0    0.11    0.08
  15   3   0    0.10    0.08
  15   3   0    0.11    0.06
  15   2   0    0.30    0.08
 -15  -2   0    0.27    0.05
  15   2   0    0.22    0.09
  15   2   0    0.22    0.09
  15   1   0    0.33    0.10
 -15  -1   0    0.39    0.06
  15   1   0    0.36    0.09
  15   1   0    0.28    0.10
   0  15   0   -0.04    0.05
  15   0   0   -0.02    0.07
  15   0   0    0.05    0.09
  15   0   0   -0.08    0.09
 -15   0   0    0.07    0.05
   1  15   0    0.39    0.08
  15  -1   0    0.32    0.11
  15  -1   0    0.25    0.11
 -15   1   0    0.42    0.07
  15  -1   0    0.30    0.09
   2  15   0    0.21    0.05
  15  -2   0    0.24    0.11
  15  -2   0    0.31    0.09
  15  -2   0    0.20    0.10
   2  15   0    0.23    0.07
 -15   2   0    0.24    0.05
  15  -3   0    0.14    0.11
   3  15   0    0.09    0.05
   3  15   0    0.09    0.06
  15  -3   0    0.03    0.10
  15  -3   0    0.01    0.07
 -15   3   0    0.11    0.05
  15  -4   0    0.94    0.15
  15  -4   0    1.20    0.16
   4  15   0    1.07    0.11
 -15   4   0    1.11    0.11
   4  15   0    1.03    0.10
   5  15   0    0.41    0.07
  15  -5   0    0.99    0.14
   5  15   0    0.57    0.06
  15  -5   0    0.59    0.12
 -15   6   0    0.28    0.05
  15  -6   0    0.32    0.10
   6  15   0    0.25    0.05
   6  15   0    0.23    0.06
   7  15   0    0.10    0.03
   7  15   0    0.10    0.04
 -15   7   0    0.06    0.03
  16   5   0    0.38    0.06
  16   4   0    0.19    0.05
  16   3   0    0.05    0.05
  16   2   0    0.42    0.07
  16   2   0    0.42    0.08
  16   1   0    0.03    0.07
  16   1   0    0.08    0.05
 -16  -1   0    0.03    0.04
  16   0   0   -0.06    0.07
  16   0   0    0.13    0.06
 -16   0   0   -0.04    0.03
 -16   1   0    0.06    0.04
  16  -1   0    0.04    0.07
  16  -1   0    0.15    0.06
 -16   2   0    0.42    0.06
  16  -2   0    0.45    0.10
   2  16   0    0.37    0.06
   3  16   0    0.18    0.04
 -16   3   0    0.08    0.04
  16  -3   0    0.05    0.08
   3  16   0    0.06    0.04
  16  -4   0    0.17    0.08
   4  16   0    0.13    0.04
 -16   4   0    0.16    0.04
   4  16   0    0.21    0.04
 -16   5   0    0.30    0.05
   0   0  -1    0.00    0.00
   0   0   1    0.00    0.00
   0   1  -1    0.28    0.03
  -1   0   1    0.27    0.03
   0   1   1    0.30    0.03
  -1   1  -1   83.36    5.79
   1   1   1   65.37    5.79
   2   1   1    0.14    0.02
  -1   2   1    0.12    0.02
   0   2  -1   33.50    2.69
   0   2   1   35.67    2.69
  -2   0   1   34.25    2.69
   1   2  -1    0.11    0.01
  -2   1  -1    0.09    0.02
   1   2   1    0.05    0.01
  -2   1   1    0.10    0.02
  -2   2  -1    0.29    0.04
   2   2   1    0.26    0.03
  -2   3  -1   29.28    2.18
   3   2  -1   27.27    2.17
  -2   3   1   28.90    2.18
   3   2   1   26.03    2.18
  -1   3  -1    0.03    0.02
  -1   3   1    0.02    0.02
   3   1   1    0.04    0.02
   0   3  -1    0.07    0.02
   0   3   1    0.07    0.02
  -3   0   1    0.08    0.02
  -3   1  -1    0.02    0.02
   1   3  -1    0.01    0.01
   1   3   1    0.03    0.02
  -3   1   1    0.02    0.02
  -3   2  -1   28.03    2.20
   2   3   1   27.84    2.20
  -3   2   1   28.60    2.20
  -3   3  -1    1.20    0.13
   3   3   1    1.20    0.12
  -3   3   1    1.25    0.13
  -3   4  -1    2.87    0.23
   4   3   1    2.25    0.22
  -3   4   1    3.02    0.23
  -2   4  -1    0.19    0.04
   4   2  -1    0.24    0.03
  -2   4   1    0.21    0.04
  -1   4  -1    6.85    0.59
   4   1   1    8.25    0.59
  -1   4   1    7.03    0.59
   0   4  -1    4.56    0.36
   0   4   1    4.46    0.36
  -4   0   1    4.45    0.36
  -4   1  -1    7.21    0.59
   1   4  -1    7.87    0.58
  -4   1   1    6.90    0.59
  -4   2  -1    0.33    0.04
   2   4  -1    0.24    0.03
  -4   2   1    0.16    0.04
   2   4   1    0.22    0.03
  -4   4  -1    0.05    0.03
  -4   4   1    0.02    0.02
  -4   5  -1    2.64    0.22
  -4   5   1    2.45    0.22
  -3   5  -1    0.35    0.05
  -3   5   1    0.31    0.05
  -2   5  -1   13.17    1.00
   5   2  -1   12.25    0.99
  -2   5   1   12.80    1.00
   5   2   1   12.26    1.00
  -1   5  -1    7.97    0.67
  -1   5   1    8.64    0.67
   5   1   1    8.54    0.67
   0   5  -1    1.42    0.12
   0   5   1    1.41    0.13
   1   5  -1    8.01    0.62
   1   5   1    7.89    0.62
  -5   1   1    7.56    0.63
  -5   2  -1   12.86    0.99
  -5   2   1   12.15    0.99
  -5   3  -1    0.32    0.05
  -5   3   1    0.32    0.05
  -5   4  -1    2.66    0.23
  -5   4   1    2.47    0.22
   5   5  -1    1.27    0.11
  -5   5  -1    1.19    0.10
  -5   5  -1    1.43    0.13
  -5   5   1    1.15    0.10
  -5   5   1    1.45    0.13
  -5   6  -1    2.50    0.18
   6   5  -1    2.38    0.20
  -5   6  -1    2.64    0.19
  -5   6  -1    2.95    0.24
   6   5   1    2.73    0.20
  -5   6   1    2.71    0.19
  -5   6   1    2.41    0.18
  -5   6   1    2.75    0.24
  -4   6  -1    1.64    0.15
  -4   6  -1    1.32    0.11
  -4   6   1    1.60    0.15
  -4   6   1    1.44    0.11
  -3   6  -1    0.95    0.09
  -3   6   1    0.76    0.09
  -2   6  -1    6.07    0.48
  -2   6   1    5.69    0.48
  -1   6  -1    1.88    0.16
   6   1  -1    1.94    0.16
   6   1   1    1.56    0.16
  -1   6   1    1.64    0.16
   0   6  -1  342.95   26.79
   0   6   1  344.90   26.79
   1   6   1    1.61    0.14
  -6   2   1    5.90    0.48
  -6   3  -1    0.73    0.07
  -6   3  -1    0.82    0.09
  -6   3   1    0.82    0.09
  -6   3   1    0.64    0.07
  -6   4  -1    1.57    0.12
   4   6  -1    1.26    0.12
  -6   4  -1    1.66    0.15
   4   6   1    1.56    0.12
  -6   4   1    1.31    0.11
  -6   4   1    1.52    0.15
  -6   5  -1    2.74    0.24
   5   6  -1    2.48    0.20
  -6   5  -1    2.55    0.18
  -6   5  -1    2.36    0.18
  -6   5   1    2.57    0.18
  -6   5   1    2.73    0.19
  -6   5   1    2.70    0.24
   5   6   1    2.56    0.20
   6   6  -1   21.11    1.42
  -6   6  -1   21.94    1.68
  -6   6   1   20.66    1.30
  -6   6   1   20.06    1.68
  -6   6   1   21.56    1.34
  -6   7  -1    7.98    0.52
  -6   7  -1    7.53    0.50
   7   6  -1    7.67    0.55
  -6   7  -1    7.69    0.65
  -6   7   1    8.00    0.50
   7   6   1    7.77    0.55
  -6   7   1    7.81    0.65
  -6   7   1    8.19    0.52
  -5   7  -1   13.39    0.88
   7   5  -1   13.52    0.93
  -5   7  -1   14.03    1.11
  -5   7  -1   12.38    0.85
   7   5   1   13.30    0.93
  -5   7   1   14.12    0.86
  -5   7   1   14.74    0.88
  -5   7   1   14.76    1.11
  -4   7  -1    0.20    0.04
   7   4  -1    0.23    0.05
  -4   7  -1    0.22    0.05
  -4   7  -1    0.27    0.04
  -4   7   1    0.24    0.06
  -4   7   1    0.22    0.04
  -4   7   1    0.20    0.04
  -3   7  -1    4.75    0.40
  -3   7   1    4.69    0.34
  -3   7   1    4.92    0.40
  -2   7  -1    1.35    0.14
  -2   7   1    1.61    0.14
  -2   7   1    1.38    0.12
  -1   7  -1   66.72    5.12
  -1   7   1   68.19    5.13
  -1   7   1   61.79    4.35
   0   7  -1    1.14    0.10
   0   7   1    0.81    0.10
   7   0   1    1.20    0.12
   1   7  -1   59.38    3.95
  -7   1  -1   61.19    3.73
   1   7   1   62.15    3.95
  -7   1   1   55.32    3.73
   2   7  -1    1.50    0.12
  -7   2  -1    1.38    0.11
  -7   2   1    1.28    0.11
   2   7   1    1.40    0.12
   3   7  -1    4.66    0.33
  -7   3  -1    4.43    0.31
   3   7   1    4.55    0.33
  -7   3   1    4.94    0.39
  -7   3   1    4.43    0.31
  -7   4  -1    0.22    0.04
  -7   4  -1    0.28    0.04
   4   7  -1    0.23    0.05
  -7   4   1    0.20    0.04
  -7   4   1    0.19    0.05
   4   7   1    0.22    0.05
  -7   4   1    0.24    0.05
  -7   5  -1   14.20    0.87
  -7   5  -1   14.42    0.89
   5   7  -1   13.04    0.94
  -7   5   1   13.54    0.89
   5   7   1   14.75    0.95
  -7   5   1   13.76    1.12
  -7   5   1   13.43    0.86
  -7   6  -1    7.53    0.51
   6   7  -1    8.08    0.56
  -7   6  -1    7.91    0.52
   6   7   1    8.14    0.56
  -7   6   1    8.29    0.53
  -7   6   1    7.88    0.51
  -7   7  -1   32.99    2.07
   7   7  -1   32.57    2.19
  -7   7  -1   34.25    2.01
  -7   7  -1   32.37    2.07
  -7   7   1   33.95    2.07
   7   7   1   30.22    2.07
   7   7   1   32.32    2.19
  -7   7   1   33.34    2.01
  -7   7   1   32.85    2.07
  -7   8  -1    7.98    0.51
  -7   8  -1    7.90    0.52
  -7   8  -1    7.82    0.52
   8   7  -1    7.98    0.55
  -7   8  -1    8.27    0.53
   8   7   1    7.38    0.55
  -7   8   1    7.67    0.51
  -7   8   1    7.99    0.53
  -7   8   1    7.41    0.52
   8   7   1    7.35    0.53
  -7   8   1    8.04    0.52
  -6   8  -1   24.07    1.49
   8   6  -1   23.28    1.54
   8   6  -1   24.32    1.62
  -6   8  -1   25.07    1.54
  -6   8  -1   23.65    1.54
  -6   8   1   25.11    1.49
  -6   8   1   25.17    1.54
  -6   8   1   23.90    1.54
   8   6   1   22.78    1.54
   8   5  -1    2.05    0.17
  -5   8  -1    1.95    0.16
  -5   8  -1    1.98    0.16
  -5   8   1    2.20    0.16
  -5   8   1    2.25    0.16
  -4   8  -1    0.11    0.04
  -4   8  -1    0.20    0.05
  -4   8   1    0.16    0.04
  -4   8   1    0.13    0.05
  -3   8  -1   23.75    1.85
  -3   8  -1   23.35    1.56
  -3   8   1   22.79    1.56
  -3   8   1   23.41    1.85
  -2   8  -1    7.96    0.56
  -2   8   1    8.37    0.66
  -2   8   1    7.85    0.56
  -1   8  -1    2.11    0.17
  -1   8   1    2.02    0.17
   0   8  -1   14.36    0.97
  -8   1  -1    1.84    0.16
   1   8  -1    2.04    0.17
   1   8   1    2.19    0.17
  -8   1   1    2.10    0.16
   8  -1   1    2.43    0.21
  -8   2  -1    8.00    0.51
   2   8  -1    8.63    0.55
  -8   2  -1    7.22    0.50
  -8   2   1    7.35    0.50
   2   8   1    8.27    0.55
  -8   2   1    7.81    0.51
  -8   3  -1   22.44    1.39
   3   8  -1   23.33    1.52
  -8   3  -1   23.45    1.43
   3   8   1   23.27    1.52
  -8   3   1   20.77    1.39
  -8   3   1   22.05    1.43
  -8   4  -1    0.21    0.04
   4   8  -1    0.14    0.05
  -8   4  -1    0.19    0.05
  -8   4   1    0.12    0.04
  -8   4   1    0.17    0.04
   4   8   1    0.13    0.05
   5   8  -1    2.11    0.18
  -8   5  -1    2.46    0.17
  -8   5  -1    2.37    0.17
  -8   5  -1    2.08    0.18
  -8   5   1    2.06    0.17
  -8   5   1    1.97    0.18
   5   8   1    2.22    0.18
  -8   5   1    2.29    0.17
  -8   6  -1   24.24    1.53
  -8   6  -1   23.97    1.48
   6   8  -1   25.07    1.62
  -8   6  -1   23.41    1.52
   6   8   1   24.31    1.53
   6   8   1   25.33    1.62
  -8   6   1   22.40    1.52
  -8   6   1   23.62    1.48
  -8   6   1   23.64    1.53
   7   8  -1    7.63    0.55
  -8   7  -1    7.71    0.53
  -8   7  -1    8.12    0.53
  -8   7  -1    7.91    0.51
  -8   7  -1    8.09    0.52
   7   8   1    7.99    0.55
  -8   7   1    8.14    0.51
   7   8   1    7.65    0.53
  -8   7   1    8.00    0.53
  -8   7   1    7.95    0.53
  -8   7   1    7.31    0.52
  -8   7   1    7.58    0.52
  -8   8  -1    8.16    0.54
  -8   8  -1    7.97    0.53
  -8   8  -1    7.93    0.52
  -8   8  -1    7.83    0.54
   8   8  -1    7.46    0.51
   8   8  -1    7.40    0.56
  -8   8  -1    7.78    0.53
   8   8  -1    6.63    0.55
   8   8   1    7.30    0.51
   8   8   1    8.14    0.56
   8   8   1    8.42    0.56
  -8   8   1    8.44    0.54
  -8   8   1    8.04    0.53
   8   8   1    8.57    0.54
  -8   8   1    8.91    0.52
  -8   8   1    8.75    0.54
   8   8   1    8.10    0.54
  -8   8   1    8.12    0.53
  -8   9  -1    0.60    0.09
  -8   9  -1    0.63    0.08
  -8   9  -1    0.64    0.09
   9   8  -1    0.36    0.09
   9   8  -1    0.47    0.08
  -8   9  -1    0.77    0.09
   9   8   1    0.71    0.10
  -8   9   1    0.50    0.08
   9   8   1    0.65    0.10
   9   8   1    0.68    0.10
  -8   9   1    0.61    0.09
  -8   9   1    0.69    0.10
  -8   9   1    0.57    0.08
  -8   9   1    0.81    0.09
  -8   9   1    0.58    0.08
  -7   9  -1    4.11    0.28
   9   7  -1    3.77    0.31
  -7   9  -1    4.37    0.28
  -7   9  -1    4.16    0.29
  -7   9  -1    3.92    0.29
  -7   9  -1    4.11    0.29
  -7   9   1    4.16    0.29
  -7   9   1    3.85    0.29
   9   7   1    3.79    0.31
  -7   9   1    3.83    0.28
  -7   9   1    3.80    0.28
  -7   9   1    3.74    0.29
   9   7   1    3.86    0.31
   9   7   1    3.93    0.30
  -6   9  -1    4.85    0.32
  -6   9  -1    4.99    0.32
   9   6  -1    4.10    0.34
  -6   9  -1    4.99    0.34
  -6   9  -1    5.14    0.34
  -6   9   1    4.68    0.34
  -6   9   1    5.03    0.32
   9   6   1    4.81    0.35
  -6   9   1    4.30    0.32
  -6   9   1    4.46    0.33
  -6   9   1    4.80    0.34
   9   6   1    4.07    0.35
  -5   9  -1    0.34    0.05
   9   5  -1    0.14    0.08
  -5   9  -1    0.27    0.06
   9   5   1    0.18    0.08
  -5   9   1    0.27    0.06
  -5   9   1    0.40    0.06
  -4   9  -1    0.76    0.09
   9   4  -1    0.91    0.13
  -4   9   1    0.82    0.09
  -4   9   1    0.79    0.10
   9   4   1    0.54    0.11
  -3   9  -1    0.13    0.04
   9   3   1    0.14    0.09
  -3   9   1    0.14    0.05
  -2   9  -1    2.96    0.22
  -2   9   1    2.80    0.22
  -1   9  -1    3.39    0.25
  -1   9   1    3.10    0.25
   0   9  -1    0.20    0.05
   0   9   1    0.17    0.05
  -9   1  -1    3.08    0.23
   1   9  -1    3.48    0.26
  -9   1   1    3.20    0.23
   1   9   1    3.69    0.26
  -9   2  -1    2.33    0.19
  -9   2  -1    2.49    0.20
   2   9  -1    3.03    0.22
   2   9   1    3.03    0.22
  -9   2   1    2.45    0.20
  -9   2   1    2.76    0.20
   9  -2   1    3.16    0.27
  -9   3  -1    0.10    0.04
  -9   3  -1    0.19    0.05
  -9   3  -1    0.19    0.05
   3   9  -1    0.07    0.04
  -9   3   1    0.16    0.05
  -9   3   1    0.07    0.04
  -9   3   1    0.07    0.04
   3   9   1    0.15    0.04
  -9   4  -1    0.86    0.10
   4   9  -1    0.69    0.09
  -9   4  -1    0.72    0.08
  -9   4  -1    0.89    0.09
  -9   4   1    0.85    0.09
   4   9   1    0.63    0.09
  -9   4   1    0.79    0.09
  -9   4   1    0.68    0.08
   5   9  -1    0.16    0.05
  -9   5  -1    0.44    0.07
  -9   5  -1    0.44    0.06
   5   9   1    0.23    0.06
  -9   5   1    0.29    0.06
  -9   5   1    0.47    0.06
  -9   6  -1    5.00    0.34
  -9   6  -1    4.68    0.34
   6   9  -1    5.16    0.36
  -9   6  -1    4.81    0.33
  -9   6  -1    4.72    0.34
  -9   6  -1    5.39    0.33
  -9   6   1    4.99    0.33
  -9   6   1    4.13    0.34
   6   9   1    4.65    0.36
  -9   6   1    4.71    0.34
  -9   6   1    4.64    0.34
  -9   6   1    4.72    0.33
  -9   7  -1    3.51    0.29
   7   9  -1    4.41    0.31
  -9   7  -1    4.07    0.29
  -9   7  -1    4.00    0.28
   7   9  -1    4.04    0.28
  -9   7  -1    3.87    0.29
  -9   7  -1    4.10    0.29
  -9   7  -1    3.87    0.28
   7   9  -1    3.98    0.31
  -9   7   1    4.12    0.28
   7   9   1    3.72    0.30
  -9   7   1    3.94    0.29
   7   9   1    3.80    0.28
   7   9   1    3.71    0.31
  -9   7   1    4.39    0.30
  -9   7   1    4.13    0.29
  -9   7   1    4.07    0.28
  -9   8  -1    0.65    0.09
  -9   8  -1    0.58    0.09
  -9   8  -1    0.64    0.08
  -9   8  -1    0.70    0.09
   8   9  -1    0.60    0.08
  -9   8  -1    0.68    0.08
   8   9  -1    0.42    0.09
   8   9  -1    0.46    0.08
   8   9   1    0.51    0.08
   8   9   1    0.56    0.08
   8   9   1    0.56    0.09
  -9   8   1    0.69    0.09
  -9   8   1    0.66    0.09
  -9   8   1    0.64    0.09
  -9   8   1    0.59    0.09
  -9   8   1    0.62    0.08
  -9   9  -1    0.72    0.09
  -9   9  -1    0.61    0.09
   9   9  -1    0.79    0.10
  -9   9  -1    0.67    0.09
  -9   9  -1    0.85    0.10
   9   9  -1    0.91    0.12
  -9   9  -1    0.68    0.10
  -9   9   1    0.78    0.10
  -9   9   1    0.85    0.11
   9   9   1    0.80    0.11
   9   9   1    0.73    0.09
  -9   9   1    0.74    0.10
  -9   9   1    0.73    0.09
  -9   9   1    0.63    0.09
  -9  10  -1    0.54    0.07
  -9  10  -1    0.36    0.06
 -10  -9  -1    0.42    0.07
  -9  10  -1    0.45    0.08
  10   9  -1    0.52    0.09
  -9  10  -1    0.42    0.07
  -9  10  -1    0.39    0.08
  10   9   1    0.31    0.08
  -9  10   1    0.34    0.07
  -9  10   1    0.38    0.06
  -9  10   1    0.38    0.07
  -9  10   1    0.36    0.08
  -9  10   1    0.37    0.07
  -8  10  -1    0.04    0.06
 -10  -8  -1    0.05    0.05
  10   8  -1    0.00    0.06
  -8  10  -1    0.03    0.04
  -8  10  -1    0.07    0.05
  -8  10  -1    0.05    0.04
  -8  10  -1    0.05    0.06
  -8  10   1    0.01    0.04
  10   8   1   -0.02    0.06
  -8  10   1    0.08    0.05
  -8  10   1    0.00    0.06
  -8  10   1    0.00    0.04
  10   8   1    0.10    0.07
  -8  10   1    0.03    0.06
  10   8   1    0.02    0.06
  10   7  -1    1.21    0.14
  -7  10  -1    1.13    0.12
 -10  -7  -1    1.19    0.12
  -7  10  -1    1.04    0.13
  -7  10  -1    0.94    0.11
  -7  10  -1    1.03    0.13
  -7  10   1    1.27    0.14
  -7  10   1    1.03    0.12
  10   7   1    1.06    0.14
  -7  10   1    1.21    0.12
  10   7   1    1.21    0.14
  10   7   1    1.25    0.14
  -7  10   1    1.03    0.12
  10   6  -1    0.39    0.09
 -10  -6  -1    0.44    0.07
  -6  10  -1    0.41    0.08
  10   6  -1    0.36    0.10
  -6  10  -1    0.35    0.07
  10   6  -1    0.34    0.09
  -6  10  -1    0.42    0.08
  -6  10  -1    0.29    0.06
  -6  10   1    0.43    0.08
  -6  10   1    0.32    0.06
  10   6   1    0.34    0.10
  10   6   1    0.37    0.09
  -6  10   1    0.43    0.08
  -6  10   1    0.37    0.08
  10   6   1    0.36    0.09
  -6  10   1    0.40    0.07
  -5  10  -1    2.18    0.18
  10   5  -1    2.08    0.20
  10   5  -1    2.05    0.20
  -5  10  -1    2.06    0.18
  10   5   1    2.22    0.21
  10   5   1    2.18    0.21
  -5  10   1    1.95    0.16
  -5  10   1    2.12    0.18
  -5  10   1    1.93    0.18
  -5  10   1    2.05    0.18
  -4  10  -1    0.65    0.09
  10   4  -1    0.73    0.13
  -4  10  -1    0.62    0.10
  10   4  -1    0.82    0.13
  -4  10   1    0.59    0.09
  10   4   1    0.78    0.13
  10   4   1    0.82    0.13
  10   3  -1    0.46    0.11
  -3  10  -1    0.57    0.08
  -3  10   1    0.44    0.08
  10   3   1    0.40    0.11
  10   3   1    0.42    0.12
  -3  10   1    0.39    0.07
  -2  10  -1    1.10    0.12
  10   2  -1    1.12    0.16
  -2  10   1    1.23    0.12
  -2  10   1    1.03    0.12
  10   2   1    1.27    0.16
  10   1  -1    3.20    0.29
  -1  10  -1    3.85    0.28
  -1  10   1    3.40    0.26
  -1  10   1    3.96    0.28
  10   1   1    3.12    0.29
  10   0  -1    0.98    0.14
   0  10  -1    0.88    0.11
  10   0   1    0.96    0.14
   0  10   1    0.73    0.10
 -10   0   1    1.02    0.11
   0  10   1    0.84    0.11
 -10   1  -1    3.51    0.25
   1  10  -1    3.46    0.27
 -10   1  -1    3.51    0.26
 -10   1   1    3.72    0.26
   1  10   1    3.26    0.26
   1  10   1    3.79    0.28
 -10   1   1    3.66    0.25
 -10   2  -1    1.14    0.11
   2  10  -1    1.37    0.13
 -10   2  -1    1.10    0.11
 -10   2  -1    1.05    0.12
 -10   2   1    1.22    0.11
 -10   2   1    1.33    0.13
   2  10   1    1.25    0.13
 -10   3  -1    0.34    0.07
   3  10  -1    0.54    0.08
 -10   3  -1    0.46    0.07
 -10   3  -1    0.31    0.06
 -10   3  -1    0.53    0.08
 -10   3   1    0.45    0.08
   3  10   1    0.52    0.08
 -10   3   1    0.52    0.08
 -10   3   1    0.51    0.07
 -10   3   1    0.50    0.07
 -10   4  -1    0.53    0.08
 -10   4  -1    0.51    0.08
   4  10  -1    0.65    0.09
 -10   4  -1    0.65    0.08
 -10   4  -1    0.67    0.09
 -10   4   1    0.62    0.08
 -10   4   1    0.64    0.09
 -10   4   1    0.58    0.09
   4  10   1    0.67    0.09
 -10   4   1    0.73    0.09
 -10   5  -1    2.11    0.17
 -10   5  -1    1.79    0.16
   5  10  -1    2.07    0.16
   5  10  -1    1.93    0.17
 -10   5  -1    1.76    0.17
 -10   5  -1    2.27    0.16
 -10   5  -1    2.10    0.16
 -10   5  -1    2.04    0.17
 -10   5   1    1.87    0.16
 -10   5   1    1.78    0.17
 -10   5   1    1.76    0.17
   5  10   1    1.81    0.16
 -10   5   1    2.05    0.16
 -10   5   1    2.07    0.17
   5  10   1    1.80    0.17
 -10   5   1    1.78    0.17
   6  10  -1    0.31    0.07
 -10   6  -1    0.23    0.06
 -10   6  -1    0.49    0.08
 -10   6  -1    0.40    0.07
 -10   6  -1    0.32    0.06
   6  10  -1    0.30    0.06
 -10   6  -1    0.31    0.07
 -10   6  -1    0.43    0.08
   6  10  -1    0.32    0.08
 -10   6   1    0.24    0.07
 -10   6   1    0.38    0.07
 -10   6   1    0.28    0.07
   6  10   1    0.43    0.07
 -10   6   1    0.32    0.07
 -10   6   1    0.37    0.08
   6  10   1    0.22    0.06
 -10   6   1    0.26    0.06
   6  10   1    0.34    0.08
 -10   6   1    0.28    0.06
   7  10  -1    1.17    0.12
 -10   7  -1    1.12    0.12
 -10   7  -1    1.18    0.13
 -10   7  -1    1.13    0.13
   7  10  -1    1.02    0.13
   7  10  -1    1.17    0.13
 -10   7  -1    1.20    0.12
 -10   7  -1    1.10    0.12
 -10   7  -1    1.10    0.12
 -10   7   1    1.18    0.13
 -10   7   1    0.95    0.12
   7  10   1    1.21    0.13
 -10   7   1    1.33    0.12
   7  10   1    1.04    0.11
 -10   7   1    1.00    0.12
 -10   7   1    1.13    0.12
 -10   7   1    1.14    0.12
   7  10   1    1.00    0.13
 -10   7   1    0.99    0.12
 -10   8  -1    0.02    0.05
   8  10  -1    0.08    0.06
   8  10  -1    0.06    0.05
 -10   8  -1    0.03    0.04
 -10   8  -1    0.10    0.06
 -10   8  -1    0.10    0.05
 -10   8  -1   -0.04    0.05
   8  10  -1    0.01    0.04
 -10   8   1    0.03    0.05
 -10   8   1    0.10    0.06
   8  10   1    0.05    0.05
   8  10   1    0.00    0.06
 -10   8   1    0.00    0.04
 -10   8   1    0.01    0.04
 -10   8   1    0.05    0.05
   8  10   1    0.11    0.05
 -10   9  -1    0.45    0.08
 -10   9  -1    0.51    0.07
 -10   9  -1    0.38    0.06
   9  10  -1    0.62    0.09
   9  10  -1    0.34    0.07
   9  10  -1    0.27    0.06
 -10   9  -1    0.51    0.08
 -10   9  -1    0.40    0.08
 -10   9   1    0.40    0.07
   9  10   1    0.39    0.08
 -10   9   1    0.46    0.07
 -10   9   1    0.44    0.08
 -10   9   1    0.29    0.06
 -10   9   1    0.46    0.08
   9  10   1    0.42    0.07
 -10  10  -1    0.37    0.07
 -10  10  -1    0.37    0.07
 -10  10  -1    0.33    0.07
 -10  10  -1    0.34    0.06
  10  10  -1    0.20    0.07
 -10  10  -1    0.51    0.08
 -10 -10  -1    0.28    0.06
 -10  10   1    0.30    0.06
 -10  10   1    0.25    0.06
 -10 -10   1    0.39    0.07
 -10  10   1    0.46    0.08
 -10  10   1    0.37    0.07
 -10  10   1    0.37    0.07
  10  10   1    0.45    0.09
 -10  11  -1    0.52    0.08
 -10  11  -1    0.42    0.07
 -10  11  -1    0.44    0.08
 -11 -10  -1    0.57    0.07
  11  10  -1    0.51    0.09
 -10  11   1    0.52    0.07
 -10  11   1    0.59    0.09
 -10  11   1    0.41    0.07
 -11 -10   1    0.61    0.08
  11  10   1    0.45    0.08
 -10  11   1    0.58    0.08
  -9  11  -1    0.25    0.07
  11   9  -1    0.26    0.08
  -9  11  -1    0.22    0.06
 -11  -9  -1    0.23    0.06
  -9  11  -1    0.20    0.06
  -9  11  -1    0.18    0.07
  11   9   1    0.22    0.08
  -9  11   1    0.14    0.06
  -9  11   1    0.31    0.07
  -9  11   1    0.19    0.06
  -9  11   1    0.35    0.07
 -11  -9   1    0.30    0.06
  -8  11  -1    0.02    0.06
  -8  11  -1    0.12    0.06
  -8  11  -1    0.12    0.05
 -11  -8  -1    0.17    0.05
  11   8  -1    0.01    0.07
  -8  11  -1    0.08    0.05
 -11  -8   1    0.08    0.05
  -8  11   1    0.11    0.07
  -8  11   1    0.06    0.05
  11   8   1    0.11    0.07
  -8  11   1    0.08    0.06
  -8  11   1    0.01    0.05
 -11  -7  -1    2.35    0.18
  -7  11  -1    2.38    0.18
  -7  11  -1    2.43    0.19
  11   7  -1    2.53    0.22
  -7  11  -1    2.57    0.20
  -7  11  -1    2.60    0.20
  -7  11   1    2.29    0.18
  11   7   1    2.39    0.21
 -11  -7   1    2.13    0.18
  -7  11   1    2.50    0.20
  -7  11   1    2.55    0.21
  -7  11   1    2.51    0.20
  11   7   1    2.13    0.21
  11   7   1    2.29    0.21
  11   6  -1    0.60    0.10
  -6  11  -1    0.42    0.08
  -6  11  -1    0.56    0.08
  -6  11  -1    0.72    0.10
 -11  -6  -1    0.53    0.08
  11   6  -1    0.56    0.11
  11   6  -1    0.46    0.10
  -6  11   1    0.63    0.10
 -11  -6   1    0.51    0.08
  11   6   1    0.63    0.11
  11   6   1    0.59    0.11
  11   6   1    0.62    0.11
  -6  11   1    0.51    0.08
  -6  11   1    0.66    0.10
  -6  11   1    0.63    0.09
  11   5  -1    0.19    0.08
 -11  -5  -1    0.27    0.06
  11   5  -1    0.17    0.09
  11   5  -1    0.15    0.09
  -5  11  -1    0.23    0.07
  -5  11  -1    0.21    0.07
 -11  -5   1    0.17    0.06
  -5  11   1    0.20    0.07
  11   5   1    0.26    0.09
  -5  11   1    0.32    0.08
  11   5   1    0.10    0.09
  11   5   1    0.28    0.09
  -5  11   1    0.17    0.07
  11   4  -1    1.22    0.15
  -4  11  -1    0.97    0.12
 -11  -4  -1    1.06    0.11
  11   4  -1    1.10    0.14
  11   4  -1    1.11    0.15
  11   4   1    1.30    0.16
  11   4   1    1.35    0.15
 -11  -4   1    1.24    0.12
  -4  11   1    1.09    0.13
  -4  11   1    0.93    0.13
  -4  11   1    1.10    0.13
  11   4   1    1.01    0.15
  11   3  -1    0.01    0.09
  11   3  -1    0.18    0.09
  11   3  -1    0.10    0.10
  -3  11   1    0.08    0.05
 -11  -3   1    0.10    0.06
  11   3   1    0.08    0.09
  11   3   1    0.25    0.11
  -3  11   1    0.17    0.07
  11   3   1    0.22    0.09
  -3  11   1    0.12    0.06
  11   2  -1    2.02    0.20
  -2  11  -1    1.59    0.16
 -11  -2  -1    1.57    0.16
  11   2  -1    1.85    0.20
  11   2   1    1.80    0.20
  -2  11   1    1.93    0.16
 -11  -2   1    1.52    0.16
  -2  11   1    1.66    0.16
  -2  11   1    1.87    0.17
  11   2   1    2.17    0.22
  -1  11  -1    0.66    0.10
  11   1  -1    0.52    0.12
  11   1  -1    0.64    0.13
  -1  11   1    0.88    0.11
  11   1   1    0.87    0.14
  -1  11   1    0.91    0.11
  11   0  -1    0.07    0.10
   0  11  -1    0.15    0.05
 -11   0  -1    0.15    0.06
  11   0   1    0.16    0.10
   0  11   1    0.10    0.05
  11   0   1    0.16    0.10
 -11   0   1    0.13    0.05
   0  11   1    0.15    0.06
 -11   0   1    0.24    0.07
 -11   1  -1    0.79    0.10
  11  -1  -1    1.20    0.16
 -11   1  -1    0.83    0.10
   1  11  -1    0.61    0.09
 -11   1   1    0.76    0.10
 -11   1   1    0.66    0.09
   1  11   1    0.62    0.09
  11  -1   1    0.78    0.14
 -11   1   1    0.65    0.10
   2  11  -1    1.51    0.14
 -11   2  -1    1.57    0.15
 -11   2  -1    1.57    0.15
   2  11  -1    1.75    0.16
 -11   2  -1    1.64    0.15
 -11   2  -1    1.68    0.14
   2  11   1    1.69    0.16
 -11   2   1    1.49    0.15
   2  11   1    1.59    0.14
 -11   2   1    1.58    0.15
 -11   2   1    1.65    0.15
 -11   2   1    1.63    0.14
 -11   3  -1    0.10    0.06
 -11   3  -1    0.13    0.05
   3  11  -1    0.12    0.05
 -11   3  -1    0.17    0.05
 -11   3  -1    0.03    0.05
 -11   3  -1    0.15    0.05
   3  11  -1    0.08    0.05
 -11   3   1    0.19    0.06
 -11   3   1    0.09    0.05
 -11   3   1    0.07    0.05
 -11   3   1    0.12    0.05
 -11   3   1    0.10    0.06
   3  11   1    0.14    0.06
   3  11   1    0.13    0.05
   3  11   1    0.11    0.05
 -11   4  -1    0.86    0.11
   4  11  -1    0.86    0.12
 -11   4  -1    1.01    0.11
 -11   4  -1    1.21    0.12
 -11   4  -1    1.17    0.12
 -11   4  -1    1.01    0.11
   4  11  -1    1.04    0.11
   4  11  -1    1.08    0.13
 -11   4  -1    1.15    0.11
 -11   4   1    0.83    0.11
   4  11   1    1.12    0.13
 -11   4   1    0.95    0.11
 -11   4   1    1.05    0.12
   4  11   1    0.98    0.12
   4  11   1    1.14    0.11
 -11   4   1    1.11    0.12
 -11   4   1    0.90    0.11
 -11   4   1    0.93    0.12
 -11   4   1    0.91    0.11
 -11   5  -1    0.14    0.05
   5  11  -1    0.17    0.06
 -11   5  -1    0.23    0.06
 -11   5  -1    0.23    0.06
   5  11  -1    0.22    0.07
 -11   5  -1    0.14    0.06
 -11   5  -1    0.18    0.06
 -11   5  -1    0.22    0.06
   5  11  -1    0.10    0.05
   5  11   1    0.26    0.07
 -11   5   1    0.24    0.06
 -11   5   1    0.26    0.07
 -11   5   1    0.27    0.06
 -11   5   1    0.20    0.06
 -11   5   1    0.28    0.07
   5  11   1    0.28    0.07
 -11   5   1    0.23    0.07
 -11   5   1    0.21    0.06
   5  11   1    0.32    0.06
   6  11  -1    0.61    0.08
   6  11  -1    0.65    0.10
 -11   6  -1    0.56    0.08
 -11   6  -1    0.47    0.08
 -11   6  -1    0.58    0.09
   6  11  -1    0.62    0.10
 -11   6  -1    0.49    0.08
 -11   6  -1    0.52    0.09
 -11   6  -1    0.60    0.08
 -11   6   1    0.46    0.08
   6  11   1    0.49    0.09
 -11   6   1    0.54    0.09
   6  11   1    0.54    0.10
 -11   6   1    0.51    0.08
 -11   6   1    0.54    0.08
 -11   6   1    0.54    0.08
 -11   6   1    0.46    0.08
 -11   6   1    0.54    0.08
   6  11   1    0.36    0.07
 -11   7  -1    2.49    0.19
 -11   7  -1    2.24    0.18
   7  11  -1    2.26    0.20
 -11   7  -1    2.37    0.19
   7  11  -1    2.39    0.18
 -11   7  -1    2.38    0.19
   7  11  -1    2.40    0.21
 -11   7  -1    2.45    0.20
 -11   7  -1    2.47    0.20
   7  11   1    2.45    0.21
 -11   7   1    2.38    0.20
   7  11   1    2.11    0.18
 -11   7   1    2.56    0.19
 -11   7   1    2.13    0.18
   7  11   1    2.33    0.20
 -11   7   1    2.31    0.19
 -11   7   1    2.26    0.19
 -11   7   1    2.70    0.20
 -11   7   1    2.65    0.20
   8  11  -1    0.09    0.05
   8  11  -1    0.08    0.06
 -11   8  -1    0.15    0.05
   8  11  -1    0.10    0.05
 -11   8  -1    0.15    0.06
 -11   8  -1    0.07    0.04
 -11   8  -1    0.10    0.05
 -11   8  -1    0.16    0.06
 -11   8  -1    0.11    0.05
   8  11   1    0.06    0.05
 -11   8   1    0.18    0.05
   8  11   1    0.24    0.07
   8  11   1    0.14    0.06
 -11   8   1    0.08    0.06
 -11   8   1    0.10    0.05
 -11   8   1    0.14    0.06
 -11   8   1    0.04    0.05
   9  11  -1    0.21    0.06
 -11   9  -1    0.22    0.06
 -11   9  -1    0.23    0.05
 -11   9  -1    0.09    0.06
   9  11  -1    0.23    0.07
 -11   9  -1    0.26    0.07
   9  11  -1    0.20    0.05
 -11   9  -1    0.32    0.06
  -9 -11  -1    0.25    0.06
   9  11   1    0.20    0.05
 -11   9   1    0.27    0.06
 -11   9   1    0.11    0.06
 -11   9   1    0.22    0.06
 -11   9   1    0.31    0.07
 -11   9   1    0.11    0.05
   9  11   1    0.27    0.07
 -11  10  -1    0.47    0.07
 -11  10  -1    0.43    0.08
  10  11  -1    0.50    0.09
 -11  10  -1    0.59    0.08
 -10 -11  -1    0.60    0.08
 -11  10  -1    0.66    0.08
  10  11   1    0.57    0.09
 -11  10   1    0.45    0.08
 -10 -11   1    0.55    0.07
 -11  10   1    0.59    0.08
 -11  10   1    0.53    0.08
 -11  10   1    0.55    0.08
  10  11   1    0.51    0.07
  11  11  -1    0.10    0.05
 -11  11  -1    0.08    0.05
 -11 -11  -1    0.09    0.04
 -11  11  -1    0.11    0.05
 -11  11  -1    0.10    0.05
 -11 -11   1    0.10    0.04
 -11  11   1    0.05    0.05
 -11  11   1    0.11    0.05
 -11  11   1    0.15    0.05
  11  11   1    0.06    0.05
 -12 -11  -1    0.42    0.05
 -11  12  -1    0.36    0.06
  12  11  -1    0.54    0.07
 -11  12   1    0.45    0.06
  12  11   1    0.44    0.07
 -12 -11   1    0.47    0.06
  12  10  -1    0.49    0.07
 -12 -10  -1    0.44    0.06
 -10  12  -1    0.32    0.07
 -10  12  -1    0.55    0.07
 -10  12  -1    0.48    0.07
  12  10   1    0.34    0.07
 -10  12   1    0.51    0.07
 -10  12   1    0.41    0.07
 -12 -10   1    0.68    0.07
 -10  12   1    0.40    0.07
  -9  12  -1    0.93    0.11
 -12  -9  -1    1.48    0.12
  -9  12  -1    1.62    0.12
  12   9  -1    1.01    0.12
  -9  12  -1    0.90    0.11
 -12  -9   1    1.41    0.11
  -9  12   1    1.15    0.12
  -9  12   1    1.14    0.12
  -9  12   1    1.47    0.12
  12   9   1    1.41    0.13
 -12  -8  -1    2.99    0.22
  -8  12  -1    2.93    0.22
  12   8  -1    2.96    0.24
  -8  12  -1    3.10    0.23
  -8  12  -1    2.88    0.23
  -8  12   1    3.27    0.23
  -8  12   1    3.07    0.23
  12   8   1    2.96    0.24
 -12  -8   1    2.73    0.21
  -8  12   1    3.03    0.22
  -7  12  -1    3.47    0.26
 -12  -7  -1    3.28    0.24
  -7  12  -1    3.46    0.26
  -7  12  -1    3.16    0.25
  12   7  -1    3.44    0.28
  12   7   1    3.38    0.26
 -12  -7   1    3.52    0.25
  12   7   1    3.36    0.27
  -7  12   1    3.49    0.26
  -7  12   1    3.62    0.26
  -7  12   1    3.49    0.25
  12   6  -1    2.42    0.22
 -12  -6  -1    2.65    0.19
  -6  12  -1    2.30    0.20
  -6  12  -1    2.38    0.20
 -12  -6   1    2.44    0.19
  12   6   1    2.25    0.22
  -6  12   1    2.10    0.20
  -6  12   1    2.71    0.20
  12   6   1    2.20    0.21
  12   6   1    2.45    0.22
 -12  -5  -1    0.33    0.06
  12   5  -1    0.25    0.08
  12   5  -1    0.26    0.09
  12   5  -1    0.28    0.10
 -12  -5   1    0.34    0.07
  -5  12   1    0.27    0.07
  -5  12   1    0.18    0.07
  -5  12   1    0.18    0.07
  12   5   1    0.23    0.08
  12   5   1    0.26    0.10
  12   5   1    0.34    0.10
  12   4  -1    1.02    0.14
 -12  -4  -1    1.33    0.12
  12   4  -1    1.02    0.15
  12   4  -1    1.20    0.16
  12   4   1    1.20    0.15
  -4  12   1    1.18    0.14
  12   4   1    1.32    0.16
  12   4   1    1.04    0.15
  -4  12   1    1.21    0.14
 -12  -4   1    1.14    0.12
  -4  12   1    1.07    0.13
  12   3  -1   10.17    0.69
  12   3  -1    9.87    0.69
  12   3  -1   10.39    0.69
  12   3   1    9.69    0.69
  12   3   1   10.35    0.69
  -3  12   1   10.27    0.67
  12   3   1    9.91    0.70
  -3  12   1   10.02    0.69
 -12  -3   1    9.23    0.68
  -3  12   1   10.60    0.67
  12   2  -1    1.37    0.17
  12   2  -1    1.92    0.21
  -2  12  -1    1.31    0.15
 -12  -2  -1    1.54    0.15
  12   2  -1    1.35    0.19
  12   2   1    1.66    0.20
 -12  -2   1    1.48    0.15
  -2  12   1    1.33    0.14
  -2  12   1    1.33    0.15
  12   2   1    1.65    0.20
  12   2   1    1.45    0.17
  -2  12   1    1.52    0.15
 -12  -1  -1    1.56    0.15
  -1  12  -1    1.46    0.16
  -1  12  -1    1.54    0.15
  12   1  -1    1.68    0.20
  12   1  -1    1.46    0.17
  12   1  -1    1.23    0.18
  -1  12   1    1.34    0.15
  12   1   1    1.58    0.19
  12   1   1    1.52    0.19
  12   1   1    1.73    0.18
 -12  -1   1    1.59    0.15
  -1  12   1    1.46    0.15
   0  12  -1    4.34    0.33
  12   0  -1    4.33    0.36
 -12   0  -1    4.35    0.32
  12   0  -1    4.35    0.35
   0  12  -1    4.22    0.33
  12   0  -1    4.36    0.36
   0  12   1    4.29    0.33
 -12   0   1    4.17    0.32
  12   0   1    4.70    0.36
   0  12   1    4.80    0.34
  12   0   1    4.33    0.37
  12   0   1    3.90    0.34
   1  12  -1    1.64    0.17
 -12   1  -1    1.58    0.15
   1  12  -1    1.76    0.16
  12  -1  -1    1.37    0.18
   1  12  -1    1.64    0.14
 -12   1  -1    1.79    0.17
  12  -1  -1    2.04    0.21
   1  12   1    1.58    0.14
 -12   1   1    1.25    0.15
 -12   1   1    1.50    0.15
   1  12   1    1.57    0.16
   1  12   1    1.43    0.15
  12  -1   1    1.16    0.17
  12  -1   1    1.67    0.20
  12  -1   1    1.55    0.20
   2  12  -1    1.44    0.13
   2  12  -1    1.78    0.17
   2  12  -1    1.42    0.15
 -12   2  -1    1.26    0.14
  12  -2  -1    1.54    0.20
 -12   2  -1    1.46    0.13
 -12   2  -1    1.46    0.15
  12  -2  -1    1.43    0.18
   2  12   1    1.41    0.15
 -12   2   1    1.41    0.13
  12  -2   1    1.48    0.20
   2  12   1    1.33    0.16
   2  12   1    1.49    0.14
 -12   2   1    1.60    0.15
  12  -2   1    1.13    0.17
 -12   2   1    1.36    0.14
 -12   3  -1   10.58    0.67
  12  -3  -1    9.58    0.71
   3  12  -1   10.58    0.72
 -12   3  -1    9.95    0.69
   3  12  -1    9.93    0.65
 -12   3  -1   10.63    0.67
 -12   3  -1   10.63    0.67
   3  12  -1    9.24    0.69
   3  12   1   10.27    0.70
 -12   3   1    9.95    0.67
   3  12   1   10.25    0.71
   3  12   1   10.69    0.65
 -12   3   1   10.04    0.67
 -12   3   1   10.92    0.68
 -12   3   1    9.37    0.69
  12  -3   1   11.22    0.72
  12  -3   1    9.05    0.70
 -12   4  -1    1.20    0.13
 -12   4  -1    1.06    0.12
 -12   4  -1    1.24    0.13
   4  12  -1    1.29    0.14
 -12   4  -1    1.10    0.12
   4  12  -1    1.06    0.12
  12  -4  -1    0.91    0.15
 -12   4  -1    1.10    0.12
   4  12  -1    1.04    0.13
 -12   4  -1    1.04    0.11
 -12   4  -1    1.20    0.13
   4  12   1    1.08    0.13
 -12   4   1    1.46    0.14
 -12   4   1    1.20    0.13
  12  -4   1    0.80    0.15
 -12   4   1    1.24    0.12
   4  12   1    1.02    0.11
 -12   4   1    1.02    0.12
   4  12   1    0.99    0.13
 -12   4   1    1.02    0.11
 -12   4   1    1.16    0.12
 -12   4   1    1.20    0.12
   5  12  -1    0.33    0.06
 -12   5  -1    0.31    0.07
 -12   5  -1    0.33    0.07
 -12   5  -1    0.29    0.07
 -12   5  -1    0.27    0.06
   5  12  -1    0.23    0.07
 -12   5  -1    0.31    0.07
   5  12  -1    0.24    0.07
 -12   5  -1    0.32    0.06
   5  12   1    0.25    0.06
 -12   5   1    0.21    0.07
   5  12   1    0.25    0.07
 -12   5   1    0.40    0.07
 -12   5   1    0.25    0.06
 -12   5   1    0.30    0.07
   5  12   1    0.26    0.07
 -12   5   1    0.24    0.06
 -12   5   1    0.36    0.07
 -12   5   1    0.23    0.07
 -12   6  -1    2.48    0.19
 -12   6  -1    1.92    0.18
   6  12  -1    2.28    0.20
 -12   6  -1    2.45    0.19
 -12   6  -1    2.37    0.19
 -12   6  -1    2.33    0.18
   6  12  -1    2.58    0.20
   6  12  -1    2.32    0.18
 -12   6  -1    2.38    0.19
 -12   6   1    2.46    0.20
 -12   6   1    2.22    0.19
 -12   6   1    2.56    0.19
   6  12   1    2.14    0.20
 -12   6   1    2.28    0.19
 -12   6   1    2.11    0.18
 -12   6   1    2.49    0.19
 -12   6   1    2.34    0.18
   6  12   1    2.51    0.20
   6  12   1    2.40    0.18
 -12   7  -1    3.16    0.24
   7  12  -1    3.02    0.25
   7  12  -1    3.70    0.24
 -12   7  -1    3.62    0.25
 -12   7  -1    3.22    0.24
 -12   7  -1    2.99    0.24
   7  12  -1    3.09    0.25
 -12   7  -1    3.09    0.24
 -12   7  -1    2.92    0.24
 -12   7   1    3.49    0.25
 -12   7   1    3.33    0.25
 -12   7   1    2.99    0.23
   7  12   1    3.14    0.23
 -12   7   1    3.20    0.24
   7  12   1    3.63    0.26
 -12   7   1    3.50    0.25
   7  12   1    3.34    0.26
 -12   7   1    3.52    0.25
   8  12  -1    2.65    0.20
 -12   8  -1    3.06    0.22
 -12   8  -1    2.62    0.20
 -12   8  -1    2.89    0.22
   8  12  -1    2.38    0.22
 -12   8  -1    2.92    0.22
  -8 -12  -1    3.20    0.21
 -12   8  -1    2.97    0.22
   8  12  -1    2.38    0.22
 -12   8   1    2.87    0.22
 -12   8   1    2.99    0.21
   8  12   1    2.82    0.20
 -12   8   1    2.82    0.22
 -12   8   1    3.13    0.22
   8  12   1    2.91    0.23
 -12   9  -1    1.49    0.13
 -12   9  -1    1.34    0.13
   9  12  -1    1.12    0.11
   9  12  -1    0.84    0.12
 -12   9  -1    1.30    0.13
  -9 -12  -1    1.52    0.12
  -9 -12   1    1.37    0.12
 -12   9   1    1.54    0.13
 -12   9   1    1.28    0.12
   9  12   1    1.70    0.14
 -12   9   1    1.37    0.13
   9  12   1    1.36    0.11
 -12   9   1    1.38    0.12
 -12  10  -1    0.37    0.07
  10  12  -1    0.41    0.06
 -12  10  -1    0.42    0.07
 -12  10  -1    0.46    0.07
 -10 -12  -1    0.56    0.07
  10  12  -1    0.43    0.07
 -10 -12   1    0.50    0.06
  10  12   1    0.40    0.07
 -12  10   1    0.47    0.07
 -12  10   1    0.39    0.07
  10  12   1    0.40    0.06
 -12  10   1    0.47    0.07
 -12  11  -1    0.42    0.06
 -11 -12  -1    0.52    0.06
  11  12  -1    0.51    0.07
 -11 -12   1    0.47    0.06
 -12  11   1    0.29    0.06
  11  12   1    0.47    0.07
 -12  11   1    0.42    0.06
 -13 -10  -1    0.66    0.07
  13  10  -1    0.70    0.08
 -13 -10   1    0.75    0.07
  13  10   1    0.71    0.08
 -13  -9  -1    0.54    0.07
  13   9  -1    0.54    0.08
  -9  13  -1    0.61    0.07
  -9  13   1    0.56    0.07
  -9  13   1    0.45    0.07
 -13  -9   1    0.67    0.07
  13   9   1    0.62    0.08
 -13  -8  -1    1.15    0.10
  13   8  -1    0.77    0.11
 -13  -8   1    1.08    0.10
  -8  13   1    0.92    0.10
  13   8   1    1.05    0.11
  -8  13   1    0.78    0.10
  -8  13   1    0.98    0.10
 -13  -7  -1   11.07    0.71
  13   7  -1   11.01    0.75
 -13  -7   1   10.69    0.71
  -7  13   1   10.87    0.72
  13   7   1   11.75    0.75
  -7  13   1   11.26    0.72
  13   6  -1    0.39    0.09
 -13  -6  -1    0.75    0.08
  13   6   1    0.60    0.10
  13   6   1    0.53    0.09
 -13  -6   1    0.83    0.09
  -6  13   1    0.41    0.08
  -6  13   1    0.43    0.08
  13   6   1    0.54    0.10
  13   5  -1    2.13    0.20
  13   5  -1    1.59    0.18
  13   5  -1    1.40    0.18
 -13  -5  -1    2.16    0.17
  -5  13   1    1.90    0.18
  13   5   1    2.31    0.21
  13   5   1    2.06    0.19
  -5  13   1    1.75    0.17
 -13  -5   1    2.81    0.17
  13   5   1    2.18    0.20
  13   4  -1    0.62    0.12
  13   4  -1    0.51    0.11
 -13  -4  -1    0.79    0.09
  13   4  -1    1.00    0.13
  13   4   1    0.55    0.12
  13   4   1    0.59    0.11
  -4  13   1    0.61    0.10
  13   4   1    0.75    0.12
  13   3  -1    0.57    0.11
  13   3  -1    0.59    0.13
  13   3  -1    0.63    0.13
 -13  -3   1    0.59    0.09
  13   3   1    0.68    0.13
  13   3   1    0.68    0.13
  -3  13   1    0.57    0.10
  13   3   1    0.67    0.12
  13   2  -1    4.51    0.37
  13   2  -1    4.35    0.36
 -13  -2  -1    5.15    0.34
  13   2  -1    4.71    0.36
 -13  -2   1    4.46    0.34
  13   2   1    4.75    0.37
  13   2   1    4.50    0.36
  13   2   1    4.38    0.38
  -2  13   1    4.50    0.35
  -2  13   1    4.61    0.35
  13   1  -1   10.23    0.67
 -13  -1  -1    9.77    0.66
  13   1  -1    9.80    0.67
  13   1  -1   10.17    0.67
  -1  13  -1    8.49    0.65
  -1  13  -1    9.30    0.67
  -1  13   1    9.43    0.67
  -1  13   1    9.48    0.66
 -13  -1   1    9.81    0.66
  13   1   1    9.23    0.67
  13   1   1    9.98    0.67
  13   1   1    9.56    0.67
  13   0  -1    2.66    0.25
   0  13  -1    2.53    0.23
  13   0  -1    2.47    0.26
   0  13  -1    2.44    0.22
 -13   0  -1    2.47    0.21
  13   0  -1    3.18    0.28
  13   0   1    2.99    0.28
   0  13   1    2.42    0.22
   0  13   1    2.48    0.23
 -13   0   1    2.45    0.21
  13   0   1    2.64    0.27
  13   0   1    2.61    0.24
  13  -1  -1   10.92    0.70
   1  13  -1   11.01    0.64
  13  -1  -1    9.93    0.69
   1  13  -1   10.02    0.70
   1  13  -1    9.95    0.68
  13  -1  -1   11.02    0.70
 -13   1  -1    9.72    0.68
   1  13   1    9.30    0.70
   1  13   1   10.04    0.68
  13  -1   1    9.35    0.69
  13  -1   1    8.51    0.69
   1  13   1   10.29    0.64
  13  -1   1    9.69    0.70
 -13   1   1    9.96    0.68
   2  13  -1    4.78    0.36
  13  -2  -1    5.22    0.39
   2  13  -1    5.19    0.33
  13  -2  -1    5.48    0.39
  13  -2  -1    4.53    0.38
 -13   2  -1    4.30    0.35
 -13   2  -1    4.85    0.35
   2  13  -1    4.87    0.36
   2  13   1    4.65    0.36
 -13   2   1    5.29    0.35
   2  13   1    4.71    0.36
  13  -2   1    5.01    0.39
   2  13   1    4.90    0.33
 -13   2   1    4.74    0.35
  13  -2   1    4.03    0.37
  13  -2   1    5.11    0.40
  13  -3  -1    0.63    0.13
 -13   3  -1    0.51    0.08
 -13   3  -1    0.56    0.09
   3  13  -1    0.52    0.08
  13  -3  -1    0.78    0.15
   3  13  -1    0.60    0.10
 -13   3  -1    0.65    0.09
   3  13  -1    0.61    0.10
   3  13   1    0.62    0.08
 -13   3   1    0.73    0.10
 -13   3   1    0.69    0.09
   3  13   1    0.70    0.10
  13  -3   1    0.88    0.16
   3  13   1    0.60    0.10
  13  -3   1    0.67    0.13
 -13   3   1    0.68    0.10
  13  -4  -1    0.81    0.15
 -13   4  -1    0.65    0.08
   4  13  -1    0.63    0.08
 -13   4  -1    0.63    0.08
 -13   4  -1    0.57    0.09
  13  -4  -1    0.79    0.13
   4  13  -1    0.50    0.09
   4  13  -1    0.62    0.10
 -13   4   1    0.64    0.09
 -13   4   1    0.73    0.09
   4  13   1    0.54    0.08
 -13   4   1    0.68    0.09
 -13   4   1    0.57    0.09
  13  -4   1    0.65    0.15
   4  13   1    0.58    0.10
   4  13   1    0.58    0.10
 -13   5  -1    1.69    0.16
 -13   5  -1    1.79    0.17
 -13   5  -1    2.38    0.17
   5  13  -1    1.89    0.16
 -13   5  -1    2.26    0.17
   5  13  -1    1.70    0.17
 -13   5  -1    1.83    0.17
 -13   5   1    2.40    0.18
 -13   5   1    2.06    0.17
 -13   5   1    2.08    0.17
   5  13   1    2.38    0.19
 -13   5   1    1.55    0.16
   5  13   1    2.29    0.16
  13  -5   1    2.02    0.23
   5  13   1    1.54    0.17
 -13   5   1    2.03    0.16
 -13   5   1    2.14    0.17
   6  13  -1    0.29    0.07
 -13   6  -1    0.54    0.08
 -13   6  -1    0.49    0.08
 -13   6  -1    0.54    0.07
 -13   6  -1    0.61    0.08
  13  -6  -1    0.78    0.13
 -13   6  -1    0.57    0.08
   6  13  -1    0.41    0.08
   6  13  -1    0.66    0.07
  13  -6   1    0.50    0.14
 -13   6   1    0.47    0.08
 -13   6   1    0.45    0.07
 -13   6   1    0.46    0.08
 -13   6   1    0.47    0.08
   6  13   1    0.69    0.08
   6  13   1    0.40    0.08
 -13   6   1    0.79    0.09
   6  13   1    0.48    0.08
 -13   7  -1   10.72    0.69
 -13   7  -1   10.15    0.68
 -13   7  -1   10.72    0.69
 -13   7  -1   10.41    0.71
  -7 -13  -1   10.43    0.67
   7  13  -1   11.49    0.66
   7  13  -1   10.43    0.70
 -13   7  -1    9.58    0.66
 -13   7   1    9.28    0.66
  13  -7   1    9.12    0.72
 -13   7   1   11.21    0.71
   7  13   1   10.42    0.66
 -13   7   1   10.97    0.69
 -13   7   1   10.86    0.69
   7  13   1   10.91    0.71
 -13   7   1   11.02    0.68
 -13   8  -1    0.74    0.09
 -13   8  -1    0.90    0.09
   8  13  -1    0.71    0.08
 -13   8  -1    0.69    0.09
 -13   8  -1    0.74    0.09
  -8 -13  -1    0.91    0.09
   8  13  -1    0.50    0.09
 -13   8   1    0.89    0.10
 -13   8   1    1.15    0.11
   8  13   1    0.90    0.09
  -8 -13   1    1.20    0.09
   8  13   1    1.00    0.10
 -13   8   1    1.11    0.10
 -13   8   1    1.29    0.11
  13  -8   1    0.48    0.13
  -9 -13  -1    0.65    0.07
   9  13  -1    0.44    0.06
   9  13  -1    0.36    0.07
 -13   9  -1    0.50    0.07
 -13   9  -1    0.44    0.07
 -13   9  -1    0.69    0.07
 -13   9   1    0.65    0.08
 -13   9   1    0.55    0.07
 -13   9   1    0.54    0.07
  -9 -13   1    0.81    0.07
  13  -9   1    0.29    0.11
   9  13   1    0.58    0.06
   9  13   1    0.59    0.08
 -10 -13  -1    0.75    0.07
 -13  10  -1    0.59    0.07
  10  13  -1    0.75    0.08
 -13  10   1    0.69    0.07
  10  13   1    0.64    0.08
 -10 -13   1    0.74    0.07
 -14  -9  -1    0.29    0.04
  14   9  -1    0.28    0.05
 -14  -9   1    0.23    0.04
  14   9   1    0.19    0.05
 -14  -8  -1    1.46    0.11
  14   8  -1    1.30    0.12
  14   8   1    1.16    0.12
 -14  -8   1    1.37    0.11
  14   7  -1    0.59    0.09
 -14  -7  -1    0.72    0.08
  14   7   1    0.74    0.09
 -14  -7   1    0.74    0.08
  14   6  -1    4.53    0.32
 -14  -6  -1    4.65    0.30
  14   6   1    4.05    0.31
  14   6   1    4.39    0.32
 -14  -6   1    4.48    0.30
  14   5  -1    0.47    0.09
 -14  -5  -1    0.58    0.08
  14   5  -1    0.58    0.10
  14   5   1    0.51    0.09
  14   5   1    0.55    0.10
  14   5   1    0.47    0.09
  14   4  -1    0.72    0.11
  14   4  -1    0.79    0.12
  14   4  -1    0.99    0.13
  14   4   1    1.00    0.13
  14   4   1    0.88    0.12
  14   4   1    1.06    0.13
  14   3  -1    0.01    0.07
  14   3  -1    0.01    0.09
  14   3  -1    0.12    0.10
  14   3   1    0.09    0.09
  14   3   1    0.04    0.07
  14   3   1    0.12    0.10
 -14  -3   1    0.10    0.05
  -3  14   1   -0.04    0.06
  14   2  -1    2.39    0.24
  14   2  -1    2.48    0.24
  14   2  -1    2.31    0.23
 -14  -2  -1    2.69    0.20
  14   2   1    2.73    0.25
  -2  14   1    2.26    0.21
  14   2   1    2.53    0.23
  14   2   1    2.63    0.24
 -14  -2   1    2.68    0.20
  14   1  -1    1.53    0.17
  14   1  -1    1.61    0.19
  -1  14  -1    1.25    0.14
  14   1  -1    1.64    0.19
 -14  -1  -1    1.66    0.14
 -14  -1   1    1.43    0.14
  -1  14   1    1.23    0.14
  14   1   1    1.29    0.18
  14   1   1    1.82    0.19
  -1  14   1    1.49    0.15
  14   1   1    1.61    0.17
  14   0  -1    8.39    0.54
   0  14  -1    7.61    0.53
   0  14  -1    7.09    0.54
 -14   0  -1    7.98    0.53
  14   0  -1    8.09    0.55
  14   0  -1    7.89    0.55
  14   0   1    7.36    0.54
   0  14   1    7.90    0.53
  14   0   1    7.34    0.54
  14   0   1    7.58    0.55
 -14   0   1    7.38    0.53
   0  14   1    7.10    0.54
   1  14  -1    1.44    0.16
  14  -1  -1    1.83    0.18
   1  14  -1    1.48    0.15
 -14   1  -1    1.63    0.15
  14  -1  -1    1.74    0.20
   1  14  -1    1.38    0.14
  14  -1  -1    1.75    0.20
  14  -1   1    1.47    0.17
   1  14   1    1.37    0.15
  14  -1   1    1.70    0.20
 -14   1   1    1.31    0.14
  14  -1   1    1.65    0.20
   1  14   1    1.74    0.16
   2  14  -1    2.89    0.21
   2  14  -1    2.53    0.19
 -14   2  -1    2.33    0.20
  14  -2  -1    2.22    0.25
   2  14  -1    2.54    0.21
  14  -2  -1    2.58    0.26
  14  -2  -1    2.51    0.23
  14  -2   1    2.82    0.26
  14  -2   1    2.64    0.23
 -14   2   1    2.82    0.21
  14  -2   1    2.91    0.26
   2  14   1    2.52    0.19
   2  14   1    1.84    0.20
   2  14   1    2.08    0.20
 -14   3  -1    0.00    0.05
  14  -3  -1    0.15    0.11
  14  -3  -1    0.09    0.09
  14  -3  -1    0.08    0.11
   3  14  -1    0.04    0.05
   3  14  -1    0.10    0.05
   3  14  -1   -0.03    0.06
  14  -3   1    0.04    0.09
   3  14   1   -0.02    0.06
  14  -3   1   -0.02    0.11
   3  14   1    0.05    0.05
 -14   3   1    0.10    0.05
  14  -3   1    0.00    0.11
   3  14   1    0.14    0.05
  14  -4  -1    0.88    0.16
 -14   4  -1    0.80    0.10
  14  -4  -1    0.90    0.13
   4  14  -1    0.86    0.11
  14  -4  -1    0.77    0.15
   4  14  -1    0.76    0.10
 -14   4  -1    0.82    0.11
   4  14  -1    0.79    0.09
   4  14   1    0.59    0.10
   4  14   1    0.77    0.11
 -14   4   1    0.88    0.10
  14  -4   1    0.83    0.16
   4  14   1    0.86    0.09
 -14   4   1    0.94    0.10
  14  -4   1    1.08    0.17
 -14   5  -1    0.54    0.07
   5  14  -1    0.60    0.09
   5  14  -1    0.53    0.07
 -14   5  -1    0.45    0.08
  14  -5  -1    0.31    0.10
  14  -5  -1    0.51    0.13
 -14   5   1    0.54    0.08
   5  14   1    0.44    0.09
  14  -5   1    0.60    0.14
 -14   5   1    0.48    0.08
  14  -5   1    0.50    0.13
   5  14   1    0.63    0.07
   6  14  -1    4.61    0.32
   6  14  -1    4.83    0.30
 -14   6  -1    4.43    0.31
 -14   6  -1    4.78    0.32
 -14   6  -1    4.52    0.31
  14  -6  -1    3.70    0.34
 -14   6   1    4.30    0.31
 -14   6   1    4.58    0.32
  14  -6   1    4.57    0.35
   6  14   1    4.57    0.30
   6  14   1    3.77    0.32
 -14   6   1    4.44    0.31
   7  14  -1    0.70    0.08
 -14   7  -1    0.73    0.09
  14  -7  -1    0.82    0.14
   7  14  -1    0.70    0.09
 -14   7  -1    0.78    0.08
 -14   7  -1    0.62    0.08
  14  -7   1    0.73    0.14
 -14   7   1    0.79    0.08
   7  14   1    0.59    0.07
 -14   7   1    0.87    0.09
  -7 -14   1    0.82    0.08
 -14   7   1    0.75    0.08
   7  14   1    0.65    0.09
   8  14  -1    1.06    0.10
 -14   8  -1    1.16    0.11
   8  14  -1    1.18    0.11
  -8 -14  -1    1.39    0.10
 -14   8  -1    1.30    0.11
 -14   8  -1    1.14    0.11
   8  14   1    1.27    0.10
   8  14   1    1.31    0.11
 -14   8   1    1.32    0.11
  -8 -14   1    1.37    0.10
 -14   8   1    1.21    0.11
   9  14  -1    0.24    0.05
   9  14   1    0.31    0.05
  -9 -14   1    0.28    0.04
  15   7  -1    0.30    0.05
 -15  -7  -1    0.34    0.04
  15   7   1    0.21    0.05
  15   6  -1    0.64    0.08
  15   6   1    0.60    0.08
  15   5  -1    2.01    0.16
  15   5   1    1.84    0.16
  15   5   1    1.72    0.16
  15   4  -1    0.26    0.07
  15   4  -1    0.40    0.08
  15   4   1    0.38    0.08
  15   4   1    0.53    0.08
  15   4   1    0.51    0.09
  15   3  -1    0.43    0.09
  15   3  -1    0.39    0.08
  15   3  -1    0.36    0.09
  15   3   1    0.27    0.09
  15   3   1    0.20    0.07
  15   3   1    0.24    0.09
  15   2  -1    1.13    0.13
  15   2  -1    1.21    0.15
  15   2  -1    1.10    0.14
 -15  -2  -1    1.17    0.11
  15   2   1    1.28    0.15
 -15  -2   1    1.17    0.12
  15   2   1    1.37    0.15
  15   2   1    1.39    0.14
  15   1  -1    0.77    0.11
 -15  -1  -1    0.74    0.09
  15   1  -1    0.65    0.12
  15   1  -1    0.73    0.12
 -15  -1   1    0.73    0.09
  15   1   1    0.99    0.13
  15   1   1    0.80    0.13
  15   1   1    0.70    0.10
  -1  15   1    0.62    0.09
  15   0  -1   -0.07    0.09
  15   0  -1    0.02    0.10
  15   0  -1    0.09    0.07
 -15   0  -1    0.08    0.05
  15   0   1    0.12    0.07
 -15   0   1    0.04    0.04
  15   0   1    0.06    0.09
   0  15   1   -0.08    0.05
  15   0   1    0.07    0.10
  15  -1  -1    0.70    0.14
 -15   1  -1    0.77    0.09
   1  15  -1    0.64    0.09
  15  -1  -1    0.67    0.11
  15  -1  -1    0.60    0.13
  15  -1   1    0.91    0.11
   1  15   1    0.66    0.09
  15  -1   1    1.03    0.15
 -15   1   1    0.77    0.09
  15  -1   1    0.85    0.14
 -15   2  -1    1.18    0.11
   2  15  -1    1.11    0.11
   2  15  -1    1.24    0.12
  15  -2  -1    1.10    0.13
  15  -2  -1    1.35    0.17
  15  -2  -1    1.06    0.16
   2  15   1    1.07    0.12
  15  -2   1    1.37    0.17
  15  -2   1    1.07    0.13
   2  15   1    1.10    0.10
  15  -2   1    1.20    0.16
 -15   2   1    1.19    0.12
  15  -3  -1    0.17    0.11
  15  -3  -1    0.22    0.11
  15  -3  -1    0.23    0.09
   3  15  -1    0.37    0.07
   3  15  -1    0.34    0.06
 -15   3  -1    0.36    0.06
  15  -3   1    0.13    0.11
   3  15   1    0.30    0.07
  15  -3   1    0.30    0.11
 -15   3   1    0.35    0.06
   3  15   1    0.25    0.06
  15  -4  -1    0.17    0.10
  15  -4  -1    0.51    0.12
 -15   4  -1    0.45    0.06
   4  15  -1    0.26    0.07
   4  15  -1    0.44    0.06
  15  -4   1    0.25    0.11
   4  15   1    0.34    0.07
 -15   4   1    0.28    0.06
   4  15   1    0.27    0.05
  15  -4   1    0.25    0.11
   5  15  -1    1.86    0.15
 -15   5  -1    1.73    0.15
   5  15  -1    1.70    0.14
  15  -5  -1    2.01    0.20
  15  -5  -1    1.91    0.19
  15  -5   1    1.74    0.19
 -15   5   1    1.96    0.15
   5  15   1    1.77    0.15
   5  15   1    1.93    0.14
  15  -5   1    1.65    0.19
  15  -6  -1    0.44    0.11
   6  15  -1    0.58    0.07
   6  15  -1    0.64    0.08
 -15   6  -1    0.61    0.07
   6  15   1    0.68    0.08
 -15   6   1    0.71    0.07
  15  -6   1    0.73    0.12
   6  15   1    0.69    0.07
   7  15  -1    0.33    0.05
 -15   7  -1    0.24    0.04
   7  15  -1    0.24    0.04
   7  15   1    0.28    0.05
   7  15   1    0.27    0.04
  16   5  -1    0.88    0.09
  16   4  -1    0.43    0.06
  16   4   1    0.41    0.06
  16   3  -1    0.40    0.07
  16   3   1    0.35    0.06
  16   2  -1    1.12    0.11
  16   2  -1    1.15    0.12
  16   2   1    1.20    0.12
 -16  -2   1    1.16    0.10
  16   2   1    1.26    0.11
  16   1  -1    0.48    0.07
 -16  -1  -1    0.37    0.06
  16   1  -1    0.41    0.09
  16   1   1    0.44    0.07
 -16  -1   1    0.46    0.06
  16   1   1    0.40    0.09
  16   0  -1    0.05    0.05
  16   0  -1    0.08    0.07
 -16   0  -1    0.07    0.04
 -16   0   1    0.07    0.04
  16   0   1    0.18    0.06
  16   0   1   -0.03    0.07
  16  -1  -1    0.49    0.10
  16  -1  -1    0.40    0.07
 -16   1  -1    0.48    0.06
  16  -1   1    0.33    0.09
   1  16   1    0.47    0.07
 -16   1   1    0.40    0.06
  16  -2  -1    1.16    0.11
 -16   2  -1    1.21    0.10
  16  -2  -1    1.30    0.14
  16  -2   1    1.23    0.14
   2  16   1    1.04    0.11
 -16   2   1    1.02    0.10
  16  -3  -1    0.34    0.09
   3  16  -1    0.41    0.05
 -16   3  -1    0.34    0.06
  16  -3   1    0.43    0.09
 -16   3   1    0.42    0.06
   3  16   1    0.45    0.05
   3  16   1    0.37    0.06
 -16   4  -1    0.39    0.05
   4  16  -1    0.40    0.05
   4  16   1    0.42    0.05
   4  16   1    0.39    0.06
 -16   4   1    0.45    0.06
 -16   5  -1    0.85    0.08
   0   0   2   -0.42    0.01
   1   0   2    0.42    0.04
  -1   0   2    0.43    0.04
   0   1   2    0.36    0.04
  -1   1  -2   68.84    4.89
   1   1   2   56.63    4.89
  -1   2  -2    1.66    0.15
   2   1   2    2.11    0.15
  -1   2   2    1.88    0.15
  -2  -1   2    1.83    0.15
   0   2  -2    0.54    0.05
  -2   0   2    0.42    0.05
   0   2   2    0.45    0.05
  -2   1   2    1.66    0.13
   1   2   2    1.45    0.13
  -2   2  -2   11.34    0.80
   2   2   2    8.90    0.79
   3   2  -2   42.71    3.45
  -2   3  -2   46.04    3.46
   3   2   2   40.24    3.46
  -2   3   2   48.08    3.46
  -1   3  -2    0.98    0.08
   3   1   2    0.71    0.08
  -1   3   2    0.99    0.08
   0   3  -2    0.02    0.02
  -3   0   2    0.03    0.02
   1   3  -2    0.87    0.07
   1   3   2    0.87    0.08
  -3   1   2    0.90    0.08
  -3   2   2   47.07    3.52
   2   3   2   43.06    3.51
  -3   3  -2    0.24    0.04
  -3   3   2    0.13    0.03
   3   3   2    0.27    0.04
  -3   4  -2    0.54    0.07
  -3   4   2    0.57    0.07
  -2   4  -2    0.65    0.07
   4   2  -2    0.68    0.06
  -2   4   2    0.53    0.07
   4   2   2    0.56    0.07
  -1   4  -2   37.64    2.87
  -1   4   2   35.81    2.87
   4   1   2   36.66    2.87
   0   4  -2   20.32    1.80
   0   4   2   24.50    1.81
  -4   0   2   24.26    1.81
   1   4  -2   36.08    2.84
  -4   1   2   37.58    2.85
   1   4   2   35.57    2.84
  -4   2  -2    0.55    0.06
  -4   2   2    0.63    0.07
  -4   3   2    0.62    0.07
   3   4   2    0.47    0.05
  -4   4  -2    0.04    0.03
  -4   4   2    0.00    0.03
  -4   5  -2    6.66    0.53
  -4   5   2    6.26    0.53
  -3   5  -2    1.65    0.15
  -3   5   2    1.50    0.15
  -2   5  -2    6.60    0.53
   5   2   2    6.35    0.53
  -2   5   2    6.81    0.53
  -1   5  -2    3.16    0.25
  -1   5   2    2.86    0.25
   5   1   2    3.13    0.26
   0   5  -2    0.59    0.06
   0   5   2    0.63    0.07
  -5   0   2    0.65    0.07
  -5   1   2    3.37    0.29
   1   5   2    3.76    0.29
   2   5   2    6.59    0.52
  -5   2   2    6.42    0.53
  -5   3  -2    1.45    0.14
  -5   3   2    1.54    0.14
  -5   4  -2    6.22    0.50
  -5   4   2    6.06    0.50
  -5   5  -2    1.04    0.09
   5   5  -2    1.03    0.09
  -5   5  -2    0.95    0.11
  -5   5   2    1.09    0.11
  -5   5   2    0.96    0.09
  -5   6  -2    0.30    0.04
  -5   6  -2    0.25    0.04
  -5   6  -2    0.32    0.06
   6   5  -2    0.26    0.05
  -5   6   2    0.29    0.04
  -5   6   2    0.27    0.06
  -5   6   2    0.32    0.05
   6   5   2    0.26    0.05
  -4   6  -2    0.83    0.09
  -4   6  -2    0.92    0.08
  -4   6   2    0.80    0.09
  -4   6   2    0.61    0.07
  -3   6  -2   16.53    1.27
  -3   6   2   15.53    1.27
  -2   6  -2   41.96    3.29
   6   2   2   40.81    3.29
  -2   6   2   43.26    3.29
  -1   6  -2   28.06    2.15
   6   1   2   27.79    2.16
  -1   6   2   26.48    2.15
   0   6  -2   14.39    1.14
  -6   1   2   25.87    2.12
   1   6   2   28.09    2.12
  -6   2   2   40.28    3.16
  -6   3  -2   15.00    0.93
  -6   3   2   13.95    0.93
  -6   3   2   14.96    1.17
   4   6  -2    0.53    0.07
  -6   4  -2    0.87    0.07
  -6   4   2    0.87    0.07
   4   6   2    0.58    0.07
  -6   4   2    0.77    0.09
   5   6  -2    0.30    0.05
  -6   5  -2    0.33    0.05
  -6   5  -2    0.25    0.04
   5   6   2    0.23    0.04
  -6   5   2    0.25    0.04
  -6   5   2    0.29    0.06
  -6   5   2    0.33    0.05
   6   6  -2  129.05    8.21
  -6   6  -2  118.90    7.53
  -6   6  -2  124.64    7.77
  -6   6   2  120.23    7.53
   6   6   2  125.11    8.21
  -6   6   2  125.60    7.77
  -6   6   2  124.58    9.69
  -6   7  -2    2.45    0.19
   7   6  -2    2.50    0.20
  -6   7  -2    2.46    0.19
  -6   7   2    2.78    0.19
   7   6   2    2.53    0.20
  -6   7   2    2.57    0.19
   7   5  -2    3.45    0.28
  -5   7  -2    3.93    0.27
  -5   7  -2    3.81    0.27
  -5   7  -2    4.33    0.34
  -5   7   2    4.33    0.27
  -5   7   2    3.63    0.34
  -5   7   2    4.03    0.27
  -4   7  -2    1.03    0.11
   7   4  -2    0.95    0.10
  -4   7  -2    1.08    0.10
  -4   7  -2    1.13    0.09
  -4   7   2    1.11    0.12
  -4   7   2    1.02    0.09
  -4   7   2    1.05    0.10
  -4   7   2    1.14    0.10
  -3   7  -2    7.28    0.54
   7   3  -2    5.82    0.46
  -3   7   2    6.53    0.46
  -3   7   2    6.88    0.54
  -2   7  -2    9.34    0.70
  -2   7   2    9.11    0.70
  -2   7   2    7.68    0.59
  -1   7  -2   97.69    7.15
  -1   7   2   97.17    7.15
   7   1   2   90.58    7.15
  -1   7   2   80.76    6.06
   0   7  -2   11.49    0.81
   7   0   2   13.37    0.96
   0   7   2   11.17    0.81
  -7   1  -2   76.38    4.96
   1   7  -2   78.53    5.24
  -7   1   2   79.83    4.96
   1   7   2   81.68    5.24
  -7   2  -2    7.59    0.52
   2   7  -2    8.08    0.55
  -7   2   2    7.91    0.52
  -7   2   2    8.54    0.65
   2   7   2    7.93    0.55
   3   7  -2    6.22    0.45
  -7   3  -2    6.21    0.42
  -7   3   2    6.66    0.53
  -7   3   2    6.61    0.42
   3   7   2    6.27    0.45
   4   7  -2    1.28    0.11
  -7   4  -2    1.03    0.09
  -7   4  -2    1.04    0.10
  -7   4   2    1.03    0.12
   4   7   2    1.03    0.10
  -7   4   2    1.12    0.10
  -7   4   2    0.97    0.09
   5   7  -2    3.98    0.29
  -7   5  -2    3.86    0.27
  -7   5  -2    3.87    0.27
  -7   5   2    3.96    0.27
  -7   5   2    4.56    0.27
  -7   5   2    3.49    0.34
   5   7   2    3.52    0.29
   6   7  -2    2.51    0.21
  -7   6  -2    2.73    0.19
  -7   6  -2    2.76    0.20
  -7   6   2    2.54    0.20
   6   7   2    2.42    0.21
  -7   6   2    2.62    0.19
   7   7  -2   86.68    5.78
  -7   7  -2   87.68    5.47
  -7   7  -2   87.55    5.45
  -7   7  -2   85.18    5.31
  -7   7   2   90.12    5.31
  -7   7   2   89.09    5.47
   7   7   2   82.28    5.45
  -7   7   2   88.85    5.45
   7   7   2   87.32    5.78
  -7   8  -2    1.01    0.11
  -7   8  -2    1.12    0.10
  -7   8  -2    1.00    0.11
   8   7  -2    0.89    0.11
  -7   8  -2    0.90    0.10
   8   7   2    1.08    0.13
   8   7   2    0.79    0.11
  -7   8   2    0.92    0.11
  -7   8   2    0.81    0.11
  -7   8   2    0.87    0.10
  -7   8   2    0.79    0.09
  -6   8  -2    6.99    0.44
  -6   8  -2    6.43    0.45
  -6   8  -2    6.69    0.46
   8   6  -2    5.97    0.47
  -6   8   2    6.99    0.45
  -6   8   2    7.31    0.44
  -6   8   2    6.82    0.46
   8   6   2    6.71    0.47
  -5   8  -2    3.63    0.25
  -5   8  -2    3.67    0.25
   8   5  -2    3.26    0.26
  -5   8   2    3.69    0.25
  -5   8   2    3.41    0.25
  -5   8   2    3.70    0.26
  -4   8  -2    0.42    0.08
  -4   8  -2    0.46    0.06
  -4   8   2    0.48    0.07
  -4   8   2    0.49    0.08
  -4   8   2    0.44    0.06
  -3   8  -2    5.47    0.46
  -3   8   2    5.79    0.46
  -3   8   2    5.21    0.39
  -2   8  -2    4.73    0.33
  -2   8   2    4.45    0.33
  -2   8   2    4.82    0.39
  -1   8  -2    3.94    0.29
  -1   8   2    4.11    0.29
  -8   0  -2    2.56    0.20
   0   8  -2    3.00    0.22
   8   0   2    2.62    0.26
   0   8   2    3.25    0.22
  -8   0   2    2.76    0.20
  -8   1  -2    4.08    0.27
   1   8  -2    4.28    0.29
  -8   1   2    3.59    0.27
   1   8   2    3.67    0.29
   8  -1   2    4.34    0.35
  -8   2  -2    4.35    0.30
   2   8  -2    4.33    0.32
  -8   2  -2    4.36    0.30
  -8   2   2    4.58    0.30
   2   8   2    4.49    0.33
  -8   2   2    4.82    0.31
  -8   3  -2    5.58    0.36
   3   8  -2    5.46    0.40
  -8   3  -2    5.62    0.37
   3   8   2    6.33    0.40
  -8   3   2    5.05    0.36
  -8   3   2    5.36    0.37
  -8   4  -2    0.46    0.06
  -8   4  -2    0.43    0.06
   4   8  -2    0.51    0.07
  -8   4   2    0.43    0.06
  -8   4   2    0.32    0.05
   4   8   2    0.46    0.07
  -8   5  -2    3.66    0.26
   5   8  -2    3.76    0.27
  -8   5  -2    3.87    0.25
  -8   5  -2    3.90    0.25
  -8   5   2    3.31    0.25
  -8   5   2    3.28    0.26
  -8   5   2    3.48    0.25
   5   8   2    2.97    0.26
   6   8  -2    6.55    0.49
  -8   6  -2    7.30    0.46
  -8   6  -2    7.58    0.45
  -8   6  -2    6.54    0.47
   6   8   2    6.68    0.47
  -8   6   2    6.74    0.46
   6   8   2    6.04    0.49
  -8   6   2    7.91    0.46
  -8   6   2    6.90    0.47
  -8   7  -2    0.88    0.10
   7   8  -2    0.74    0.10
  -8   7  -2    0.96    0.11
  -8   7  -2    0.93    0.10
  -8   7  -2    0.92    0.11
  -8   7  -2    1.09    0.11
  -8   7   2    0.88    0.10
   7   8   2    0.98    0.12
  -8   7   2    1.01    0.11
   7   8   2    1.03    0.12
  -8   7   2    0.92    0.11
  -8   7   2    0.96    0.11
   7   8   2    1.05    0.11
  -8   7   2    1.29    0.11
  -8   8  -2    0.57    0.08
  -8   8  -2    0.67    0.08
  -8   8  -2    0.46    0.07
  -8   8  -2    0.57    0.08
   8   8  -2    0.39    0.09
   8   8  -2    0.40    0.07
  -8   8  -2    0.61    0.08
   8   8   2    0.81    0.10
  -8   8   2    0.54    0.08
  -8   8   2    0.56    0.08
  -8   8   2    0.48    0.07
   8   8   2    0.50    0.07
   8   8   2    0.35    0.07
  -8   8   2    0.63    0.08
   8   8   2    0.58    0.09
  -8   8   2    0.58    0.08
   8   8   2    0.62    0.09
   9   8  -2    1.09    0.14
   9   8  -2    1.20    0.13
  -8   9  -2    1.17    0.12
  -8   9  -2    1.11    0.11
  -8   9  -2    1.07    0.12
  -8   9  -2    1.40    0.14
  -8   9  -2    1.06    0.12
  -8   9   2    1.35    0.14
   9   8   2    1.15    0.14
   9   8   2    1.27    0.14
  -8   9   2    0.96    0.12
  -8   9   2    1.08    0.13
   9   8   2    1.33    0.14
  -8   9   2    1.32    0.13
  -8   9   2    1.15    0.12
  -8   9   2    1.10    0.13
   9   7  -2    1.99    0.18
   9   7  -2    2.20    0.20
  -7   9  -2    1.94    0.17
  -7   9  -2    1.99    0.16
  -7   9  -2    2.11    0.18
  -7   9  -2    1.96    0.16
  -7   9  -2    2.12    0.18
   9   7   2    2.26    0.20
  -7   9   2    2.04    0.16
  -7   9   2    2.06    0.18
   9   7   2    1.91    0.20
  -7   9   2    2.04    0.18
  -7   9   2    1.95    0.18
   9   7   2    2.00    0.19
  -7   9   2    2.02    0.17
  -6   9  -2    1.34    0.11
  -6   9  -2    1.05    0.12
  -6   9  -2    1.00    0.12
  -6   9  -2    1.34    0.11
  -6   9  -2    0.98    0.11
   9   6   2    1.20    0.14
  -6   9   2    1.15    0.11
   9   6   2    0.94    0.13
  -6   9   2    1.01    0.11
  -6   9   2    0.96    0.12
  -6   9   2    1.53    0.12
  -6   9   2    1.08    0.12
   9   5  -2    4.09    0.33
  -5   9  -2    4.39    0.31
  -5   9  -2    4.33    0.30
  -5   9   2    4.60    0.30
  -5   9   2    4.57    0.32
   9   5   2    4.37    0.33
   9   4  -2    5.66    0.42
  -4   9  -2    6.42    0.41
   9   4   2    5.89    0.43
  -4   9   2    6.01    0.41
  -4   9   2    6.17    0.43
  -4   9   2    5.79    0.39
  -3   9   2    0.87    0.10
   9   3   2    0.84    0.13
  -2   9   2    1.40    0.13
  -1   9  -2    1.43    0.13
  -1   9   2    1.51    0.13
   0   9  -2    0.30    0.06
   0   9   2    0.29    0.06
   1   9  -2    1.82    0.15
  -9   1  -2    1.61    0.13
  -9   1   2    1.58    0.13
   1   9   2    1.64    0.15
  -9   2  -2    1.10    0.11
   2   9   2    1.15    0.12
  -9   2   2    1.46    0.12
   3   9  -2    0.86    0.11
  -9   3  -2    0.87    0.10
  -9   3  -2    0.89    0.09
  -9   3  -2    0.81    0.09
  -9   3   2    0.80    0.09
  -9   3   2    1.03    0.11
  -9   3   2    0.87    0.09
   3   9   2    0.79    0.10
  -9   4  -2    6.45    0.42
  -9   4  -2    6.01    0.41
  -9   4  -2    5.91    0.43
   4   9  -2    6.99    0.46
   4   9   2    6.32    0.45
  -9   4   2    6.54    0.43
   4   9   2    6.11    0.43
  -9   4   2    6.31    0.43
  -9   4   2    6.26    0.42
  -9   5  -2    4.63    0.32
  -9   5  -2    4.54    0.33
   5   9  -2    4.63    0.35
  -9   5  -2    4.59    0.32
  -9   5   2    4.79    0.33
  -9   5   2    4.72    0.32
   5   9   2    4.41    0.33
   5   9   2    4.89    0.35
  -9   5   2    4.85    0.33
  -9   6  -2    1.02    0.11
  -9   6  -2    1.57    0.12
  -9   6  -2    1.07    0.12
  -9   6  -2    0.95    0.11
  -9   6  -2    1.17    0.12
   6   9  -2    1.03    0.12
   6   9   2    0.95    0.12
  -9   6   2    1.50    0.13
   6   9   2    0.83    0.11
  -9   6   2    0.98    0.11
  -9   6   2    1.17    0.11
  -9   6   2    1.11    0.12
   6   9   2    1.36    0.14
  -9   6   2    1.11    0.12
  -9   7  -2    1.94    0.17
  -9   7  -2    2.13    0.16
   7   9  -2    2.14    0.18
   7   9  -2    1.77    0.16
   7   9  -2    2.00    0.19
  -9   7  -2    1.95    0.18
  -9   7  -2    1.92    0.16
  -9   7  -2    2.35    0.18
  -9   7  -2    1.96    0.17
  -9   7   2    2.16    0.18
   7   9   2    1.91    0.17
  -9   7   2    2.07    0.17
  -9   7   2    1.94    0.18
   7   9   2    1.93    0.18
   7   9   2    2.02    0.19
   7   9   2    1.99    0.18
   7   9   2    2.00    0.16
  -9   7   2    2.03    0.17
  -9   7   2    2.05    0.16
  -9   8  -2    1.05    0.12
   8   9  -2    1.14    0.12
  -9   8  -2    1.14    0.12
  -9   8  -2    1.24    0.11
  -9   8  -2    1.25    0.13
   8   9  -2    1.23    0.13
   8   9  -2    1.17    0.14
  -9   8  -2    1.20    0.12
  -9   8   2    1.05    0.12
  -9   8   2    1.20    0.13
   8   9   2    1.27    0.13
  -9   8   2    1.22    0.13
  -9   8   2    1.04    0.11
   8   9   2    1.27    0.14
   8   9   2    1.03    0.11
  -9   8   2    1.20    0.13
  -9   8   2    1.02    0.12
   8   9   2    1.22    0.13
   8   9   2    1.11    0.13
   9   9  -2    0.36    0.07
  -9   9  -2    0.28    0.06
  -9   9  -2    0.37    0.08
  -9   9  -2    0.15    0.07
  -9   9  -2    0.31    0.06
   9   9  -2    0.39    0.08
  -9   9  -2    0.35    0.07
   9   9   2    0.28    0.06
  -9   9   2    0.20    0.07
  -9   9   2    0.39    0.08
  -9   9   2    0.30    0.06
  -9   9   2    0.32    0.07
  -9   9   2    0.35    0.07
   9   9   2    0.35    0.08
  -9   9   2    0.29    0.07
   9   9   2    0.41    0.08
   9   9   2    0.37    0.08
  -9  10  -2    1.65    0.15
  -9  10  -2    1.53    0.14
  -9  10  -2    1.31    0.13
 -10  -9  -2    1.49    0.14
  -9  10  -2    1.50    0.13
  10   9  -2    1.64    0.16
  -9  10  -2    1.65    0.15
  -9  10   2    1.54    0.14
  10   9   2    1.64    0.17
  -9  10   2    1.73    0.15
  -9  10   2    1.86    0.15
  -9  10   2    1.60    0.15
  -9  10   2    1.42    0.13
  -9  10   2    1.82    0.16
  -8  10  -2    0.40    0.08
  -8  10  -2    0.56    0.08
 -10  -8  -2    0.48    0.07
  -8  10  -2    0.41    0.07
  10   8  -2    0.42    0.09
  -8  10  -2    0.33    0.06
  -8  10  -2    0.33    0.08
  -8  10   2    0.35    0.07
  -8  10   2    0.31    0.08
  10   8   2    0.28    0.08
  10   8   2    0.33    0.09
  10   8   2    0.35    0.09
  -8  10   2    0.34    0.07
  -8  10   2    0.30    0.06
  -8  10   2    0.34    0.08
  -8  10   2    0.34    0.07
  -7  10  -2    0.11    0.04
  -7  10  -2    0.14    0.05
  -7  10  -2    0.09    0.06
  -7  10  -2    0.19    0.06
 -10  -7  -2    0.12    0.05
  10   7  -2    0.14    0.07
  -7  10  -2    0.12    0.05
  10   7   2    0.13    0.07
  -7  10   2    0.18    0.07
  -7  10   2    0.18    0.06
  -7  10   2    0.14    0.05
  10   7   2    0.16    0.08
  -7  10   2    0.21    0.06
  -7  10   2    0.20    0.06
  10   7   2    0.06    0.07
  -6  10  -2    0.36    0.06
  10   6  -2    0.33    0.08
  -6  10  -2    0.26    0.06
  -6  10  -2    0.37    0.07
 -10  -6  -2    0.27    0.06
  -6  10   2    0.32    0.07
  -6  10   2    0.18    0.05
  -6  10   2    0.32    0.07
  10   6   2    0.37    0.08
  -6  10   2    0.41    0.08
  10   6   2    0.10    0.08
  -6  10   2    0.24    0.06
  10   6   2    0.28    0.09
  10   5  -2    1.50    0.16
  -5  10  -2    1.62    0.15
  -5  10  -2    1.49    0.14
  -5  10   2    1.36    0.13
  -5  10   2    1.29    0.13
  -5  10   2    1.29    0.14
  10   5   2    1.32    0.16
  -5  10   2    1.35    0.14
  10   5   2    1.21    0.16
  10   4  -2    0.41    0.11
  -4  10  -2    0.48    0.08
  10   4  -2    0.51    0.12
  -4  10   2    0.43    0.09
  10   4   2    0.64    0.12
  10   4   2    0.51    0.11
  -4  10   2    0.49    0.08
  10   3  -2    1.23    0.15
  10   3   2    0.56    0.12
  -3  10   2    0.73    0.10
  10   3   2    0.66    0.13
  -3  10   2    0.73    0.09
  10   2  -2    1.21    0.16
  -2  10  -2    1.16    0.12
  10   2   2    1.52    0.17
  -2  10   2    1.15    0.13
  -2  10   2    1.18    0.13
  10   1  -2    3.69    0.30
  -1  10  -2    3.50    0.28
  10   1   2    3.66    0.30
  -1  10   2    3.92    0.28
  -1  10   2    3.62    0.27
  10   0  -2    3.50    0.28
   0  10  -2    3.62    0.26
  10   0   2    3.18    0.28
   0  10   2    3.11    0.25
   0  10   2    3.48    0.26
 -10   0   2    3.34    0.25
   1  10  -2    4.02    0.29
 -10   1  -2    3.83    0.26
 -10   1  -2    4.13    0.28
 -10   1   2    3.50    0.27
   1  10   2    4.24    0.29
   1  10   2    3.26    0.27
 -10   1   2    3.37    0.26
  10  -1   2    3.65    0.31
   2  10  -2    1.06    0.12
 -10   2  -2    0.98    0.10
 -10   2  -2    1.11    0.11
 -10   2  -2    1.16    0.12
   2  10   2    1.31    0.13
 -10   2   2    1.11    0.11
 -10   2   2    1.02    0.12
   2  10   2    1.11    0.12
 -10   3  -2    0.78    0.10
 -10   3  -2    0.61    0.08
   3  10  -2    0.58    0.09
 -10   3  -2    0.76    0.10
 -10   3  -2    0.78    0.09
 -10   3   2    0.79    0.09
   3  10   2    0.63    0.09
 -10   3   2    0.75    0.10
 -10   3   2    0.85    0.09
   3  10   2    0.74    0.10
 -10   3   2    0.64    0.09
 -10   4  -2    0.54    0.08
 -10   4  -2    0.62    0.08
   4  10  -2    0.55    0.09
 -10   4  -2    0.52    0.07
 -10   4  -2    0.54    0.08
 -10   4  -2    0.39    0.07
 -10   4   2    0.36    0.07
   4  10   2    0.39    0.07
 -10   4   2    0.51    0.08
 -10   4   2    0.47    0.08
 -10   4   2    0.43    0.07
   4  10   2    0.43    0.08
 -10   5  -2    1.27    0.13
 -10   5  -2    1.27    0.14
 -10   5  -2    1.55    0.14
 -10   5  -2    1.44    0.13
 -10   5  -2    1.40    0.13
   5  10  -2    1.42    0.14
   5  10  -2    1.25    0.13
 -10   5  -2    1.26    0.13
 -10   5   2    1.31    0.13
   5  10   2    1.45    0.13
 -10   5   2    1.32    0.14
 -10   5   2    1.42    0.14
   5  10   2    1.47    0.14
   5  10   2    1.37    0.14
 -10   5   2    1.44    0.14
 -10   5   2    1.51    0.15
 -10   5   2    1.55    0.14
   6  10  -2    0.30    0.08
 -10   6  -2    0.28    0.06
   6  10  -2    0.18    0.06
 -10   6  -2    0.31    0.07
 -10   6  -2    0.28    0.06
 -10   6  -2    0.37    0.07
 -10   6  -2    0.26    0.06
   6  10  -2    0.28    0.07
 -10   6  -2    0.31    0.06
 -10   6   2    0.36    0.06
   6  10   2    0.17    0.07
 -10   6   2    0.27    0.06
 -10   6   2    0.34    0.07
 -10   6   2    0.23    0.07
   6  10   2    0.14    0.05
 -10   6   2    0.32    0.07
 -10   6   2    0.17    0.06
 -10   6   2    0.29    0.07
 -10   7  -2    0.18    0.06
 -10   7  -2    0.25    0.06
   7  10  -2    0.09    0.06
 -10   7  -2    0.16    0.05
   7  10  -2    0.16    0.06
   7  10  -2    0.13    0.05
 -10   7  -2    0.10    0.05
 -10   7  -2    0.19    0.05
 -10   7  -2    0.16    0.06
 -10   7   2    0.08    0.06
 -10   7   2    0.15    0.05
 -10   7   2    0.13    0.06
 -10   7   2    0.20    0.06
   7  10   2    0.11    0.05
   7  10   2    0.09    0.05
 -10   7   2    0.12    0.05
 -10   7   2    0.18    0.06
 -10   7   2    0.05    0.05
   7  10   2    0.02    0.06
   8  10  -2    0.38    0.07
 -10   8  -2    0.30    0.06
   8  10  -2    0.36    0.07
 -10   8  -2    0.33    0.07
 -10   8  -2    0.28    0.06
 -10   8  -2    0.44    0.07
 -10   8  -2    0.47    0.08
 -10   8  -2    0.36    0.07
   8  10  -2    0.33    0.08
   8  10   2    0.32    0.06
 -10   8   2    0.40    0.08
 -10   8   2    0.45    0.08
 -10   8   2    0.49    0.08
 -10   8   2    0.32    0.08
 -10   8   2    0.32    0.07
   8  10   2    0.28    0.08
   8  10   2    0.27    0.06
 -10   8   2    0.45    0.07
 -10   9  -2    1.74    0.15
 -10   9  -2    1.75    0.15
 -10   9  -2    1.55    0.14
   9  10  -2    1.45    0.14
   9  10  -2    1.52    0.13
 -10   9  -2    1.50    0.13
 -10   9  -2    1.81    0.15
   9  10  -2    1.63    0.16
  -9 -10  -2    1.40    0.14
 -10   9   2    1.30    0.13
   9  10   2    1.47    0.13
 -10   9   2    1.63    0.14
   9  10   2    1.60    0.17
 -10   9   2    1.75    0.16
 -10   9   2    1.69    0.15
 -10   9   2    1.68    0.15
 -10   9   2    1.75    0.16
 -10  10  -2   -0.04    0.04
 -10  10  -2   -0.03    0.04
 -10  10  -2    0.05    0.06
  10  10  -2   -0.11    0.05
 -10  10  -2    0.04    0.06
 -10  10  -2    0.05    0.04
 -10 -10  -2   -0.01    0.04
 -10  10   2   -0.03    0.05
 -10 -10   2    0.02    0.05
 -10  10   2    0.03    0.05
 -10  10   2   -0.03    0.05
 -10  10   2   -0.05    0.04
 -10  10   2   -0.02    0.04
  10  10   2   -0.04    0.06
 -10  11  -2    0.50    0.07
 -10  11  -2    0.49    0.07
  11  10  -2    0.41    0.08
 -10  11  -2    0.45    0.08
 -11 -10  -2    0.64    0.07
 -10  11  -2    0.46    0.08
 -10  11   2    0.44    0.08
 -10  11   2    0.62    0.08
  11  10   2    0.51    0.08
 -10  11   2    0.59    0.09
 -11 -10   2    0.68    0.08
 -10  11   2    0.50    0.07
 -11  -9  -2    0.10    0.05
  -9  11  -2    0.15    0.05
  -9  11  -2    0.18    0.06
  -9  11  -2    0.11    0.06
  11   9  -2    0.05    0.07
  -9  11  -2    0.12    0.05
 -11  -9   2    0.16    0.05
  -9  11   2    0.05    0.06
  -9  11   2    0.18    0.05
  11   9   2    0.03    0.06
  -9  11   2    0.06    0.05
  -9  11   2    0.15    0.06
 -11  -8  -2    0.05    0.05
  -8  11  -2   -0.06    0.06
  11   8  -2    0.07    0.07
  -8  11  -2    0.09    0.06
  -8  11  -2    0.04    0.05
  -8  11  -2    0.05    0.05
  11   8   2   -0.08    0.06
  11   8   2   -0.01    0.06
  -8  11   2    0.08    0.06
  11   8   2   -0.07    0.06
  -8  11   2   -0.06    0.06
 -11  -8   2    0.05    0.05
  -8  11   2    0.16    0.06
  -8  11   2    0.08    0.05
  -8  11   2    0.10    0.06
  11   7  -2    1.55    0.17
  -7  11  -2    1.77    0.16
  -7  11  -2    1.56    0.14
  -7  11  -2    1.73    0.16
  -7  11  -2    1.85    0.15
 -11  -7  -2    1.86    0.15
  -7  11   2    1.83    0.16
  -7  11   2    1.51    0.14
  11   7   2    1.88    0.18
 -11  -7   2    1.64    0.14
  -7  11   2    1.35    0.16
  11   7   2    1.94    0.18
  -7  11   2    1.67    0.16
  -7  11   2    1.53    0.16
  11   7   2    2.06    0.19
 -11  -6  -2    0.78    0.10
  11   6  -2    0.72    0.11
  -6  11  -2    0.71    0.10
  -6  11  -2    0.81    0.10
  -6  11  -2    0.83    0.11
  11   6   2    0.87    0.13
  11   6   2    0.86    0.12
  -6  11   2    0.79    0.11
  11   6   2    0.69    0.12
  -6  11   2    0.82    0.11
  -6  11   2    0.70    0.10
 -11  -6   2    0.78    0.09
  -6  11   2    0.85    0.10
  11   5  -2    0.24    0.09
 -11  -5  -2    0.35    0.06
  11   5  -2    0.30    0.10
  11   5  -2    0.38    0.10
  -5  11  -2    0.37    0.08
  11   5   2    0.20    0.09
  -5  11   2    0.36    0.08
 -11  -5   2    0.40    0.07
  11   5   2    0.30    0.09
  11   5   2    0.28    0.10
  -5  11   2    0.38    0.08
  -5  11   2    0.24    0.08
  11   4  -2    0.65    0.13
 -11  -4  -2    0.69    0.08
  11   4  -2    0.84    0.12
  11   4  -2    0.62    0.12
  11   4   2    0.58    0.12
  -4  11   2    0.78    0.10
  11   4   2    0.64    0.11
  -4  11   2    0.59    0.10
  -4  11   2    0.70    0.10
 -11  -4   2    0.85    0.09
  11   4   2    0.53    0.12
  11   3  -2    0.16    0.09
  11   3  -2    0.12    0.10
  11   3  -2    0.07    0.10
  -3  11   2    0.10    0.06
  -3  11   2    0.10    0.06
  -3  11   2    0.11    0.05
  11   3   2    0.10    0.10
  11   3   2    0.12    0.10
 -11  -3   2    0.11    0.06
  11   3   2    0.06    0.08
  -2  11  -2    1.62    0.15
 -11  -2  -2    1.61    0.15
  11   2  -2    1.67    0.19
  11   2  -2    1.87    0.20
  -2  11   2    1.60    0.15
  -2  11   2    1.61    0.16
  -2  11   2    1.62    0.16
  11   2   2    1.60    0.19
 -11  -2   2    1.71    0.16
  11   2   2    1.62    0.20
  -1  11  -2    0.57    0.09
  11   1  -2    0.51    0.13
  11   1  -2    0.64    0.13
  -1  11   2    0.69    0.09
  -1  11   2    0.63    0.10
  11   1   2    0.55    0.13
  11   1   2    0.71    0.14
 -11  -1   2    0.68    0.09
  -1  11   2    0.59    0.09
   0  11  -2    1.09    0.13
  11   0  -2    1.03    0.15
 -11   0  -2    1.00    0.11
 -11   0  -2    0.80    0.11
   0  11   2    1.14    0.12
 -11   0   2    1.28    0.13
   0  11   2    1.24    0.13
  11   0   2    1.07    0.16
 -11   0   2    0.89    0.11
   0  11   2    0.84    0.11
  11   0   2    1.08    0.17
   1  11  -2    0.56    0.09
 -11   1  -2    0.59    0.09
  11  -1  -2    0.66    0.13
 -11   1  -2    0.72    0.09
 -11   1   2    0.54    0.08
  11  -1   2    0.67    0.14
 -11   1   2    0.46    0.09
   1  11   2    0.73    0.10
 -11   1   2    0.60    0.08
 -11   1   2    0.68    0.10
   1  11   2    0.60    0.09
   1  11   2    0.59    0.09
   2  11  -2    1.45    0.15
 -11   2  -2    1.49    0.13
 -11   2  -2    1.44    0.15
 -11   2  -2    1.52    0.15
   2  11  -2    1.58    0.14
 -11   2  -2    1.58    0.15
   2  11   2    1.65    0.15
 -11   2   2    1.33    0.15
 -11   2   2    1.61    0.15
  11  -2   2    1.84    0.20
   2  11   2    1.74    0.14
 -11   2   2    1.73    0.16
 -11   2   2    1.47    0.14
   2  11   2    1.84    0.16
 -11   3  -2    0.11    0.05
 -11   3  -2    0.16    0.06
 -11   3  -2    0.09    0.06
 -11   3  -2    0.13    0.05
   3  11  -2    0.09    0.05
 -11   3  -2    0.12    0.05
   3  11  -2    0.20    0.06
 -11   3  -2    0.18    0.06
 -11   3   2    0.17    0.05
 -11   3   2    0.17    0.06
 -11   3   2    0.18    0.06
 -11   3   2    0.16    0.05
   3  11   2    0.10    0.05
   3  11   2    0.10    0.06
   3  11   2    0.12    0.05
 -11   3   2    0.09    0.06
 -11   3   2    0.18    0.06
 -11   4  -2    0.65    0.08
 -11   4  -2    0.64    0.08
   4  11  -2    0.76    0.09
 -11   4  -2    0.61    0.08
   4  11  -2    0.70    0.10
 -11   4  -2    0.61    0.09
 -11   4  -2    0.85    0.10
   4  11  -2    0.54    0.09
 -11   4  -2    0.64    0.09
 -11   4   2    0.48    0.08
 -11   4   2    0.58    0.09
   4  11   2    0.46    0.09
 -11   4   2    0.59    0.09
 -11   4   2    0.64    0.08
 -11   4   2    0.51    0.09
 -11   4   2    0.65    0.09
   4  11   2    0.53    0.08
 -11   4   2    0.64    0.08
   4  11   2    0.52    0.08
   5  11  -2    0.28    0.06
 -11   5  -2    0.30    0.07
   5  11  -2    0.31    0.08
 -11   5  -2    0.33    0.07
 -11   5  -2    0.31    0.07
 -11   5  -2    0.35    0.06
 -11   5  -2    0.33    0.07
 -11   5  -2    0.22    0.06
   5  11  -2    0.30    0.07
 -11   5   2    0.39    0.08
   5  11   2    0.24    0.06
 -11   5   2    0.31    0.07
 -11   5   2    0.32    0.07
 -11   5   2    0.37    0.07
   5  11   2    0.32    0.07
 -11   5   2    0.29    0.06
   5  11   2    0.31    0.08
 -11   5   2    0.30    0.07
 -11   5   2    0.38    0.07
   6  11  -2    0.52    0.09
 -11   6  -2    0.54    0.09
 -11   6  -2    0.65    0.09
 -11   6  -2    0.65    0.09
   6  11  -2    0.72    0.09
 -11   6  -2    0.63    0.09
 -11   6  -2    0.77    0.10
   6  11  -2    0.69    0.11
 -11   6  -2    0.76    0.10
 -11   6   2    0.78    0.09
 -11   6   2    0.65    0.09
 -11   6   2    0.71    0.09
   6  11   2    0.62    0.10
 -11   6   2    0.69    0.10
 -11   6   2    0.69    0.10
 -11   6   2    0.55    0.09
   6  11   2    0.57    0.08
 -11   6   2    0.78    0.10
   6  11   2    0.73    0.10
 -11   7  -2    1.67    0.15
 -11   7  -2    1.62    0.14
 -11   7  -2    1.68    0.15
   7  11  -2    1.49    0.15
 -11   7  -2    1.60    0.14
   7  11  -2    1.78    0.15
 -11   7  -2    1.57    0.15
   7  11  -2    1.58    0.16
 -11   7  -2    1.70    0.15
 -11   7   2    1.50    0.14
   7  11   2    1.83    0.14
 -11   7   2    1.86    0.16
 -11   7   2    1.54    0.14
   7  11   2    1.76    0.17
 -11   7   2    2.08    0.16
 -11   7   2    1.58    0.16
 -11   7   2    1.62    0.15
 -11   7   2    1.65    0.15
   7  11   2    1.51    0.15
   8  11  -2    0.04    0.05
 -11   8  -2    0.04    0.05
 -11   8  -2    0.05    0.04
   8  11  -2   -0.03    0.04
 -11   8  -2    0.06    0.05
 -11   8  -2    0.06    0.05
 -11   8  -2    0.14    0.05
 -11   8  -2    0.01    0.05
   8  11  -2    0.06    0.06
   8  11   2    0.05    0.06
   8  11   2    0.03    0.05
 -11   8   2    0.11    0.05
 -11   8   2    0.07    0.05
   8  11   2    0.06    0.05
 -11   8   2    0.09    0.06
 -11   8   2    0.06    0.04
 -11   8   2    0.08    0.06
 -11   8   2    0.09    0.05
 -11   9  -2    0.19    0.06
   9  11  -2    0.13    0.06
 -11   9  -2    0.16    0.06
 -11   9  -2    0.11    0.04
  -9 -11  -2    0.21    0.06
   9  11  -2    0.15    0.05
 -11   9  -2    0.18    0.05
   9  11  -2    0.18    0.05
 -11   9  -2    0.19    0.05
 -11   9   2    0.12    0.06
   9  11   2    0.05    0.06
 -11   9   2    0.21    0.06
   9  11   2    0.18    0.05
 -11   9   2    0.07    0.04
 -11   9   2    0.20    0.06
 -11   9   2    0.09    0.06
 -11  10  -2    0.51    0.08
 -11  10  -2    0.42    0.08
 -11  10  -2    0.65    0.08
 -11  10  -2    0.40    0.07
 -10 -11  -2    0.64    0.07
  10  11  -2    0.56    0.09
 -11  10   2    0.39    0.07
 -11  10   2    0.53    0.08
  10  11   2    0.49    0.08
  10  11   2    0.51    0.07
 -11  10   2    0.49    0.07
 -11  10   2    0.57    0.08
 -10 -11   2    0.63    0.07
 -11 -11  -2    0.98    0.09
 -11  11  -2    0.83    0.10
 -11  11  -2    0.85    0.10
  11  11  -2    1.00    0.11
 -11  11  -2    0.97    0.10
 -11 -11   2    1.01    0.09
 -11  11   2    1.02    0.10
 -11  11   2    0.99    0.10
  11  11   2    1.08    0.11
 -11  11   2    1.06    0.10
 -11  12  -2    0.03    0.04
  12  11  -2    0.07    0.04
 -12 -11  -2    0.05    0.03
  12  11   2    0.07    0.04
 -12 -11   2    0.09    0.03
 -11  12   2    0.07    0.04
 -11  12   2    0.01    0.04
 -10  12  -2    1.10    0.10
 -12 -10  -2    1.10    0.10
  12  10  -2    1.12    0.11
  12  10   2    1.24    0.12
 -10  12   2    1.15    0.11
 -12 -10   2    1.10    0.10
 -10  12   2    1.02    0.11
 -10  12   2    1.07    0.11
  12   9  -2    1.58    0.15
  -9  12  -2    1.18    0.13
  -9  12  -2    1.32    0.13
 -12  -9  -2    1.53    0.12
 -12  -9   2    1.23    0.12
  -9  12   2    1.61    0.13
  -9  12   2    1.46    0.14
  12   9   2    1.48    0.15
  -9  12   2    1.34    0.14
  12   8  -2    0.73    0.11
  -8  12  -2    0.80    0.10
  -8  12  -2    0.80    0.09
 -12  -8  -2    0.89    0.09
 -12  -8   2    0.90    0.09
  -8  12   2    0.62    0.10
  12   8   2    0.82    0.11
  12   8   2    0.81    0.11
  -8  12   2    0.91    0.11
  -8  12   2    0.80    0.09
  -7  12  -2    0.67    0.08
  12   7  -2    0.39    0.09
 -12  -7  -2    0.72    0.08
  -7  12   2    0.61    0.09
  -7  12   2    0.65    0.09
  -7  12   2    0.58    0.09
  12   7   2    0.54    0.10
  12   7   2    0.52    0.10
 -12  -7   2    0.55    0.08
  12   7   2    0.55    0.10
  -7  12   2    0.74    0.09
 -12  -6  -2    3.87    0.29
  12   6  -2    3.86    0.31
  12   6   2    4.19    0.32
 -12  -6   2    4.10    0.29
  -6  12   2    4.16    0.31
  12   6   2    3.90    0.32
  -6  12   2    4.42    0.31
  -6  12   2    4.31    0.30
  12   6   2    4.22    0.31
 -12  -5  -2    0.72    0.09
  12   5  -2    0.69    0.11
  12   5  -2    0.70    0.12
  12   5  -2    0.69    0.12
  12   5   2    0.69    0.12
  -5  12   2    0.64    0.10
 -12  -5   2    0.69    0.09
  -5  12   2    0.59    0.10
  12   5   2    0.75    0.12
  -5  12   2    0.65    0.10
  12   5   2    0.63    0.12
 -12  -4  -2    0.61    0.08
  12   4  -2    0.67    0.13
  12   4  -2    0.36    0.10
  12   4  -2    0.80    0.13
  12   4   2    0.60    0.13
  12   4   2    0.59    0.12
  -4  12   2    0.57    0.10
  12   4   2    0.45    0.10
  -4  12   2    0.51    0.10
  -4  12   2    0.66    0.10
  12   3  -2    3.64    0.30
 -12  -3  -2    3.37    0.25
  12   3  -2    3.39    0.30
  12   3  -2    3.58    0.30
  -3  12   2    3.85    0.27
  12   3   2    4.03    0.32
  12   3   2    3.56    0.30
 -12  -3   2    3.40    0.27
  -3  12   2    3.71    0.29
  12   3   2    3.82    0.31
  -3  12   2    3.66    0.28
  -3  12   2    3.41    0.28
  12   2  -2    0.49    0.11
  -2  12  -2    0.56    0.09
  12   2  -2    0.82    0.14
  12   2  -2    0.82    0.15
 -12  -2  -2    0.60    0.09
  -2  12   2    0.67    0.10
  -2  12   2    0.58    0.09
  -2  12   2    0.66    0.11
  -2  12   2    0.63    0.10
  12   2   2    0.61    0.12
  12   2   2    0.48    0.13
  12   2   2    0.66    0.14
 -12  -2   2    0.68    0.09
  12   1  -2    1.34    0.18
  12   1  -2    1.57    0.19
  12   1  -2    1.47    0.17
 -12  -1  -2    1.69    0.15
  -1  12  -2    1.30    0.14
  -1  12   2    1.11    0.14
  -1  12   2    1.25    0.14
  12   1   2    1.43    0.19
  -1  12   2    1.40    0.15
  12   1   2    1.13    0.16
  -1  12   2    1.66    0.15
 -12  -1   2    1.25    0.14
  12   1   2    1.57    0.19
 -12   0  -2    0.53    0.08
   0  12  -2    0.58    0.09
  12   0  -2    0.76    0.12
  12   0  -2    0.73    0.14
  12   0  -2    0.59    0.13
   0  12  -2    0.51    0.10
   0  12   2    0.63    0.09
  12   0   2    0.74    0.14
 -12   0   2    0.58    0.09
   0  12   2    0.59    0.10
  12   0   2    0.89    0.16
   0  12   2    0.60    0.09
  12   0   2    0.77    0.12
   1  12  -2    1.36    0.15
  12  -1  -2    1.20    0.16
 -12   1  -2    1.40    0.15
  12  -1  -2    1.77    0.20
   1  12  -2    1.33    0.13
 -12   1  -2    1.34    0.14
   1  12  -2    1.21    0.15
   1  12   2    1.65    0.14
  12  -1   2    1.51    0.19
   1  12   2    1.38    0.15
   1  12   2    1.43    0.16
  12  -1   2    1.09    0.16
 -12   1   2    1.57    0.15
  12  -1   2    1.70    0.20
 -12   1   2    1.39    0.14
   2  12  -2    0.63    0.08
  12  -2  -2    0.62    0.14
   2  12  -2    0.57    0.10
 -12   2  -2    0.63    0.09
  12  -2  -2    0.83    0.13
 -12   2  -2    0.64    0.08
   2  12  -2    0.70    0.10
 -12   2  -2    0.65    0.10
   2  12   2    0.62    0.10
 -12   2   2    0.52    0.09
 -12   2   2    0.62    0.10
 -12   2   2    0.62    0.08
  12  -2   2    0.64    0.14
 -12   2   2    0.52    0.09
   2  12   2    0.59    0.08
   2  12   2    0.47    0.10
  12  -2   2    0.53    0.12
   3  12  -2    3.51    0.26
 -12   3  -2    3.46    0.27
  12  -3  -2    3.99    0.31
   3  12  -2    3.40    0.28
   3  12  -2    3.34    0.28
 -12   3  -2    3.94    0.27
 -12   3  -2    3.80    0.27
 -12   3  -2    3.32    0.26
 -12   3   2    3.87    0.27
 -12   3   2    3.28    0.27
 -12   3   2    3.27    0.27
   3  12   2    3.60    0.28
   3  12   2    3.66    0.28
  12  -3   2    3.75    0.32
 -12   3   2    3.46    0.27
 -12   3   2    3.47    0.26
   3  12   2    4.18    0.26
 -12   4  -2    0.50    0.08
 -12   4  -2    0.45    0.08
   4  12  -2    0.53    0.08
 -12   4  -2    0.53    0.08
 -12   4  -2    0.61    0.09
 -12   4  -2    0.66    0.10
   4  12  -2    0.67    0.10
   4  12  -2    0.53    0.09
 -12   4  -2    0.51    0.08
 -12   4   2    0.52    0.08
 -12   4   2    0.66    0.09
 -12   4   2    0.52    0.08
 -12   4   2    0.44    0.08
   4  12   2    0.60    0.10
 -12   4   2    0.66    0.09
   4  12   2    0.63    0.08
 -12   4   2    0.48    0.09
   4  12   2    0.56    0.09
 -12   5  -2    0.70    0.09
   5  12  -2    0.61    0.09
 -12   5  -2    0.58    0.09
 -12   5  -2    0.71    0.10
 -12   5  -2    0.64    0.09
 -12   5  -2    0.65    0.09
   5  12  -2    0.74    0.10
   5  12  -2    0.66    0.09
 -12   5  -2    0.57    0.08
 -12   5   2    0.62    0.09
   5  12   2    0.76    0.11
 -12   5   2    0.64    0.10
 -12   5   2    0.79    0.10
 -12   5   2    0.68    0.09
 -12   5   2    0.67    0.09
   5  12   2    0.62    0.08
 -12   5   2    0.56    0.08
   5  12   2    0.44    0.09
 -12   5   2    0.54    0.09
 -12   6  -2    4.54    0.29
 -12   6  -2    4.15    0.30
 -12   6  -2    4.17    0.29
   6  12  -2    3.94    0.31
 -12   6  -2    3.88    0.29
   6  12  -2    4.01    0.30
   6  12  -2    4.14    0.28
 -12   6  -2    4.22    0.30
 -12   6  -2    3.65    0.30
 -12   6   2    3.95    0.29
 -12   6   2    4.26    0.30
 -12   6   2    4.30    0.29
 -12   6   2    4.19    0.30
   6  12   2    3.90    0.28
 -12   6   2    4.36    0.30
 -12   6   2    3.96    0.28
 -12   6   2    4.08    0.30
   6  12   2    4.19    0.31
   6  12   2    3.56    0.31
   7  12  -2    0.45    0.07
 -12   7  -2    0.60    0.08
   7  12  -2    0.32    0.08
 -12   7  -2    0.46    0.07
 -12   7  -2    0.65    0.08
   7  12  -2    0.36    0.08
 -12   7  -2    0.50    0.08
 -12   7  -2    0.52    0.08
 -12   7  -2    0.50    0.07
   7  12   2    0.47    0.08
 -12   7   2    0.37    0.07
 -12   7   2    0.61    0.08
   7  12   2    0.56    0.09
 -12   7   2    0.65    0.09
 -12   7   2    0.70    0.08
 -12   7   2    0.68    0.09
 -12   7   2    0.55    0.08
   7  12   2    0.60    0.08
   8  12  -2    0.60    0.09
 -12   8  -2    0.71    0.09
 -12   8  -2    0.86    0.09
 -12   8  -2    0.83    0.09
 -12   8  -2    0.86    0.10
 -12   8  -2    0.78    0.10
   8  12  -2    0.79    0.10
   8  12  -2    0.71    0.08
  -8 -12  -2    1.09    0.10
 -12   8   2    0.82    0.10
 -12   8   2    0.93    0.10
   8  12   2    0.93    0.11
 -12   8   2    0.76    0.09
 -12   8   2    0.69    0.09
   9  12  -2    1.38    0.14
 -12   9  -2    1.48    0.13
   9  12  -2    1.34    0.12
  -9 -12  -2    1.37    0.12
 -12   9  -2    1.35    0.13
 -12   9  -2    1.20    0.13
 -12   9   2    1.39    0.13
 -12   9   2    1.35    0.13
   9  12   2    1.37    0.12
 -12   9   2    1.47    0.13
   9  12   2    1.45    0.14
  -9 -12   2    1.62    0.12
 -12  10  -2    1.06    0.11
  10  12  -2    1.05    0.09
 -12  10  -2    1.15    0.11
  10  12  -2    1.19    0.12
 -12  10  -2    1.15    0.11
 -10 -12  -2    1.10    0.10
 -12  10   2    0.99    0.11
 -12  10   2    1.14    0.11
  10  12   2    1.00    0.09
 -12  10   2    1.25    0.11
  10  12   2    1.20    0.12
 -10 -12   2    1.10    0.10
 -12  11  -2    0.09    0.04
  11  12  -2    0.05    0.04
 -11 -12  -2    0.06    0.03
 -12  11   2    0.06    0.04
 -12  11   2    0.08    0.04
  11  12   2    0.08    0.04
 -11 -12   2    0.11    0.04
 -13 -10  -2    0.47    0.05
  13  10  -2    0.34    0.06
  13  10   2    0.46    0.06
 -13 -10   2    0.45    0.05
 -10  13   2    0.33    0.05
  -9  13  -2    0.20    0.05
  13   9  -2    0.28    0.06
 -13  -9  -2    0.36    0.05
  -9  13   2    0.20    0.05
  13   9   2    0.25    0.06
  -9  13   2    0.26    0.05
 -13  -9   2    0.28    0.05
  13   8  -2    0.53    0.08
 -13  -8  -2    0.58    0.07
 -13  -8   2    0.69    0.07
  13   8   2    0.47    0.08
  -8  13   2    0.54    0.08
  -8  13   2    0.52    0.07
  -8  13   2    0.37    0.07
  13   7  -2    2.46    0.22
 -13  -7  -2    2.92    0.20
  13   7   2    2.81    0.22
  -7  13   2    2.31    0.20
  13   7   2    2.83    0.22
  13   7   2    2.64    0.21
  -7  13   2    2.47    0.21
 -13  -6  -2    1.47    0.13
  13   6  -2    1.26    0.15
 -13  -6   2    1.33    0.13
  13   6   2    1.58    0.16
  13   6   2    1.39    0.15
  -6  13   2    1.67    0.15
  13   6   2    1.46    0.15
  -6  13   2    1.61    0.15
 -13  -5  -2    1.26    0.12
  13   5  -2    1.04    0.13
  -5  13   2    1.04    0.12
  13   5   2    1.12    0.14
 -13  -5   2    1.38    0.12
  -5  13   2    1.16    0.13
  13   5   2    1.02    0.14
  -5  13   2    0.86    0.11
  13   5   2    1.22    0.14
  13   4  -2    0.69    0.12
 -13  -4  -2    0.85    0.09
  13   4  -2    0.56    0.12
  13   4  -2    0.48    0.10
  -4  13   2    0.49    0.09
  13   4   2    0.57    0.12
  -4  13   2    0.46    0.09
  -4  13   2    0.45    0.09
  13   4   2    0.78    0.13
  13   4   2    0.50    0.10
  13   3  -2   -0.03    0.10
  13   3  -2    0.03    0.08
  13   3  -2   -0.06    0.09
 -13  -3   2    0.12    0.05
  -3  13   2    0.03    0.06
  13   3   2    0.12    0.08
  13   3   2    0.11    0.10
  -3  13   2    0.04    0.07
  -3  13   2    0.05    0.07
  13   3   2    0.01    0.10
  13   2  -2    1.06    0.15
  13   2  -2    0.57    0.14
  13   2  -2    0.83    0.12
 -13  -2  -2    1.03    0.10
  -2  13   2    0.58    0.10
  13   2   2    0.80    0.12
  -2  13   2    0.62    0.10
  13   2   2    0.68    0.14
 -13  -2   2    0.79    0.10
  13   2   2    0.75    0.14
  -1  13  -2    1.03    0.14
  13   1  -2    1.76    0.19
  13   1  -2    1.37    0.16
 -13  -1   2    1.72    0.15
  13   1   2    1.48    0.18
  -1  13   2    1.97    0.17
  13   1   2    1.27    0.15
  13   1   2    1.29    0.18
 -13   0  -2    1.19    0.13
  13   0  -2    1.33    0.18
  13   0  -2    1.34    0.16
   0  13  -2    1.13    0.13
  13   0  -2    1.39    0.18
 -13   0   2    1.11    0.13
  13   0   2    1.51    0.19
  13   0   2    1.44    0.16
   0  13   2    1.01    0.13
  13   0   2    1.41    0.19
   0  13   2    1.13    0.13
  13  -1  -2    2.51    0.22
  13  -1  -2    2.13    0.22
  13  -1  -2    1.66    0.21
 -13   1  -2    2.10    0.18
   1  13  -2    1.85    0.19
  13  -1   2    2.38    0.22
  13  -1   2    1.51    0.20
   1  13   2    2.13    0.20
   1  13   2    2.31    0.17
  13  -1   2    1.73    0.22
 -13   1   2    1.89    0.18
   2  13  -2    0.77    0.10
  13  -2  -2    1.14    0.16
  13  -2  -2    1.22    0.15
   2  13  -2    0.89    0.12
   2  13  -2    0.66    0.10
  13  -2  -2    1.14    0.16
 -13   2  -2    0.79    0.11
 -13   2  -2    0.88    0.11
  13  -2   2    1.00    0.16
   2  13   2    0.87    0.12
 -13   2   2    1.00    0.11
   2  13   2    0.84    0.12
   2  13   2    1.07    0.10
  13  -2   2    1.23    0.17
  13  -2   2    0.97    0.14
 -13   2   2    0.73    0.10
  13  -3  -2    0.27    0.10
   3  13  -2    0.12    0.06
  13  -3  -2   -0.07    0.11
 -13   3  -2    0.10    0.05
   3  13  -2    0.21    0.07
 -13   3  -2    0.15    0.05
 -13   3  -2    0.17    0.07
   3  13  -2    0.11    0.05
   3  13   2    0.08    0.05
 -13   3   2    0.09    0.06
  13  -3   2    0.15    0.12
 -13   3   2    0.11    0.05
   3  13   2    0.19    0.07
   3  13   2    0.06    0.05
 -13   3   2    0.11    0.05
 -13   4  -2    0.50    0.08
   4  13  -2    0.66    0.08
 -13   4  -2    0.47    0.08
  13  -4  -2    0.65    0.12
   4  13  -2    0.70    0.10
  13  -4  -2    0.87    0.16
   4  13  -2    0.54    0.09
 -13   4  -2    0.58    0.09
 -13   4  -2    0.69    0.09
 -13   4   2    0.51    0.09
   4  13   2    0.59    0.08
   4  13   2    0.47    0.09
 -13   4   2    0.57    0.08
   4  13   2    0.45    0.10
  13  -4   2    0.76    0.15
 -13   4   2    0.69    0.09
 -13   4   2    0.66    0.09
   5  13  -2    1.27    0.11
 -13   5  -2    1.01    0.11
   5  13  -2    1.03    0.12
 -13   5  -2    0.91    0.10
 -13   5  -2    1.06    0.12
 -13   5  -2    0.93    0.11
 -13   5  -2    1.07    0.11
   5  13  -2    0.86    0.11
  13  -5  -2    1.15    0.15
   5  13   2    0.97    0.12
   5  13   2    0.88    0.11
 -13   5   2    1.30    0.13
  13  -5   2    1.06    0.18
 -13   5   2    1.06    0.11
   5  13   2    1.42    0.11
 -13   5   2    1.07    0.11
 -13   5   2    1.04    0.12
 -13   5   2    0.87    0.10
 -13   5   2    0.92    0.11
 -13   6  -2    1.50    0.14
 -13   6  -2    1.51    0.13
   6  13  -2    1.05    0.13
 -13   6  -2    1.59    0.15
  13  -6  -2    1.30    0.17
   6  13  -2    1.38    0.12
 -13   6  -2    1.16    0.13
 -13   6  -2    1.29    0.13
   6  13  -2    1.62    0.15
 -13   6   2    1.48    0.14
 -13   6   2    1.50    0.14
  13  -6   2    1.27    0.19
   6  13   2    1.18    0.14
 -13   6   2    1.51    0.14
   6  13   2    1.55    0.13
 -13   6   2    1.35    0.13
   6  13   2    1.41    0.15
 -13   6   2    1.68    0.14
 -13   7  -2    2.34    0.19
  13  -7  -2    3.43    0.24
 -13   7  -2    2.34    0.19
  -7 -13  -2    2.55    0.18
   7  13  -2    2.15    0.18
 -13   7  -2    1.94    0.18
   7  13  -2    2.00    0.20
  13  -7   2    2.25    0.24
 -13   7   2    2.58    0.19
   7  13   2    2.86    0.21
 -13   7   2    2.67    0.20
 -13   7   2    2.68    0.19
   8  13  -2    0.53    0.08
   8  13  -2    0.57    0.07
 -13   8  -2    0.58    0.08
 -13   8  -2    0.41    0.07
  -8 -13  -2    0.66    0.07
 -13   8  -2    0.50    0.08
 -13   8  -2    0.52    0.08
 -13   8   2    0.69    0.08
 -13   8   2    0.50    0.08
  13  -8   2    0.34    0.12
   8  13   2    0.53    0.07
   8  13   2    0.42    0.08
  -8 -13   2    0.75    0.08
 -13   8   2    0.41    0.08
   9  13  -2    0.23    0.05
   9  13  -2    0.26    0.06
 -13   9  -2    0.25    0.05
  -9 -13  -2    0.38    0.05
 -13   9  -2    0.23    0.05
   9  13   2    0.23    0.06
  -9 -13   2    0.35    0.05
   9  13   2    0.21    0.05
  13  -9   2    0.09    0.09
 -13   9   2    0.22    0.05
 -13   9   2    0.25    0.06
 -13   9   2    0.28    0.06
 -13  10  -2    0.46    0.06
 -10 -13  -2    0.36    0.05
  10  13  -2    0.30    0.05
 -13  10   2    0.33    0.05
  10  13   2    0.44    0.06
 -10 -13   2    0.39    0.05
 -14  -9  -2    0.28    0.04
  14   9  -2    0.18    0.05
  14   9   2    0.16    0.04
 -14  -9   2    0.24    0.04
 -14  -8  -2    1.25    0.10
  14   8  -2    0.99    0.11
 -14  -8   2    1.24    0.10
  14   8   2    0.97    0.11
 -14  -7  -2    1.23    0.11
  14   7  -2    1.35    0.13
  14   7   2    1.30    0.13
 -14  -7   2    1.19    0.11
 -14  -6  -2    8.16    0.50
  14   6  -2    7.95    0.53
  14   6   2    7.64    0.53
 -14  -6   2    7.82    0.50
  14   6   2    6.96    0.51
  14   6   2    7.49    0.51
 -14  -5  -2    0.72    0.08
  14   5  -2    0.58    0.10
  14   5   2    0.62    0.10
  14   5   2    0.65    0.10
  14   5   2    0.76    0.11
  14   4  -2    0.91    0.13
  14   4  -2    0.85    0.13
  14   4  -2    0.97    0.12
  14   4   2    1.03    0.12
  14   4   2    0.85    0.13
  -4  14   2    0.87    0.11
  14   4   2    1.03    0.13
  14   3  -2    0.37    0.09
  14   3  -2    0.23    0.10
  14   3  -2    0.24    0.10
 -14  -3   2    0.30    0.06
  14   3   2    0.41    0.09
  -3  14   2    0.27    0.08
  14   3   2    0.30    0.10
  14   3   2    0.20    0.10
  14   2  -2    5.35    0.39
  14   2  -2    4.77    0.39
 -14  -2  -2    5.42    0.37
  14   2  -2    5.51    0.39
  14   2   2    5.16    0.38
  14   2   2    5.36    0.39
  -2  14   2    4.54    0.38
  14   2   2    5.16    0.40
  -2  14   2    5.20    0.38
 -14  -2   2    5.52    0.37
  14   1  -2    1.08    0.13
  14   1  -2    0.90    0.15
  14   1  -2    1.15    0.16
 -14  -1  -2    0.77    0.09
  -1  14   2    0.53    0.10
  14   1   2    0.79    0.12
  14   1   2    0.94    0.15
  -1  14   2    0.66    0.11
  14   1   2    0.77    0.14
 -14  -1   2    1.06    0.10
 -14   0  -2    4.24    0.30
  14   0  -2    4.33    0.33
  14   0  -2    4.06    0.34
   0  14  -2    3.38    0.31
  14   0  -2    4.19    0.35
  14   0   2    4.63    0.35
   0  14   2    3.78    0.31
  14   0   2    4.65    0.33
   0  14   2    3.49    0.31
  14   0   2    4.39    0.34
 -14   0   2    4.47    0.31
   1  14  -2    0.86    0.10
  14  -1  -2    1.09    0.16
 -14   1  -2    0.88    0.10
  14  -1  -2    0.95    0.16
   1  14  -2    0.63    0.10
   1  14  -2    0.85    0.11
  14  -1  -2    0.91    0.13
 -14   1   2    0.77    0.10
  14  -1   2    1.08    0.13
  14  -1   2    1.07    0.16
   1  14   2    0.69    0.10
  14  -1   2    1.26    0.16
   1  14   2    0.82    0.11
  14  -2  -2    5.04    0.40
   2  14  -2    5.19    0.39
  14  -2  -2    5.28    0.41
   2  14  -2    5.55    0.38
   2  14  -2    5.40    0.35
  14  -2  -2    5.37    0.42
 -14   2  -2    5.36    0.38
  14  -2   2    5.65    0.42
   2  14   2    5.25    0.35
  14  -2   2    4.80    0.39
 -14   2   2    4.95    0.38
   2  14   2    5.34    0.38
   2  14   2    5.10    0.39
  14  -2   2    5.73    0.42
   3  14  -2    0.35    0.07
   3  14  -2    0.32    0.08
  14  -3  -2    0.24    0.10
  14  -3  -2    0.36    0.12
  14  -3  -2    0.43    0.13
   3  14  -2    0.27    0.06
 -14   3  -2    0.18    0.06
  14  -3   2    0.41    0.13
  14  -3   2    0.29    0.12
 -14   3   2    0.26    0.06
   3  14   2    0.21    0.07
   3  14   2    0.28    0.06
   3  14   2    0.16    0.07
   4  14  -2    0.91    0.11
   4  14  -2    0.79    0.11
   4  14  -2    1.10    0.10
  14  -4  -2    1.22    0.17
  14  -4  -2    0.89    0.13
 -14   4  -2    1.06    0.11
  14  -4  -2    0.76    0.16
   4  14   2    0.95    0.12
  14  -4   2    1.11    0.17
 -14   4   2    1.14    0.12
 -14   4   2    0.86    0.10
   4  14   2    1.05    0.10
  14  -4   2    0.83    0.16
 -14   5  -2    0.56    0.09
 -14   5  -2    0.59    0.08
   5  14  -2    0.75    0.08
  14  -5  -2    0.63    0.14
 -14   5  -2    0.76    0.09
  14  -5  -2    0.76    0.12
   5  14  -2    0.53    0.09
   5  14   2    0.78    0.08
  14  -5   2    0.87    0.15
  14  -5   2    0.55    0.14
   5  14   2    0.59    0.09
 -14   5   2    0.60    0.09
 -14   5   2    0.59    0.08
   6  14  -2    7.13    0.49
 -14   6  -2    6.91    0.47
  14  -6  -2    6.87    0.51
  14  -6  -2    5.96    0.49
 -14   6  -2    7.53    0.49
 -14   6  -2    6.66    0.47
   6  14  -2    7.03    0.46
   6  14   2    7.88    0.46
 -14   6   2    7.45    0.49
 -14   6   2    6.95    0.47
   6  14   2    7.46    0.49
 -14   6   2    7.26    0.47
  14  -6   2    6.93    0.51
  14  -6   2    7.34    0.51
 -14   7  -2    1.16    0.11
  14  -7  -2    1.33    0.16
 -14   7  -2    1.22    0.11
   7  14  -2    1.08    0.10
 -14   7  -2    1.02    0.11
   7  14  -2    1.25    0.12
  14  -7   2    1.11    0.16
 -14   7   2    1.27    0.11
   7  14   2    1.21    0.12
   7  14   2    1.08    0.10
 -14   7   2    1.11    0.11
 -14   7   2    1.19    0.11
  -7 -14   2    1.11    0.10
  14  -7   2    1.31    0.17
 -14   8  -2    0.94    0.10
   8  14  -2    1.16    0.10
 -14   8  -2    1.03    0.10
 -14   8  -2    1.08    0.10
   8  14  -2    1.06    0.09
   8  14   2    1.18    0.10
 -14   8   2    0.96    0.09
  14  -8   2    0.83    0.13
 -14   8   2    1.03    0.10
   8  14   2    0.93    0.09
  -8 -14   2    1.12    0.09
   9  14  -2    0.18    0.04
   9  14   2    0.19    0.05
  -9 -14   2    0.24    0.04
  15   7  -2    1.31    0.11
 -15  -7  -2    1.06    0.09
  15   7   2    1.17    0.10
  15   6  -2    1.01    0.11
 -15  -6  -2    1.09    0.09
  15   6   2    1.10    0.11
  15   5  -2    0.41    0.07
  15   5   2    0.50    0.07
  15   5   2    0.45    0.08
  15   4  -2    0.09    0.06
  15   4   2    0.00    0.06
  15   4   2    0.05    0.06
  15   4   2    0.14    0.07
  15   3  -2    0.10    0.08
  15   3  -2   -0.05    0.07
  15   3  -2    0.02    0.06
  15   3   2    0.10    0.08
  15   3   2    0.10    0.08
  15   3   2    0.07    0.06
  15   2  -2    0.43    0.09
  15   2  -2    0.38    0.10
  15   2  -2    0.41    0.10
 -15  -2  -2    0.41    0.06
  15   2   2    0.49    0.10
  -2  15   2    0.41    0.07
 -15  -2   2    0.45    0.07
  15   2   2    0.50    0.08
  15   2   2    0.36    0.10
 -15  -1  -2    3.12    0.23
  15   1  -2    3.00    0.26
  15   1  -2    2.66    0.24
  15   1  -2    3.07    0.26
  15   1   2    3.16    0.24
 -15  -1   2    3.02    0.23
  15   1   2    3.45    0.27
  15   1   2    3.31    0.26
  -1  15   2    3.24    0.24
  15   0  -2    0.49    0.10
  15   0  -2    0.29    0.11
 -15   0  -2    0.49    0.07
  15   0  -2    0.60    0.13
  15   0   2    0.57    0.13
  15   0   2    0.65    0.13
 -15   0   2    0.56    0.08
   0  15   2    0.42    0.08
  15   0   2    0.54    0.09
 -15   1  -2    3.04    0.23
  15  -1  -2    2.88    0.26
  15  -1  -2    3.33    0.27
  15  -1  -2    2.75    0.24
  15  -1   2    2.99    0.27
   1  15   2    2.98    0.24
  15  -1   2    3.07    0.27
 -15   1   2    3.14    0.23
  15  -1   2    3.02    0.24
  15  -2  -2    0.60    0.13
  15  -2  -2    0.50    0.10
 -15   2  -2    0.42    0.07
  15  -2  -2    0.73    0.13
   2  15  -2    0.55    0.07
   2  15   2    0.40    0.06
  15  -2   2    0.43    0.12
 -15   2   2    0.45    0.07
  15  -2   2    0.33    0.11
   2  15   2    0.25    0.07
   3  15  -2    0.03    0.04
  15  -3  -2    0.05    0.10
   3  15  -2    0.09    0.05
 -15   3  -2    0.04    0.04
  15  -3  -2   -0.02    0.07
  15  -3  -2    0.06    0.10
   3  15   2   -0.05    0.05
  15  -3   2   -0.02    0.10
  15  -3   2    0.00    0.10
   3  15   2    0.02    0.04
 -15   3   2    0.04    0.04
  15  -4  -2    0.03    0.07
  15  -4  -2    0.03    0.10
   4  15  -2    0.02    0.05
   4  15  -2    0.12    0.04
 -15   4  -2    0.07    0.04
  15  -4  -2    0.24    0.10
  15  -4   2    0.25    0.11
 -15   4   2    0.16    0.05
  15  -4   2    0.09    0.10
   4  15   2    0.07    0.05
   4  15   2    0.18    0.04
 -15   5  -2    0.43    0.06
   5  15  -2    0.30    0.06
   5  15  -2    0.44    0.06
  15  -5  -2    0.40    0.11
  15  -5  -2    0.87    0.13
  15  -5   2    0.54    0.12
  15  -5   2    0.34    0.10
   5  15   2    0.51    0.07
 -15   5   2    0.37    0.06
   5  15   2    0.50    0.06
   6  15  -2    1.06    0.10
 -15   6  -2    1.15    0.10
  15  -6  -2    0.84    0.13
   6  15  -2    1.01    0.09
   6  15   2    1.12    0.11
  15  -6   2    0.82    0.13
 -15   6   2    0.98    0.10
   6  15   2    1.16    0.09
   7  15  -2    1.15    0.09
   7  15  -2    1.14    0.10
 -15   7  -2    1.25    0.10
   7  15   2    1.20    0.09
   7  15   2    1.07    0.10
  16   5  -2    0.28    0.05
  16   4  -2    1.14    0.10
  16   4   2    0.98    0.10
  16   3  -2    0.55    0.08
  16   3   2    0.43    0.07
  16   2  -2    0.43    0.07
  16   2  -2    0.48    0.08
  16   2   2    0.45    0.07
 -16  -2   2    0.42    0.06
  16   2   2    0.55    0.08
  16   1  -2    0.17    0.06
 -16  -1  -2    0.10    0.04
  16   1  -2    0.09    0.07
  16   1   2    0.11    0.07
 -16  -1   2    0.08    0.04
  16   1   2    0.11    0.06
  16   0  -2    0.07    0.07
  16   0  -2    0.02    0.05
 -16   0  -2    0.04    0.03
  16   0   2   -0.02    0.07
   0  16   2    0.04    0.05
 -16   0   2    0.02    0.04
  16  -1  -2    0.15    0.08
 -16   1  -2    0.11    0.04
  16  -1  -2    0.11    0.06
  16  -1   2    0.08    0.08
   1  16   2    0.10    0.05
 -16   1   2    0.08    0.04
  16  -2  -2    0.56    0.08
  16  -2  -2    0.78    0.11
 -16   2  -2    0.48    0.06
 -16   2   2    0.48    0.06
  16  -2   2    0.45    0.10
   2  16   2    0.44    0.07
  16  -3  -2    0.44    0.10
   3  16  -2    0.52    0.06
 -16   3  -2    0.60    0.06
  16  -3  -2    0.47    0.08
   3  16   2    0.42    0.06
 -16   3   2    0.55    0.07
  16  -3   2    0.28    0.09
   3  16   2    0.46    0.06
 -16   4  -2    0.88    0.09
   4  16  -2    1.13    0.08
   4  16   2    1.00    0.08
   4  16   2    1.02    0.10
 -16   4   2    1.04    0.09
   0   0   3    0.04    0.01
  -1   0   3    0.19    0.02
   0  -1   3    0.18    0.02
   0   1   3    0.20    0.03
   1   0   3    0.27    0.03
   1   1  -3   57.47    4.79
  -1  -1   3   65.80    4.79
   1   1   3   60.77    4.79
  -1   2  -3   21.34    1.65
  -2  -1   3   21.05    1.65
   2   1   3   20.96    1.65
  -2   0   3  232.11   17.60
   0   2   3  219.73   17.60
  -2   1   3   21.38    1.61
   1   2   3   19.72    1.61
  -2   2  -3    3.15    0.23
   2   2   3    2.45    0.23
  -2   3  -3    1.14    0.11
  -2   3   3    1.22    0.11
  -1   3  -3    1.15    0.11
  -3  -1   3    1.28    0.10
  -1   3   3    1.23    0.11
   0   3  -3   -0.03    0.01
   0   3   3   -0.03    0.02
   3   0   3   -0.05    0.02
  -3   0   3    0.00    0.02
   2   3   3    1.12    0.11
  -3   2   3    1.28    0.11
  -3   3  -3    0.01    0.02
   3   3   3    0.00    0.02
  -3   3   3    0.00    0.01
  -3   4  -3    0.08    0.03
  -3   4   3    0.18    0.04
   4   3   3    0.01    0.03
   4   2  -3    9.69    0.76
  -2   4  -3    9.78    0.76
   4   2   3    9.09    0.77
  -2   4   3    9.96    0.77
  -1   4  -3   27.13    2.17
  -1   4   3   26.76    2.17
   4   1   3   29.97    2.18
  -4  -1   3   27.17    2.17
  -4   0   3    0.94    0.09
   4   0   3    0.94    0.10
   0   4   3    1.01    0.09
   1   4  -3   27.59    2.11
   1   4   3   26.48    2.11
  -4   1   3   26.86    2.11
  -4   2   3    9.73    0.75
   2   4   3    9.18    0.75
  -4   3  -3    0.05    0.02
  -4   3   3    0.04    0.02
   3   4   3    0.05    0.02
  -4   4  -3    0.31    0.05
  -4   4   3    0.30    0.05
  -4   5  -3    8.45    0.70
  -4   5   3    8.84    0.70
  -3   5  -3    2.10    0.18
  -3   5   3    1.99    0.18
  -2   5  -3   14.18    1.00
  -2   5   3   11.95    1.00
   5   2   3   11.69    1.00
  -1   5  -3    9.67    0.79
  -1   5   3   10.38    0.80
   5   1   3    9.95    0.80
   0   5  -3    3.28    0.26
   5   0   3    3.29    0.27
  -5   0   3    3.23    0.27
   0   5   3    3.06    0.27
   1   5  -3    7.44    0.67
  -5   1   3    8.96    0.68
   1   5   3    9.35    0.68
  -5   2   3   12.78    0.98
   2   5   3   11.80    0.97
  -5   3   3    2.03    0.18
  -5   4  -3    7.95    0.50
  -5   4   3    8.22    0.63
  -5   4   3    7.00    0.50
  -5   5  -3    4.01    0.27
  -5   5  -3    4.33    0.35
   5   5  -3    3.83    0.29
  -5   5   3    3.89    0.27
  -5   5   3    4.19    0.35
  -5   6  -3    4.15    0.28
  -5   6  -3    3.81    0.27
   6   5  -3    3.95    0.30
  -5   6   3    4.42    0.28
  -5   6   3    4.14    0.27
   6   5   3    3.95    0.29
  -5   6   3    4.34    0.35
  -4   6  -3    7.73    0.51
  -4   6  -3    8.43    0.64
   6   4  -3    7.52    0.54
  -4   6   3    7.38    0.51
  -4   6   3    8.39    0.64
  -3   6  -3   17.13    1.33
  -3   6   3   16.45    1.33
  -2   6  -3    3.16    0.29
  -2   6   3    3.70    0.29
   6   2   3    3.39    0.29
  -1   6  -3   25.05    1.87
   6   1   3   22.52    1.88
  -1   6   3   23.91    1.88
   0   6  -3  226.56   17.00
   0   6   3  214.08   17.00
   6   0   3  213.99   17.01
  -6   1   3   23.01    1.83
   1   6   3   23.56    1.83
  -6   2   3    3.31    0.28
  -6   3  -3   14.54    0.97
   3   6  -3   16.24    1.03
  -6   3   3   14.18    0.97
  -6   3   3   16.23    1.22
   4   6  -3    7.86    0.53
  -6   4  -3    7.53    0.50
   4   6   3    7.56    0.53
  -6   4   3    7.58    0.50
  -6   4   3    7.98    0.63
  -6   5  -3    4.57    0.29
  -6   5  -3    4.37    0.28
   5   6  -3    4.39    0.31
  -6   5   3    3.98    0.28
  -6   5   3    4.40    0.37
  -6   5   3    4.03    0.29
   5   6   3    4.26    0.31
  -6   6  -3   33.66    2.14
   6   6  -3   30.24    2.27
  -6   6  -3   33.04    2.08
   6   6   3   32.91    2.27
  -6   6   3   35.38    2.14
  -6   6   3   37.31    2.08
  -6   6   3   35.38    2.68
  -6   7  -3    0.83    0.09
   7   6  -3    0.72    0.09
  -6   7  -3    0.76    0.08
  -6   7   3    1.30    0.11
   7   6   3    0.80    0.09
  -6   7   3    0.71    0.08
   7   5  -3   26.26    1.80
  -5   7  -3   26.74    1.65
  -5   7  -3   27.51    1.70
  -5   7   3   27.88    2.13
  -5   7   3   27.40    1.70
  -5   7   3   25.41    1.65
  -4   7  -3    2.06    0.16
  -4   7  -3    2.57    0.21
   7   4  -3    2.19    0.17
  -4   7  -3    1.99    0.16
  -4   7   3    1.98    0.16
  -4   7   3    2.20    0.16
  -4   7   3    2.28    0.20
  -4   7   3    2.20    0.17
  -3   7  -3    0.45    0.07
  -3   7  -3    0.37    0.05
   7   3  -3    0.47    0.06
  -3   7   3    0.44    0.06
  -3   7   3    0.50    0.08
  -2   7  -3    0.47    0.07
  -2   7   3    0.46    0.07
  -2   7   3    0.39    0.06
  -1   7   3   33.86    2.56
   7   1   3   43.89    3.03
  -1   7   3   38.03    3.02
   0   7  -3    2.22    0.19
   0   7   3    2.97    0.23
   7   0   3    2.57    0.23
  -7   0   3    2.56    0.18
   0   7   3    2.61    0.20
  -7   1  -3   33.68    2.31
   1   7  -3   37.40    2.45
  -7   1   3   35.93    2.32
   1   7   3   36.44    2.45
   7  -1   3   40.81    2.90
  -7   2  -3    0.37    0.05
   2   7  -3    0.44    0.06
  -7   2   3    0.38    0.05
   2   7   3    0.47    0.06
  -7   2   3    0.44    0.07
  -7   3  -3    0.45    0.05
   3   7  -3    0.38    0.06
  -7   3  -3    0.50    0.06
   3   7   3    0.43    0.06
  -7   3   3    0.38    0.07
  -7   3   3    0.42    0.05
   4   7  -3    2.14    0.17
  -7   4  -3    2.12    0.16
  -7   4  -3    2.32    0.16
  -7   4   3    1.91    0.16
  -7   4   3    1.92    0.16
  -7   4   3    2.22    0.20
   4   7   3    2.43    0.17
  -7   5  -3   26.83    1.65
  -7   5  -3   27.85    1.70
   5   7  -3   27.86    1.80
  -7   5   3   27.14    1.70
  -7   5   3   26.93    2.13
   5   7   3   24.94    1.80
  -7   5   3   26.33    1.65
  -7   6  -3    0.83    0.09
   6   7  -3    0.74    0.10
  -7   6  -3    1.10    0.09
   6   7   3    0.75    0.09
  -7   6   3    1.04    0.09
  -7   6   3    0.82    0.09
  -7   7  -3    4.50    0.29
  -7   7  -3    5.01    0.31
   7   7  -3    3.54    0.31
   7   7   3    3.78    0.31
  -7   8  -3    0.67    0.08
   8   7  -3    0.69    0.09
  -7   8  -3    0.63    0.08
  -7   8  -3    0.59    0.09
  -7   8  -3    0.66    0.09
   8   7   3    0.62    0.10
  -7   8   3    0.78    0.10
  -7   8   3    0.69    0.08
   8   7   3    0.68    0.11
  -7   8   3    0.60    0.08
  -7   8   3    0.75    0.10
  -6   8  -3    8.41    0.55
   8   6  -3    8.28    0.58
  -6   8  -3    8.40    0.53
  -6   8  -3    7.94    0.54
  -6   8   3    8.30    0.53
  -6   8   3    8.49    0.54
   8   6   3    7.86    0.56
  -6   8   3    8.19    0.55
   8   5  -3    4.15    0.30
  -5   8  -3    4.34    0.28
  -5   8  -3    4.03    0.27
  -5   8   3    3.91    0.27
  -5   8   3    3.86    0.28
   8   5   3    3.91    0.30
  -5   8   3    3.87    0.29
   8   4  -3    2.40    0.18
  -4   8  -3    2.32    0.17
  -4   8  -3    2.22    0.17
  -4   8   3    2.04    0.17
  -4   8   3    2.41    0.22
  -4   8   3    2.29    0.18
  -3   8  -3    2.29    0.20
  -3   8   3    2.08    0.17
  -3   8   3    1.99    0.20
  -2   8  -3    7.63    0.53
  -2   8   3    7.66    0.53
  -2   8   3    7.72    0.63
  -1   8  -3    3.65    0.28
  -1   8   3    3.89    0.28
   0   8  -3    5.67    0.37
  -8   0   3    5.31    0.35
   8   0   3    4.75    0.44
   0   8   3    4.88    0.37
  -8   1  -3    3.47    0.27
   1   8  -3    4.00    0.29
   8  -1   3    4.20    0.35
  -8   1   3    3.85    0.27
   1   8   3    4.19    0.29
   2   8  -3    7.63    0.51
  -8   2  -3    7.11    0.48
  -8   2  -3    6.57    0.46
  -8   2   3    7.16    0.48
  -8   2   3    6.51    0.46
   2   8   3    8.00    0.51
   8  -2   3    8.19    0.61
  -8   3  -3    2.04    0.16
   3   8  -3    2.02    0.17
  -8   3  -3    2.06    0.16
   3   8   3    2.16    0.17
  -8   3   3    1.99    0.16
  -8   3   3    2.03    0.16
  -8   4  -3    2.61    0.18
   4   8  -3    2.53    0.20
  -8   4  -3    2.43    0.18
  -8   4   3    2.37    0.18
  -8   4   3    2.27    0.18
   4   8   3    2.35    0.19
  -8   4   3    2.38    0.23
   5   8  -3    4.30    0.31
  -8   5  -3    4.12    0.29
  -8   5  -3    3.94    0.29
  -8   5  -3    4.19    0.28
  -8   5   3    4.07    0.29
  -8   5   3    4.03    0.30
   5   8   3    4.29    0.31
  -8   5   3    4.18    0.28
  -8   6  -3    9.01    0.55
  -8   6  -3    8.22    0.54
  -8   6  -3    7.60    0.55
   6   8  -3    8.49    0.58
   6   8   3    8.57    0.58
   6   8   3    7.90    0.56
  -8   6   3    8.34    0.54
  -8   6   3    7.86    0.55
  -8   6   3    8.62    0.55
   7   8  -3    0.65    0.09
  -8   7  -3    0.65    0.09
  -8   7  -3    0.96    0.10
  -8   7  -3    0.83    0.09
  -8   7  -3    0.84    0.10
  -8   7  -3    0.74    0.09
   7   8   3    0.64    0.09
  -8   7   3    0.71    0.09
  -8   7   3    0.65    0.09
   7   8   3    0.57    0.10
  -8   7   3    0.80    0.10
  -8   7   3    0.82    0.10
  -8   7   3    0.70    0.09
   7   8   3    0.69    0.11
  -8   8  -3    1.52    0.13
   8   8  -3    1.57    0.16
  -8   8  -3    1.75    0.15
  -8   8  -3    1.79    0.15
  -8   8  -3    1.76    0.15
   8   8  -3    1.36    0.14
  -8   8  -3    1.54    0.13
  -8   8   3    1.67    0.15
   8   8   3    1.11    0.15
   8   8   3    1.10    0.14
  -8   8   3    1.38    0.14
   8   8   3    1.11    0.15
  -8   8   3    1.54    0.13
  -8   8   3    1.75    0.14
   8   8   3    1.35    0.13
  -8   9  -3    0.32    0.06
  -8   9  -3    0.18    0.06
   9   8  -3    0.22    0.06
  -8   9  -3    0.36    0.07
  -8   9  -3    0.17    0.07
   9   8  -3    0.22    0.08
  -8   9  -3    0.27    0.05
  -8   9   3    0.28    0.07
   9   8   3    0.29    0.08
  -8   9   3    0.23    0.06
   9   8   3    0.25    0.08
  -8   9   3    0.26    0.07
  -8   9   3    0.38    0.08
   9   8   3    0.34    0.09
  -8   9   3    0.31    0.06
  -8   9   3    0.20    0.06
  -7   9  -3    3.23    0.24
  -7   9  -3    2.89    0.22
  -7   9  -3    2.91    0.24
  -7   9  -3    3.09    0.22
   9   7  -3    2.90    0.25
  -7   9  -3    2.68    0.23
   9   7  -3    3.21    0.24
  -7   9   3    2.87    0.23
  -7   9   3    3.26    0.23
  -7   9   3    3.15    0.24
  -7   9   3    3.17    0.24
   9   7   3    3.12    0.25
   9   7   3    2.79    0.25
  -7   9   3    3.12    0.22
   9   7   3    2.90    0.25
  -6   9  -3    7.16    0.51
  -6   9  -3    7.50    0.51
   9   6  -3    8.16    0.55
  -6   9  -3    7.63    0.52
  -6   9  -3    7.97    0.50
  -6   9  -3    8.21    0.52
   9   6   3    7.73    0.53
  -6   9   3    7.84    0.50
   9   6   3    7.89    0.54
  -6   9   3    7.92    0.53
  -6   9   3    8.16    0.53
  -6   9   3    7.17    0.51
  -6   9   3    7.88    0.51
  -5   9  -3    0.57    0.08
   9   5   3    0.46    0.10
  -5   9   3    0.51    0.07
  -5   9   3    0.57    0.09
   9   4  -3    2.96    0.26
   9   4   3    3.19    0.27
  -4   9   3    3.34    0.23
  -4   9   3    3.55    0.25
  -4   9   3    3.22    0.25
  -3   9   3    0.40    0.07
   9   3   3    0.59    0.11
  -3   9   3    0.38    0.06
  -2   9  -3   23.99    1.63
  -2   9   3   24.59    1.63
  -1   9  -3    6.87    0.48
  -1   9   3    6.84    0.48
   0   9  -3    0.09    0.04
  -9   0   3    0.10    0.04
   0   9   3    0.11    0.05
  -9   1  -3    6.37    0.44
   1   9  -3    7.25    0.47
   1   9   3    6.80    0.47
  -9   1   3    6.47    0.44
   9  -1   3    6.28    0.56
   2   9  -3   24.59    1.59
  -9   2  -3   22.13    1.45
  -9   2  -3   23.87    1.50
   9  -2   3   24.76    1.88
  -9   2   3   24.01    1.50
   2   9   3   24.13    1.59
  -9   2   3   21.68    1.45
   3   9  -3    0.34    0.06
  -9   3  -3    0.46    0.06
  -9   3  -3    0.33    0.06
  -9   3  -3    0.38    0.07
  -9   3   3    0.45    0.06
  -9   3   3    0.55    0.08
   3   9   3    0.35    0.06
  -9   3   3    0.40    0.06
  -9   4  -3    3.36    0.25
   4   9  -3    3.46    0.27
  -9   4  -3    3.52    0.24
  -9   4  -3    3.51    0.25
  -9   4   3    3.84    0.25
  -9   4   3    3.24    0.25
  -9   4   3    3.48    0.25
   4   9   3    3.17    0.26
   4   9   3    3.56    0.27
  -9   5  -3    0.55    0.07
   5   9  -3    0.48    0.08
  -9   5  -3    0.45    0.07
  -9   5  -3    0.54    0.07
  -9   5   3    0.39    0.07
  -9   5   3    0.42    0.08
  -9   5   3    0.39    0.08
   5   9   3    0.58    0.09
   5   9   3    0.41    0.07
  -9   5   3    0.47    0.07
  -9   6  -3    8.49    0.51
  -9   6  -3    7.39    0.51
  -9   6  -3    7.65    0.52
  -9   6  -3    8.11    0.52
  -9   6  -3    8.02    0.52
   6   9  -3    8.08    0.55
  -9   6   3    7.78    0.51
  -9   6   3    7.89    0.52
  -9   6   3    6.98    0.51
   6   9   3    7.60    0.52
  -9   6   3    7.56    0.52
   6   9   3    7.09    0.52
   6   9   3    7.98    0.55
  -9   6   3    7.51    0.51
  -9   7  -3    2.98    0.24
  -9   7  -3    3.14    0.23
  -9   7  -3    3.20    0.23
  -9   7  -3    2.84    0.23
   7   9  -3    2.87    0.22
   7   9  -3    2.93    0.24
   7   9  -3    2.95    0.25
  -9   7  -3    3.12    0.24
  -9   7  -3    2.76    0.23
  -9   7   3    2.97    0.24
   7   9   3    3.07    0.24
   7   9   3    3.03    0.25
   7   9   3    3.48    0.23
  -9   7   3    2.99    0.23
  -9   7   3    3.06    0.24
  -9   7   3    3.07    0.23
  -9   7   3    3.01    0.24
   7   9   3    3.60    0.25
   7   9   3    3.27    0.26
  -9   7   3    3.31    0.24
  -9   8  -3    0.39    0.07
  -9   8  -3    0.23    0.05
  -9   8  -3    0.35    0.07
   8   9  -3    0.25    0.06
  -9   8  -3    0.31    0.06
  -9   8  -3    0.42    0.07
   8   9  -3    0.23    0.07
   8   9  -3    0.21    0.06
  -9   8   3    0.17    0.07
   8   9   3    0.26    0.08
   8   9   3    0.26    0.06
  -9   8   3    0.22    0.06
  -9   8   3    0.14    0.06
  -9   8   3    0.16    0.06
   8   9   3    0.15    0.05
  -9   8   3    0.28    0.07
  -9   8   3    0.29    0.07
   8   9   3    0.15    0.07
   8   9   3    0.15    0.07
  -9  -9  -3    1.46    0.14
  -9   9  -3    1.61    0.14
   9   9  -3    1.76    0.17
  -9   9  -3    1.51    0.15
  -9   9  -3    1.39    0.13
  -9   9  -3    1.55    0.15
  -9   9  -3    1.54    0.15
   9   9  -3    1.43    0.14
   9   9   3    1.48    0.14
  -9   9   3    1.80    0.17
   9   9   3    1.74    0.16
   9   9   3    1.86    0.17
  -9   9   3    1.44    0.14
  -9   9   3    1.58    0.16
  -9   9   3    1.47    0.15
  -9   9   3    1.38    0.15
   9   9   3    1.70    0.17
  -9   9   3    1.55    0.14
  -9  10  -3    2.10    0.17
  -9  10  -3    1.90    0.16
  -9  10  -3    1.65    0.15
  -9  10  -3    1.90    0.15
  -9  10  -3    1.97    0.16
  10   9  -3    1.98    0.18
 -10  -9  -3    1.88    0.15
  -9  10   3    1.69    0.16
  -9  10   3    1.75    0.15
  10   9   3    2.04    0.19
  10   9   3    1.95    0.18
  10   9   3    1.87    0.16
  -9  10   3    1.69    0.15
  -9  10   3    1.71    0.16
  -9  10   3    1.88    0.17
  -9  10   3    1.61    0.17
  -8  10  -3    1.79    0.16
  -8  10  -3    1.66    0.16
  -8  10  -3    1.87    0.15
  10   8  -3    2.15    0.19
 -10  -8  -3    1.73    0.15
  -8  10  -3    1.59    0.14
  -8  10  -3    1.71    0.17
  -8  10   3    1.80    0.15
  -8  10   3    1.63    0.17
  10   8   3    1.75    0.17
  -8  10   3    1.73    0.17
  -8  10   3    1.82    0.16
  -8  10   3    1.55    0.14
  -8  10   3    1.67    0.16
  10   8   3    2.25    0.19
  10   8   3    1.98    0.18
  -7  10  -3    0.98    0.12
  -7  10  -3    1.13    0.10
  10   7  -3    0.99    0.13
  -7  10  -3    1.14    0.12
  -7  10  -3    1.09    0.12
 -10  -7  -3    1.20    0.12
  -7  10  -3    1.14    0.11
  -7  10   3    1.12    0.13
  -7  10   3    0.85    0.11
  -7  10   3    1.28    0.14
  -7  10   3    1.03    0.13
  10   7   3    1.11    0.13
  -7  10   3    1.03    0.12
  10   7   3    1.14    0.14
  10   7   3    1.24    0.14
  -6  10  -3    3.32    0.23
  10   6  -3    2.70    0.24
  -6  10  -3    3.22    0.23
 -10  -6  -3    2.67    0.21
  -6  10  -3    3.36    0.21
  -6  10  -3    3.20    0.22
  10   6   3    2.48    0.24
  10   6   3    2.81    0.25
  -6  10   3    2.74    0.22
  -6  10   3    2.86    0.24
  -6  10   3    3.15    0.23
  -6  10   3    2.87    0.23
  10   6   3    2.51    0.25
  -6  10   3    2.54    0.21
  -5  10   3    2.15    0.18
  10   5   3    2.23    0.21
  -5  10   3    1.78    0.16
  -5  10   3    1.95    0.17
  -5  10   3    1.90    0.17
  10   5   3    2.23    0.21
  10   4  -3    1.02    0.14
  10   4   3    0.99    0.14
  -4  10   3    0.96    0.11
  -4  10   3    0.90    0.11
  -4  10   3    1.04    0.12
  10   4   3    0.95    0.14
  10   3  -3    3.59    0.30
  10   3   3    3.28    0.31
  -3  10   3    3.79    0.28
  -3  10   3    3.61    0.27
  10   3   3    3.72    0.30
  -2  10  -3    0.14    0.05
  10   2  -3    0.07    0.09
  -2  10   3    0.41    0.07
  -2  10   3    0.25    0.07
  10   2   3    0.15    0.10
  10   1  -3    1.88    0.18
  -1  10  -3    1.42    0.13
  -1  10   3    1.44    0.14
  -1  10   3    1.18    0.13
  10   1   3    1.20    0.17
  10   0  -3    3.94    0.31
   0  10  -3    3.89    0.29
 -10   0   3    3.76    0.28
   0  10   3    3.80    0.28
  10   0   3    3.64    0.31
   0  10   3    4.16    0.30
 -10   1  -3    1.30    0.14
 -10   1  -3    1.18    0.12
   1  10  -3    1.36    0.14
   1  10   3    1.58    0.15
  10  -1   3    1.77    0.18
 -10   1   3    1.54    0.13
   1  10   3    1.69    0.14
 -10   1   3    1.43    0.14
 -10   2  -3    0.20    0.05
 -10   2  -3    0.18    0.05
 -10   2  -3    0.19    0.06
   2  10  -3    0.12    0.05
   2  10   3    0.13    0.05
   2  10   3    0.13    0.06
 -10   2   3    0.16    0.06
 -10   2   3    0.12    0.04
 -10   3  -3    3.68    0.26
   3  10  -3    4.20    0.28
 -10   3  -3    3.23    0.25
 -10   3  -3    3.62    0.26
 -10   3  -3    3.20    0.26
 -10   3   3    3.32    0.26
   3  10   3    3.54    0.28
   3  10   3    3.63    0.27
 -10   3   3    3.57    0.26
 -10   3   3    3.80    0.26
 -10   3   3    3.68    0.25
 -10   4  -3    0.92    0.10
 -10   4  -3    0.93    0.10
 -10   4  -3    0.76    0.10
 -10   4  -3    0.88    0.10
 -10   4  -3    0.85    0.10
   4  10  -3    0.94    0.11
 -10   4   3    0.85    0.10
   4  10   3    1.02    0.12
 -10   4   3    0.85    0.11
 -10   4   3    0.75    0.10
 -10   4   3    0.93    0.10
   4  10   3    0.74    0.10
   4  10   3    0.86    0.11
 -10   4   3    1.07    0.11
   5  10  -3    1.65    0.15
 -10   5  -3    1.72    0.16
 -10   5  -3    1.73    0.16
 -10   5  -3    2.07    0.15
 -10   5  -3    1.79    0.15
 -10   5  -3    1.83    0.15
   5  10  -3    1.57    0.16
 -10   5  -3    1.63    0.15
   5  10   3    1.74    0.16
   5  10   3    1.79    0.17
 -10   5   3    1.83    0.15
   5  10   3    1.48    0.14
 -10   5   3    1.63    0.15
 -10   5   3    1.84    0.16
 -10   5   3    1.68    0.16
 -10   5   3    1.75    0.16
   5  10   3    1.74    0.16
 -10   5   3    1.74    0.16
   6  10  -3    2.98    0.22
   6  10  -3    2.84    0.24
   6  10  -3    2.75    0.24
 -10   6  -3    2.89    0.22
 -10   6  -3    3.25    0.23
 -10   6  -3    3.16    0.22
 -10   6  -3    2.72    0.22
 -10   6  -3    3.14    0.23
 -10   6  -3    3.24    0.23
 -10   6   3    3.04    0.22
 -10   6   3    2.76    0.23
 -10   6   3    3.00    0.22
   6  10   3    2.70    0.23
 -10   6   3    2.93    0.23
   6  10   3    2.56    0.24
 -10   6   3    3.06    0.23
   6  10   3    3.22    0.23
 -10   6   3    2.99    0.23
 -10   6   3    2.83    0.23
   6  10   3    2.68    0.23
   6  10   3    2.72    0.21
   7  10  -3    1.13    0.11
 -10   7  -3    1.09    0.12
 -10   7  -3    1.15    0.12
   7  10  -3    1.06    0.12
 -10   7  -3    0.93    0.11
 -10   7  -3    1.09    0.12
   7  10  -3    1.27    0.13
 -10   7  -3    1.03    0.11
 -10   7  -3    1.09    0.11
   7  10   3    0.96    0.11
   7  10   3    1.05    0.13
 -10   7   3    1.12    0.13
 -10   7   3    1.04    0.12
 -10   7   3    1.08    0.12
 -10   7   3    1.12    0.12
   7  10   3    1.07    0.13
 -10   7   3    1.11    0.12
   7  10   3    0.95    0.12
   7  10   3    1.06    0.12
 -10   7   3    1.13    0.12
 -10   8  -3    1.39    0.15
   8  10  -3    1.79    0.15
   8  10  -3    1.82    0.16
 -10   8  -3    1.52    0.15
   8  10  -3    1.71    0.17
 -10   8  -3    1.80    0.16
 -10   8  -3    1.67    0.15
 -10   8  -3    1.66    0.14
 -10   8  -3    1.54    0.16
   8  10   3    1.56    0.15
   8  10   3    1.72    0.17
 -10   8   3    2.02    0.16
 -10   8   3    1.78    0.16
 -10   8   3    1.92    0.15
   8  10   3    1.87    0.17
   8  10   3    1.67    0.14
 -10   8   3    1.52    0.14
   8  10   3    1.85    0.16
 -10   8   3    2.00    0.17
 -10   8   3    1.82    0.16
  -9 -10  -3    1.83    0.15
 -10   9  -3    1.60    0.14
   9  10  -3    1.47    0.15
   9  10  -3    1.67    0.14
 -10   9  -3    1.80    0.16
 -10   9  -3    2.04    0.16
 -10   9  -3    1.75    0.15
   9  10  -3    1.69    0.17
 -10   9  -3    1.98    0.16
 -10   9   3    1.82    0.15
   9  10   3    1.78    0.15
 -10   9   3    1.81    0.15
   9  10   3    1.70    0.17
 -10   9   3    2.01    0.17
 -10   9   3    1.94    0.17
 -10   9   3    1.69    0.16
 -10   9   3    1.82    0.16
 -10  10  -3   -0.01    0.04
 -10  10  -3    0.04    0.06
  10  10  -3    0.00    0.06
 -10  10  -3    0.03    0.06
 -10  10  -3    0.02    0.04
 -10 -10  -3    0.05    0.05
 -10  10  -3    0.10    0.05
 -10  10   3    0.09    0.06
 -10  10   3    0.01    0.06
  10  10   3    0.00    0.06
 -10  10   3    0.04    0.04
 -10  10   3    0.04    0.05
 -10  10   3    0.09    0.06
 -10  10   3    0.09    0.05
 -10  11  -3    1.18    0.13
 -10  11  -3    1.46    0.13
 -10  11  -3    1.32    0.12
 -11 -10  -3    1.41    0.12
 -10  11  -3    1.38    0.13
  11  10  -3    1.44    0.14
 -10  11   3    1.76    0.13
 -10  11   3    1.36    0.13
 -10  11   3    1.65    0.14
  11  10   3    1.33    0.14
 -11 -10   3    1.51    0.12
 -11  -9  -3    1.35    0.12
  -9  11  -3    1.23    0.12
  11   9  -3    1.36    0.14
  -9  11  -3    1.36    0.13
  -9  11  -3    1.46    0.13
  -9  11  -3    1.43    0.14
  11   9   3    1.38    0.15
  -9  11   3    1.38    0.14
  -9  11   3    1.37    0.14
  11   9   3    1.58    0.15
  -9  11   3    1.62    0.15
  -9  11   3    1.20    0.12
  -9  11   3    1.37    0.13
 -11  -9   3    1.34    0.13
  11   8  -3    0.51    0.10
  -8  11  -3    0.55    0.09
  -8  11  -3    0.51    0.08
  -8  11  -3    0.55    0.09
  -8  11  -3    0.56    0.08
 -11  -8  -3    0.63    0.08
  -8  11   3    0.51    0.08
  11   8   3    0.50    0.10
  -8  11   3    0.49    0.09
  11   8   3    0.41    0.09
  -8  11   3    0.60    0.09
  -8  11   3    0.48    0.09
 -11  -8   3    0.64    0.08
  11   8   3    0.52    0.10
  -8  11   3    0.54    0.08
  -7  11  -3    0.59    0.07
  -7  11  -3    0.53    0.07
  11   7  -3    0.67    0.10
  -7  11  -3    0.52    0.08
  -7  11  -3    0.35    0.08
  -7  11   3    0.30    0.08
 -11  -7   3    0.69    0.08
  11   7   3    0.40    0.09
  -7  11   3    0.44    0.08
  -7  11   3    0.47    0.07
  11   7   3    0.26    0.08
  11   7   3    0.29    0.09
  -7  11   3    0.35    0.08
  11   6  -3    0.02    0.07
 -11  -6  -3    0.12    0.05
  -6  11   3    0.24    0.07
  11   6   3    0.05    0.08
  -6  11   3    0.26    0.06
 -11  -6   3    0.09    0.05
  11   6   3    0.18    0.08
  11   6   3    0.08    0.08
  -6  11   3    0.12    0.06
  -6  11   3    0.25    0.07
 -11  -5  -3    1.08    0.11
  11   5  -3    0.98    0.13
  -5  11   3    0.97    0.12
  -5  11   3    1.13    0.13
  11   5   3    0.98    0.13
  11   5   3    0.99    0.15
 -11  -5   3    0.91    0.10
  11   5   3    0.88    0.14
  -5  11   3    1.11    0.13
  11   4  -3    3.32    0.30
 -11  -4  -3    3.38    0.26
  11   4  -3    3.81    0.30
  11   4  -3    3.54    0.31
  11   4   3    3.83    0.30
  -4  11   3    3.99    0.28
  -4  11   3    3.61    0.29
  -4  11   3    4.14    0.28
  11   4   3    3.52    0.30
  11   4   3    3.93    0.31
  11   3  -3    0.39    0.10
 -11  -3  -3    0.44    0.07
  11   3  -3    0.35    0.11
  11   3  -3    0.31    0.11
  11   3   3    0.47    0.10
  -3  11   3    0.36    0.09
  -3  11   3    0.33    0.08
  11   3   3    0.54    0.12
  11   3   3    0.44    0.12
 -11  -3   3    0.34    0.07
  -3  11   3    0.37    0.07
  -3  11   3    0.42    0.08
  11   2  -3    0.37    0.12
 -11  -2  -3    0.38    0.07
  11   2  -3    0.68    0.12
  -2  11  -3    0.36    0.07
  11   2   3    0.52    0.12
  -2  11   3    0.31    0.07
  -2  11   3    0.39    0.07
  -2  11   3    0.27    0.07
  11   2   3    0.33    0.11
 -11  -2   3    0.39    0.07
 -11  -1  -3    1.10    0.12
  11   1  -3    1.22    0.16
  11   1  -3    1.25    0.16
  -1  11  -3    1.26    0.12
  -1  11   3    1.13    0.13
  -1  11   3    1.03    0.12
 -11  -1   3    1.07    0.12
  11   1   3    1.13    0.17
  -1  11   3    1.13    0.13
  11   1   3    1.14    0.17
 -11   0  -3    0.22    0.06
  11   0  -3    0.13    0.09
   0  11  -3    0.18    0.06
 -11   0  -3    0.23    0.07
   0  11   3    0.21    0.07
  11   0   3    0.08    0.10
   0  11   3    0.21    0.06
 -11   0   3    0.15    0.06
   0  11   3    0.17    0.06
 -11   0   3    0.20    0.06
  11   0   3    0.01    0.10
 -11   1  -3    1.13    0.12
 -11   1  -3    1.11    0.12
  11  -1  -3    1.22    0.16
   1  11  -3    1.04    0.13
   1  11   3    1.23    0.14
   1  11   3    0.98    0.12
 -11   1   3    1.24    0.13
   1  11   3    1.38    0.14
 -11   1   3    1.08    0.13
  11  -1   3    1.30    0.18
 -11   1   3    1.09    0.13
 -11   1   3    1.28    0.12
 -11   2  -3    0.45    0.07
   2  11  -3    0.42    0.07
 -11   2  -3    0.51    0.08
   2  11  -3    0.30    0.06
 -11   2  -3    0.64    0.08
 -11   2  -3    0.37    0.06
   2  11   3    0.32    0.07
   2  11   3    0.45    0.07
   2  11   3    0.33    0.08
 -11   2   3    0.32    0.07
  11  -2   3    0.58    0.13
 -11   2   3    0.24    0.06
 -11   2   3    0.28    0.07
 -11   2   3    0.45    0.07
   2  11   3    0.43    0.08
 -11   3  -3    0.35    0.06
 -11   3  -3    0.45    0.08
   3  11  -3    0.49    0.07
 -11   3  -3    0.26    0.06
 -11   3  -3    0.34    0.07
 -11   3  -3    0.33    0.07
 -11   3  -3    0.35    0.07
   3  11  -3    0.46    0.08
   3  11   3    0.38    0.08
 -11   3   3    0.23    0.07
 -11   3   3    0.47    0.08
 -11   3   3    0.50    0.08
 -11   3   3    0.37    0.07
   3  11   3    0.40    0.08
   3  11   3    0.33    0.07
   3  11   3    0.33    0.08
 -11   3   3    0.34    0.06
   3  11   3    0.49    0.07
 -11   3   3    0.38    0.07
 -11   4  -3    3.50    0.26
 -11   4  -3    4.02    0.28
   4  11  -3    3.61    0.29
   4  11  -3    4.00    0.27
 -11   4  -3    3.73    0.28
 -11   4  -3    3.52    0.27
 -11   4  -3    3.72    0.27
 -11   4  -3    3.53    0.28
   4  11  -3    3.89    0.29
   4  11   3    3.96    0.28
   4  11   3    3.63    0.29
 -11   4   3    3.72    0.27
 -11   4   3    3.78    0.28
   4  11   3    3.91    0.28
 -11   4   3    3.80    0.28
 -11   4   3    3.69    0.28
 -11   4   3    4.27    0.28
 -11   4   3    3.59    0.28
 -11   4   3    3.23    0.27
   4  11   3    3.83    0.27
   4  11   3    3.80    0.29
 -11   5  -3    1.04    0.11
 -11   5  -3    0.90    0.11
 -11   5  -3    1.07    0.12
 -11   5  -3    0.87    0.11
   5  11  -3    0.95    0.12
   5  11  -3    0.96    0.11
 -11   5  -3    1.03    0.12
 -11   5  -3    0.96    0.11
   5  11  -3    0.88    0.11
 -11   5   3    1.09    0.12
 -11   5   3    1.06    0.12
 -11   5   3    0.94    0.11
   5  11   3    0.90    0.12
 -11   5   3    1.17    0.12
 -11   5   3    0.88    0.11
   5  11   3    0.96    0.12
   5  11   3    0.88    0.10
   5  11   3    1.12    0.13
 -11   5   3    0.95    0.11
 -11   5   3    1.01    0.11
   6  11  -3    0.10    0.05
   6  11  -3    0.18    0.05
 -11   6  -3    0.16    0.06
 -11   6  -3    0.09    0.05
 -11   6  -3    0.20    0.05
 -11   6  -3    0.11    0.05
 -11   6  -3    0.09    0.06
   6  11  -3    0.06    0.06
 -11   6  -3    0.05    0.05
   6  11   3    0.12    0.07
 -11   6   3    0.17    0.05
 -11   6   3    0.01    0.05
   6  11   3    0.12    0.05
 -11   6   3    0.17    0.06
   6  11   3    0.14    0.06
 -11   6   3    0.09    0.05
 -11   6   3    0.09    0.06
 -11   6   3    0.11    0.05
 -11   6   3    0.11    0.06
 -11   7  -3    0.72    0.08
 -11   7  -3    0.30    0.06
   7  11  -3    0.47    0.08
 -11   7  -3    0.40    0.07
 -11   7  -3    0.65    0.08
   7  11   3    0.48    0.07
 -11   7   3    0.44    0.08
 -11   7   3    0.44    0.08
 -11   7   3    0.43    0.07
 -11   7   3    0.46    0.07
 -11   7   3    0.44    0.08
   7  11   3    0.24    0.07
   8  11  -3    0.47    0.09
 -11   8  -3    0.65    0.09
   8  11  -3    0.50    0.08
 -11   8  -3    0.58    0.08
 -11   8  -3    0.61    0.09
 -11   8  -3    0.41    0.07
 -11   8  -3    0.48    0.07
 -11   8  -3    0.49    0.08
   8  11  -3    0.51    0.08
 -11   8   3    0.62    0.09
   8  11   3    0.49    0.08
   8  11   3    0.55    0.08
 -11   8   3    0.43    0.08
 -11   8   3    0.59    0.09
 -11   8   3    0.61    0.09
   8  11   3    0.50    0.09
 -11   8   3    0.55    0.08
 -11   8   3    0.57    0.08
 -11   9  -3    1.52    0.13
 -11   9  -3    1.18    0.12
   9  11  -3    1.25    0.12
  -9 -11  -3    1.22    0.12
 -11   9  -3    1.52    0.13
   9  11  -3    1.34    0.14
 -11   9  -3    1.34    0.13
   9  11  -3    1.21    0.14
 -11   9  -3    1.20    0.11
 -11   9   3    1.44    0.14
 -11   9   3    1.42    0.13
 -11   9   3    1.27    0.12
   9  11   3    1.39    0.12
 -11   9   3    1.46    0.13
 -11   9   3    1.30    0.12
 -11   9   3    1.47    0.14
   9  11   3    1.41    0.15
 -11  10  -3    1.37    0.12
 -10 -11  -3    1.52    0.12
  10  11  -3    1.33    0.14
 -11  10  -3    1.40    0.13
 -11  10  -3    1.59    0.13
 -11  10  -3    1.47    0.13
  10  11   3    1.36    0.14
 -11  10   3    1.32    0.12
 -11  10   3    1.58    0.14
 -11  10   3    1.66    0.13
  10  11   3    1.32    0.12
 -10 -11   3    1.43    0.12
 -11  10   3    1.43    0.13
 -11  11  -3    0.12    0.04
 -11  11  -3    0.03    0.05
  11  11  -3   -0.04    0.05
 -11  11  -3    0.07    0.05
 -11 -11  -3    0.04    0.04
 -11  11   3    0.02    0.05
  11  11   3    0.05    0.05
 -11 -11   3    0.11    0.04
 -11  11   3    0.05    0.04
 -11  11   3    0.07    0.05
  12  11  -3    0.02    0.04
 -11  12  -3    0.07    0.04
 -12 -11  -3    0.06    0.03
 -11  12   3    0.10    0.04
 -12 -11   3    0.06    0.03
 -11  12   3   -0.02    0.03
  12  11   3    0.04    0.04
 -10  12  -3    0.66    0.08
 -12 -10  -3    0.70    0.08
  12  10  -3    0.64    0.09
 -12 -10   3    0.79    0.08
 -10  12   3    0.66    0.08
  12  10   3    0.77    0.09
 -10  12   3    0.66    0.08
 -10  12   3    0.81    0.09
 -12  -9  -3    1.59    0.13
  -9  12  -3    1.57    0.14
  12   9  -3    1.68    0.16
  12   9   3    1.47    0.15
  -9  12   3    1.58    0.15
 -12  -9   3    1.53    0.13
  -9  12   3    1.54    0.14
  -9  12   3    1.72    0.14
  12   8  -3    2.05    0.19
 -12  -8  -3    2.05    0.16
  -8  12  -3    2.15    0.16
  -8  12   3    1.95    0.17
  -8  12   3    2.06    0.18
  -8  12   3    1.90    0.17
  12   8   3    1.67    0.17
  12   8   3    2.24    0.19
  -8  12   3    2.17    0.17
 -12  -8   3    1.89    0.16
  12   8   3    1.92    0.18
 -12  -7  -3    0.43    0.07
  12   7  -3    0.61    0.10
  -7  12   3    0.52    0.09
  12   7   3    0.43    0.09
 -12  -7   3    0.38    0.07
  -7  12   3    0.50    0.09
  12   7   3    0.36    0.09
  -7  12   3    0.40    0.07
  12   7   3    0.52    0.10
  -7  12   3    0.50    0.09
  12   6  -3    2.01    0.20
 -12  -6  -3    2.63    0.18
  12   6   3    2.02    0.21
  -6  12   3    2.00    0.19
  12   6   3    2.25    0.21
  -6  12   3    1.98    0.19
 -12  -6   3    2.27    0.17
  -6  12   3    2.02    0.18
  -6  12   3    2.12    0.19
  12   6   3    2.18    0.20
 -12  -5  -3    0.34    0.07
  12   5  -3    0.54    0.10
  -5  12   3    0.33    0.08
  12   5   3    0.43    0.10
  -5  12   3    0.25    0.08
  -5  12   3    0.26    0.08
  12   5   3    0.33    0.10
  12   5   3    0.30    0.09
 -12  -5   3    0.40    0.07
  12   4  -3    0.44    0.10
 -12  -4  -3    0.46    0.08
  12   4  -3    0.68    0.12
  12   4  -3    0.56    0.12
  12   4   3    0.34    0.11
  -4  12   3    0.52    0.09
  12   4   3    0.44    0.12
  -4  12   3    0.40    0.08
  -4  12   3    0.58    0.10
  12   4   3    0.39    0.10
  12   3  -3    1.57    0.18
 -12  -3  -3    1.88    0.15
  12   3  -3    1.92    0.20
  12   3  -3    1.71    0.19
  -3  12   3    1.58    0.16
  12   3   3    1.59    0.20
  12   3   3    2.10    0.21
 -12  -3   3    1.78    0.17
  12   3   3    1.76    0.18
  -3  12   3    2.08    0.18
  -3  12   3    1.73    0.17
  -3  12   3    1.48    0.17
  12   2  -3    0.43    0.11
  12   2  -3    0.28    0.12
 -12  -2  -3    0.35    0.07
  12   2  -3    0.41    0.12
  -2  12   3    0.24    0.07
  12   2   3    0.14    0.09
  -2  12   3    0.31    0.08
  12   2   3    0.38    0.12
  -2  12   3    0.29    0.08
  12   2   3    0.26    0.12
 -12  -2   3    0.35    0.07
  -2  12   3    0.33    0.08
  -1  12  -3    0.39    0.08
  12   1  -3    0.57    0.13
 -12  -1  -3    0.41    0.08
  12   1  -3    0.47    0.11
  12   1  -3    0.51    0.13
  12   1   3    0.63    0.14
  12   1   3    0.42    0.11
 -12  -1   3    0.54    0.08
  12   1   3    0.51    0.13
  -1  12   3    0.57    0.09
  -1  12   3    0.47    0.09
  -1  12   3    0.43    0.08
  -1  12   3    0.36    0.09
  12   0  -3    1.16    0.17
  12   0  -3    1.94    0.20
 -12   0  -3    1.44    0.14
  12   0  -3    1.32    0.17
   0  12  -3    1.56    0.15
   0  12   3    1.49    0.15
  12   0   3    1.29    0.18
   0  12   3    1.29    0.14
  12   0   3    1.28    0.16
   0  12   3    1.31    0.14
 -12   0   3    1.63    0.15
  12   0   3    1.52    0.19
   0  12   3    1.17    0.15
   1  12  -3    0.48    0.08
 -12   1  -3    0.40    0.08
 -12   1  -3    0.57    0.08
   1  12  -3    0.47    0.07
  12  -1  -3    0.69    0.14
  12  -1  -3    0.69    0.12
 -12   1   3    0.42    0.08
 -12   1   3    0.40    0.07
  12  -1   3    0.29    0.13
   1  12   3    0.42    0.08
  12  -1   3    0.39    0.13
  12  -1   3    0.29    0.11
   1  12   3    0.45    0.09
   1  12   3    0.46    0.09
   1  12   3    0.46    0.07
   1  12   3    0.49    0.09
   2  12  -3    0.43    0.07
 -12   2  -3    0.41    0.08
 -12   2  -3    0.35    0.07
  12  -2  -3    0.30    0.11
   2  12  -3    0.25    0.08
   2  12  -3    0.31    0.07
  12  -2  -3    0.28    0.12
   2  12   3    0.37    0.09
 -12   2   3    0.26    0.06
 -12   2   3    0.28    0.08
 -12   2   3    0.32    0.08
   2  12   3    0.38    0.08
 -12   2   3    0.30    0.06
   2  12   3    0.33    0.07
  12  -2   3    0.23    0.12
   2  12   3    0.36    0.08
   2  12   3    0.22    0.07
 -12   3  -3    1.77    0.16
 -12   3  -3    1.54    0.14
   3  12  -3    1.54    0.16
   3  12  -3    1.89    0.18
  12  -3  -3    1.98    0.20
 -12   3  -3    1.73    0.16
   3  12  -3    1.80    0.15
 -12   3  -3    1.53    0.16
   3  12   3    1.72    0.15
  12  -3   3    2.27    0.23
 -12   3   3    1.62    0.15
   3  12   3    1.60    0.16
 -12   3   3    1.76    0.16
 -12   3   3    1.84    0.16
   3  12   3    1.43    0.17
 -12   3   3    1.78    0.16
 -12   3   3    1.84    0.16
 -12   4  -3    0.37    0.07
   4  12  -3    0.49    0.08
 -12   4  -3    0.51    0.08
   4  12  -3    0.40    0.08
   4  12  -3    0.30    0.08
 -12   4  -3    0.46    0.08
 -12   4  -3    0.50    0.08
 -12   4  -3    0.45    0.08
 -12   4  -3    0.53    0.09
  12  -4   3    0.58    0.15
 -12   4   3    0.58    0.09
   4  12   3    0.35    0.08
 -12   4   3    0.47    0.08
 -12   4   3    0.54    0.09
   4  12   3    0.39    0.08
   4  12   3    0.43    0.07
 -12   4   3    0.55    0.08
 -12   4   3    0.39    0.08
 -12   4   3    0.55    0.08
 -12   5  -3    0.41    0.07
 -12   5  -3    0.39    0.07
 -12   5  -3    0.37    0.08
   5  12  -3    0.34    0.07
 -12   5  -3    0.37    0.06
   5  12  -3    0.32    0.07
 -12   5  -3    0.41    0.07
 -12   5  -3    0.34    0.07
   5  12  -3    0.39    0.08
 -12   5   3    0.31    0.07
 -12   5   3    0.35    0.07
   5  12   3    0.42    0.09
 -12   5   3    0.30    0.07
   5  12   3    0.37    0.08
 -12   5   3    0.39    0.08
   5  12   3    0.35    0.06
 -12   5   3    0.37    0.08
 -12   5   3    0.27    0.06
 -12   5   3    0.40    0.08
 -12   6  -3    1.96    0.17
   6  12  -3    1.87    0.18
 -12   6  -3    2.05    0.18
   6  12  -3    2.05    0.19
   6  12  -3    2.23    0.17
 -12   6  -3    2.08    0.18
 -12   6  -3    1.98    0.18
 -12   6  -3    2.19    0.18
 -12   6  -3    1.86    0.17
 -12   6   3    2.12    0.18
 -12   6   3    2.13    0.17
   6  12   3    2.23    0.17
 -12   6   3    2.28    0.18
 -12   6   3    2.20    0.18
   6  12   3    2.11    0.18
   6  12   3    2.38    0.19
 -12   6   3    2.09    0.17
 -12   6   3    2.16    0.18
 -12   6   3    2.00    0.18
 -12   7  -3    0.40    0.08
 -12   7  -3    0.44    0.07
 -12   7  -3    0.39    0.07
   7  12  -3    0.50    0.09
   7  12  -3    0.39    0.07
   7  12  -3    0.39    0.07
 -12   7  -3    0.31    0.06
 -12   7  -3    0.33    0.07
 -12   7  -3    0.68    0.09
   7  12   3    0.51    0.09
   7  12   3    0.36    0.07
 -12   7   3    0.52    0.08
 -12   7   3    0.41    0.08
 -12   7   3    0.48    0.08
 -12   7   3    0.56    0.08
 -12   7   3    0.42    0.07
 -12   7   3    0.49    0.08
 -12   7   3    0.34    0.07
   7  12   3    0.46    0.07
   8  12  -3    2.11    0.16
 -12   8  -3    1.87    0.16
   8  12  -3    2.26    0.18
  -8 -12  -3    2.09    0.16
 -12   8  -3    2.36    0.17
 -12   8  -3    2.32    0.17
 -12   8  -3    1.98    0.17
 -12   8  -3    2.10    0.17
   8  12  -3    1.84    0.17
 -12   8   3    1.97    0.17
 -12   8   3    1.73    0.16
 -12   8   3    2.06    0.17
 -12   8   3    2.09    0.17
   8  12   3    1.95    0.18
 -12   8   3    2.15    0.17
   8  12   3    1.94    0.16
 -12   9  -3    1.76    0.14
   9  12  -3    1.59    0.15
  -9 -12  -3    1.47    0.13
 -12   9  -3    1.65    0.14
   9  12  -3    1.44    0.12
 -12   9  -3    1.52    0.14
 -12   9   3    1.67    0.14
   9  12   3    1.63    0.15
   9  12   3    1.39    0.12
 -12   9   3    1.54    0.14
 -12   9   3    1.54    0.14
  10  12  -3    0.78    0.09
 -12  10  -3    0.65    0.08
 -12  10  -3    0.67    0.08
 -12  10  -3    0.77    0.08
  10  12  -3    0.63    0.07
 -10 -12  -3    0.78    0.08
 -12  10   3    0.59    0.08
 -10 -12   3    0.86    0.08
  10  12   3    0.83    0.09
 -12  10   3    0.78    0.08
  10  12   3    0.69    0.07
 -12  10   3    0.79    0.09
 -12  11  -3    0.03    0.04
  11  12  -3   -0.05    0.04
 -11 -12  -3    0.03    0.03
 -12  11   3    0.00    0.03
 -11 -12   3    0.03    0.03
  11  12   3    0.04    0.04
 -12  11   3    0.03    0.04
 -13 -10  -3    0.61    0.06
  13  10  -3    0.63    0.07
  13  10   3    0.59    0.07
 -13 -10   3    0.59    0.06
 -13  -9  -3    0.76    0.08
  13   9  -3    0.68    0.09
  -9  13   3    0.61    0.08
 -13  -9   3    0.72    0.08
  -9  13   3    0.72    0.08
  13   9   3    0.84    0.09
  13   8  -3    1.21    0.12
 -13  -8  -3    1.08    0.11
 -13  -8   3    1.09    0.11
  -8  13   3    1.13    0.12
  -8  13   3    1.09    0.11
  13   8   3    1.13    0.12
  -8  13   3    1.04    0.11
  13   8   3    1.18    0.12
  13   7  -3    5.15    0.37
 -13  -7  -3    5.25    0.34
  13   7   3    4.98    0.35
 -13  -7   3    4.73    0.34
  13   7   3    4.54    0.35
  -7  13   3    5.08    0.36
  -7  13   3    5.38    0.35
  -7  13   3    5.21    0.35
  13   7   3    4.90    0.36
  13   6  -3    0.74    0.11
 -13  -6  -3    0.95    0.10
  13   6   3    0.98    0.12
  13   6   3    0.97    0.12
 -13  -6   3    0.92    0.10
  -6  13   3    0.74    0.11
  -6  13   3    0.79    0.10
  -6  13   3    0.76    0.10
  13   6   3    0.77    0.12
 -13  -5  -3    2.68    0.19
  13   5  -3    2.43    0.21
  -5  13   3    2.19    0.20
  -5  13   3    2.38    0.20
  13   5   3    1.97    0.21
  -5  13   3    2.20    0.19
  13   5   3    2.30    0.21
  13   5   3    2.23    0.21
  13   4  -3    0.70    0.12
  13   4  -3    0.98    0.13
 -13  -4  -3    0.77    0.09
  13   4  -3    0.77    0.12
  -4  13   3    0.78    0.11
  13   4   3    0.79    0.12
  13   4   3    0.96    0.14
  -4  13   3    0.77    0.11
  13   4   3    0.53    0.12
  -4  13   3    0.72    0.10
  13   3  -3    0.53    0.13
  13   3  -3    0.75    0.13
  13   3  -3    0.48    0.11
 -13  -3   3    0.58    0.08
  13   3   3    0.41    0.10
  -3  13   3    0.58    0.09
  13   3   3    0.41    0.12
  13   3   3    0.50    0.13
  -3  13   3    0.64    0.10
  -3  13   3    0.39    0.09
  -3  13   3    0.48    0.10
  13   2  -3    0.90    0.15
 -13  -2  -3    0.76    0.10
  13   2  -3    0.89    0.13
  13   2  -3    1.05    0.15
  13   2   3    0.73    0.15
  13   2   3    0.76    0.12
  -2  13   3    0.98    0.12
  -2  13   3    0.98    0.12
 -13  -2   3    0.97    0.11
  -2  13   3    0.67    0.11
  -2  13   3    0.69    0.11
  13   2   3    0.75    0.15
  13   1  -3    6.74    0.49
 -13  -1  -3    7.05    0.47
  13   1  -3    6.89    0.49
  13   1  -3    6.45    0.49
  -1  13  -3    6.06    0.48
  -1  13   3    6.16    0.47
  -1  13   3    6.70    0.46
  13   1   3    6.82    0.49
  13   1   3    6.82    0.50
  13   1   3    7.31    0.50
 -13  -1   3    6.72    0.47
  -1  13   3    7.10    0.46
  -1  13   3    6.51    0.49
 -13   0  -3    5.51    0.41
  13   0  -3    5.63    0.44
  13   0  -3    5.83    0.44
   0  13  -3    5.60    0.43
  13   0  -3    6.05    0.44
  13   0   3    5.42    0.43
   0  13   3    5.70    0.42
   0  13   3    5.82    0.43
  13   0   3    6.45    0.45
 -13   0   3    5.85    0.42
  13   0   3    6.29    0.46
  13  -1  -3    6.45    0.50
   1  13  -3    6.65    0.49
   1  13  -3    7.00    0.45
 -13   1  -3    6.70    0.48
  13  -1  -3    6.42    0.51
  13  -1  -3    6.89    0.51
  13  -1   3    7.21    0.51
  13  -1   3    7.13    0.52
  13  -1   3    6.75    0.50
   1  13   3    7.29    0.45
   1  13   3    6.81    0.49
   1  13   3    7.34    0.50
 -13   1   3    6.32    0.48
   2  13  -3    0.67    0.10
  13  -2  -3    0.87    0.16
  13  -2  -3    0.86    0.14
 -13   2  -3    0.75    0.10
   2  13  -3    0.84    0.11
   2  13  -3    0.77    0.09
  13  -2   3    0.93    0.16
   2  13   3    0.60    0.10
   2  13   3    0.98    0.10
 -13   2   3    0.91    0.11
 -13   2   3    1.02    0.12
  13  -2   3    0.81    0.16
   2  13   3    1.03    0.12
   3  13  -3    0.50    0.09
  13  -3  -3    0.61    0.12
 -13   3  -3    0.56    0.09
 -13   3  -3    0.51    0.08
   3  13  -3    0.64    0.10
  13  -3  -3    0.39    0.13
   3  13  -3    0.46    0.07
 -13   3  -3    0.52    0.08
 -13   3   3    0.48    0.09
   3  13   3    0.58    0.10
 -13   3   3    0.53    0.09
  13  -3   3    0.84    0.16
   3  13   3    0.45    0.07
  13  -3   3    0.61    0.15
   3  13   3    0.57    0.09
 -13   3   3    0.44    0.08
   4  13  -3    0.93    0.11
 -13   4  -3    0.75    0.09
   4  13  -3    0.72    0.10
   4  13  -3    0.80    0.09
 -13   4  -3    0.80    0.10
  13  -4  -3    1.46    0.18
 -13   4  -3    0.64    0.10
  13  -4  -3    0.85    0.14
 -13   4  -3    0.79    0.09
   4  13   3    0.64    0.10
 -13   4   3    0.65    0.10
 -13   4   3    0.77    0.09
   4  13   3    0.55    0.10
  13  -4   3    0.90    0.16
 -13   4   3    0.63    0.09
   4  13   3    0.68    0.09
 -13   4   3    0.72    0.10
 -13   5  -3    1.84    0.17
 -13   5  -3    1.85    0.17
   5  13  -3    2.22    0.19
 -13   5  -3    2.16    0.18
   5  13  -3    2.32    0.17
  13  -5  -3    2.16    0.22
 -13   5  -3    2.21    0.18
   5  13  -3    1.85    0.18
 -13   5  -3    2.08    0.18
   5  13   3    2.51    0.20
 -13   5   3    2.16    0.17
 -13   5   3    2.23    0.18
 -13   5   3    2.32    0.18
 -13   5   3    2.31    0.19
   5  13   3    2.33    0.17
   5  13   3    2.13    0.19
 -13   5   3    2.13    0.17
  13  -5   3    2.84    0.26
 -13   5   3    2.25    0.18
 -13   6  -3    0.86    0.10
   6  13  -3    0.75    0.09
 -13   6  -3    0.81    0.10
 -13   6  -3    0.79    0.09
   6  13  -3    0.79    0.10
 -13   6  -3    0.88    0.10
  13  -6  -3    0.89    0.13
   6  13  -3    0.54    0.09
 -13   6  -3    0.61    0.09
   6  13   3    0.79    0.09
 -13   6   3    0.74    0.09
 -13   6   3    0.82    0.09
   6  13   3    0.60    0.10
 -13   6   3    0.63    0.09
 -13   6   3    0.81    0.09
 -13   6   3    0.84    0.10
   6  13   3    0.76    0.10
  13  -6   3    1.05    0.16
 -13   6   3    0.66    0.09
 -13   7  -3    4.73    0.32
 -13   7  -3    4.77    0.32
 -13   7  -3    3.82    0.31
 -13   7  -3    4.77    0.32
  -7 -13  -3    4.80    0.31
  13  -7  -3    3.95    0.35
   7  13  -3    4.65    0.31
   7  13  -3    4.56    0.33
 -13   7  -3    5.02    0.33
 -13   7   3    4.74    0.33
  13  -7   3    4.33    0.37
   7  13   3    5.30    0.31
 -13   7   3    4.48    0.32
   7  13   3    4.76    0.34
 -13   7   3    4.70    0.33
 -13   7   3    4.11    0.31
 -13   7   3    4.85    0.33
 -13   7   3    4.65    0.32
   8  13  -3    1.06    0.10
 -13   8  -3    1.19    0.12
 -13   8  -3    1.18    0.11
 -13   8  -3    1.10    0.11
  -8 -13  -3    1.09    0.10
 -13   8  -3    1.10    0.11
 -13   8   3    1.15    0.12
 -13   8   3    1.01    0.11
  13  -8   3    1.09    0.16
   8  13   3    1.15    0.10
   8  13   3    1.22    0.13
 -13   8   3    1.26    0.11
  -9 -13  -3    0.82    0.08
 -13   9  -3    0.67    0.08
 -13   9  -3    0.79    0.08
   9  13  -3    0.77    0.07
   9  13  -3    0.82    0.09
  -9 -13   3    0.74    0.07
 -13   9   3    0.51    0.07
 -13   9   3    0.64    0.08
 -13   9   3    0.46    0.07
   9  13   3    0.60    0.07
   9  13   3    0.60    0.08
  10  13  -3    0.56    0.07
 -10 -13  -3    0.59    0.06
 -13  10  -3    0.49    0.06
 -10 -13   3    0.70    0.06
  10  13   3    0.64    0.07
 -13  10   3    0.50    0.07
 -13  10   3    0.54    0.07
 -14  -9  -3    0.60    0.06
  14   9  -3    0.58    0.07
 -14  -9   3    0.72    0.07
  14   9   3    0.71    0.07
 -14  -8  -3    1.50    0.11
  14   8  -3    1.32    0.12
 -14  -8   3    1.45    0.11
  14   8   3    1.51    0.13
  -8  14   3    1.40    0.12
  14   7  -3    0.29    0.07
 -14  -7  -3    0.32    0.05
  -7  14   3    0.37    0.06
  14   7   3    0.36    0.07
 -14  -7   3    0.39    0.06
  14   7   3    0.31    0.07
 -14  -6  -3    5.72    0.36
  14   6  -3    5.15    0.38
  -6  14   3    5.59    0.37
  14   6   3    5.60    0.38
  14   6   3    5.07    0.37
  14   6   3    5.18    0.37
  -6  14   3    5.10    0.36
  14   5  -3    0.48    0.09
 -14  -5  -3    0.47    0.07
  14   5   3    0.58    0.09
  -5  14   3    0.48    0.08
  14   5   3    0.60    0.10
  -5  14   3    0.51    0.08
  -5  14   3    0.42    0.08
  14   5   3    0.59    0.10
  14   4  -3    1.82    0.18
 -14  -4  -3    1.49    0.15
  14   4   3    1.78    0.17
  -4  14   3    1.77    0.16
  -4  14   3    1.94    0.17
  14   4   3    2.55    0.20
  14   4   3    1.85    0.18
  14   3  -3    0.21    0.10
  14   3  -3    0.32    0.09
  14   3  -3    0.41    0.11
  14   3   3    0.40    0.11
  14   3   3    0.24    0.10
 -14  -3   3    0.35    0.07
  -3  14   3    0.28    0.08
  14   3   3    0.29    0.08
  14   2  -3    2.60    0.27
  14   2  -3    2.64    0.26
  14   2  -3    3.36    0.26
 -14  -2  -3    3.55    0.23
 -14  -2   3    2.61    0.23
  -2  14   3    3.20    0.24
  -2  14   3    2.87    0.24
  14   2   3    3.10    0.27
  14   2   3    2.72    0.25
  14   2   3    2.97    0.27
  14   1  -3    4.39    0.35
  14   1  -3    4.26    0.34
 -14  -1  -3    4.29    0.32
  14   1  -3    4.53    0.35
  14   1   3    4.66    0.35
  14   1   3    4.24    0.33
  -1  14   3    4.12    0.33
  -1  14   3    4.31    0.33
  14   1   3    4.76    0.36
 -14  -1   3    4.39    0.32
  14   0  -3   11.84    0.80
   0  14  -3   11.02    0.81
 -14   0  -3   12.11    0.79
  14   0  -3   11.72    0.80
  14   0  -3   11.94    0.80
   0  14   3   11.06    0.81
  14   0   3   11.98    0.80
  14   0   3   11.61    0.80
  14   0   3   12.67    0.81
   0  14   3   11.75    0.79
 -14   0   3   12.08    0.80
   1  14  -3    4.84    0.30
  14  -1  -3    4.26    0.34
   1  14  -3    4.16    0.33
  14  -1  -3    4.38    0.36
 -14   1  -3    4.65    0.32
  14  -1  -3    4.61    0.37
   1  14   3    3.92    0.33
  14  -1   3    4.22    0.36
  14  -1   3    4.26    0.36
 -14   1   3    4.29    0.33
   1  14   3    4.70    0.33
  14  -2  -3    3.38    0.28
 -14   2  -3    2.76    0.23
   2  14  -3    2.43    0.23
  14  -2  -3    3.54    0.28
   2  14  -3    2.95    0.22
  14  -2  -3    3.22    0.26
  14  -2   3    2.81    0.28
   2  14   3    3.01    0.22
   2  14   3    2.75    0.24
 -14   2   3    3.17    0.24
   2  14   3    3.15    0.24
  14  -2   3    3.13    0.29
  14  -3  -3    0.42    0.13
 -14   3  -3    0.26    0.06
   3  14  -3    0.36    0.06
   3  14  -3    0.26    0.07
   3  14  -3    0.42    0.08
  14  -3  -3    0.40    0.13
  14  -3  -3    0.28    0.10
 -14   3   3    0.32    0.07
   3  14   3    0.23    0.08
  14  -3   3    0.43    0.13
   3  14   3    0.34    0.06
  14  -3   3    0.69    0.14
   3  14   3    0.21    0.07
 -14   3   3    0.32    0.07
 -14   4  -3    1.93    0.16
   4  14  -3    1.73    0.16
   4  14  -3    1.81    0.14
   4  14  -3    1.59    0.16
  14  -4  -3    1.98    0.22
  14  -4  -3    1.88    0.19
  14  -4  -3    2.26    0.22
   4  14   3    1.69    0.17
 -14   4   3    1.74    0.16
 -14   4   3    1.64    0.15
   4  14   3    1.56    0.16
   4  14   3    1.77    0.14
  14  -4   3    1.74    0.21
  14  -4   3    1.97    0.22
 -14   5  -3    0.51    0.09
 -14   5  -3    0.40    0.07
  14  -5  -3    0.53    0.11
   5  14  -3    0.55    0.07
  14  -5  -3    0.42    0.13
 -14   5  -3    0.48    0.07
   5  14  -3    0.46    0.08
 -14   5   3    0.49    0.07
 -14   5   3    0.49    0.08
   5  14   3    0.24    0.08
   5  14   3    0.48    0.07
  14  -5   3    0.33    0.13
  14  -5   3    0.38    0.13
 -14   6  -3    5.25    0.37
   6  14  -3    5.39    0.35
  14  -6  -3    5.74    0.41
 -14   6  -3    5.42    0.36
 -14   6  -3    5.56    0.38
   6  14  -3    4.60    0.37
  14  -6  -3    5.16    0.39
 -14   6   3    5.44    0.36
 -14   6   3    5.43    0.38
   6  14   3    5.63    0.35
 -14   6   3    5.57    0.37
  14  -6   3    4.85    0.41
   6  14   3    6.05    0.39
  14  -6   3    5.58    0.41
   7  14  -3    0.31    0.05
 -14   7  -3    0.40    0.06
  14  -7  -3    0.56    0.12
   7  14  -3    0.25    0.06
 -14   7  -3    0.40    0.06
 -14   7  -3    0.30    0.06
   7  14   3    0.26    0.06
   7  14   3    0.39    0.06
  -7 -14   3    0.46    0.06
  14  -7   3    0.34    0.11
 -14   7   3    0.30    0.06
 -14   7   3    0.26    0.05
 -14   7   3    0.27    0.05
  14  -7   3    0.36    0.11
   8  14  -3    1.51    0.12
 -14   8  -3    1.33    0.11
 -14   8  -3    1.47    0.12
 -14   8  -3    1.34    0.11
   8  14  -3    1.22    0.11
  -8 -14   3    1.48    0.11
   8  14   3    1.36    0.11
  14  -8   3    0.99    0.15
 -14   8   3    1.33    0.11
   8  14   3    1.41    0.12
 -14   8   3    1.32    0.12
   9  14  -3    0.57    0.07
  -9 -14   3    0.60    0.06
   9  14   3    0.70    0.07
  15   7  -3    0.27    0.05
 -15  -7  -3    0.28    0.04
  15   7   3    0.40    0.05
  15   6  -3    0.39    0.07
 -15  -6  -3    0.42    0.05
  15   6   3    0.46    0.07
  15   5  -3    1.03    0.11
  15   5   3    0.94    0.10
  15   5   3    0.83    0.10
  15   4  -3    0.87    0.11
  15   4   3    0.71    0.10
  15   4   3    0.89    0.11
  -4  15   3    0.80    0.09
  15   4   3    0.95    0.10
  15   3  -3   -0.11    0.06
 -15  -3   3    0.03    0.04
  15   3   3    0.06    0.07
  15   3   3    0.14    0.08
  -3  15   3    0.03    0.05
  15   3   3    0.09    0.06
  15   2  -3    1.21    0.14
  15   2  -3    1.38    0.14
  15   2  -3    1.11    0.14
 -15  -2   3    1.26    0.12
  15   2   3    1.11    0.14
  15   2   3    1.26    0.15
  -2  15   3    1.15    0.12
  15   2   3    1.41    0.13
  15   1  -3    1.77    0.19
  15   1  -3    1.72    0.19
  15   1  -3    1.79    0.17
 -15  -1  -3    1.89    0.16
  -1  15   3    2.00    0.17
  15   1   3    1.58    0.17
  15   1   3    2.27    0.20
  15   1   3    1.94    0.19
 -15  -1   3    1.92    0.16
  15   0  -3   -0.02    0.10
  15   0  -3    0.10    0.09
  15   0  -3    0.15    0.08
 -15   0  -3    0.01    0.04
  15   0   3   -0.10    0.09
  15   0   3   -0.04    0.09
 -15   0   3    0.11    0.05
  15   0   3    0.10    0.07
   0  15   3    0.04    0.06
  15  -1  -3    2.03    0.21
  15  -1  -3    2.47    0.22
  15  -1  -3    1.95    0.19
 -15   1  -3    1.97    0.16
  15  -1   3    1.89    0.21
   1  15   3    1.87    0.18
 -15   1   3    2.05    0.17
  15  -1   3    2.07    0.21
  15  -2  -3    1.22    0.16
 -15   2  -3    1.35    0.12
  15  -2  -3    1.16    0.16
  15  -2  -3    0.92    0.13
   2  15  -3    1.31    0.11
   2  15   3    1.14    0.11
 -15   2   3    1.47    0.12
  15  -2   3    1.74    0.18
  15  -2   3    1.36    0.16
   2  15   3    1.00    0.12
   3  15  -3    0.06    0.04
  15  -3  -3    0.11    0.11
  15  -3  -3   -0.02    0.08
  15  -3  -3   -0.08    0.09
 -15   3  -3    0.01    0.04
  15  -3   3    0.01    0.10
 -15   3   3    0.11    0.05
   3  15   3   -0.03    0.04
   3  15   3   -0.13    0.05
  15  -3   3    0.09    0.10
  15  -4  -3    0.79    0.11
  15  -4  -3    0.94    0.15
 -15   4  -3    0.80    0.09
  15  -4  -3    0.84    0.14
   4  15  -3    0.97    0.10
   4  15  -3    0.90    0.09
  15  -4   3    0.98    0.15
   4  15   3    0.92    0.11
  15  -4   3    0.76    0.14
   4  15   3    0.88    0.09
 -15   4   3    0.83    0.09
   5  15  -3    1.03    0.09
 -15   5  -3    1.11    0.10
  15  -5  -3    0.86    0.12
   5  15  -3    1.08    0.10
  15  -5  -3    0.89    0.14
  15  -5  -3    0.86    0.14
   5  15   3    1.04    0.09
  15  -5   3    1.08    0.15
 -15   5   3    0.98    0.10
   5  15   3    0.99    0.11
  15  -5   3    1.01    0.15
  15  -6  -3    0.38    0.10
 -15   6  -3    0.37    0.06
   6  15  -3    0.42    0.06
   6  15  -3    0.35    0.05
 -15   6   3    0.47    0.06
   6  15   3    0.46    0.06
  15  -6   3    0.34    0.10
   6  15   3    0.52    0.07
   7  15  -3    0.21    0.04
 -15   7  -3    0.22    0.04
   7  15   3    0.26    0.04
   7  15   3    0.41    0.05
  16   5  -3    0.12    0.04
  16   4  -3    0.44    0.07
  16   4   3    0.37    0.06
  16   3  -3    0.11    0.05
  16   3   3    0.12    0.05
  16   3   3    0.18    0.06
  16   2  -3    0.12    0.05
 -16  -2   3    0.06    0.04
  16   2   3    0.09    0.05
  16   2   3    0.30    0.07
 -16  -1  -3    0.05    0.04
  16   1  -3    0.10    0.06
  16   1  -3   -0.07    0.06
 -16  -1   3    0.08    0.04
  16   1   3    0.01    0.06
  -1  16   3    0.09    0.05
  16   0  -3    0.54    0.10
  16   0  -3    0.66    0.09
 -16   0  -3    0.65    0.07
  16   0   3    0.62    0.10
 -16   0   3    0.70    0.08
   0  16   3    0.68    0.08
 -16   1  -3    0.07    0.04
  16  -1  -3    0.01    0.08
  16  -1  -3    0.08    0.06
  16  -1   3    0.09    0.07
 -16   1   3    0.00    0.04
   1  16   3    0.05    0.05
  16  -2  -3    0.09    0.08
  16  -2  -3    0.17    0.06
 -16   2  -3    0.07    0.04
 -16   2   3    0.10    0.04
  16  -2   3    0.07    0.08
   2  16   3    0.05    0.05
  16  -3  -3    0.15    0.08
  16  -3  -3    0.25    0.06
   3  16  -3    0.23    0.04
 -16   3  -3    0.19    0.04
  16  -3   3    0.16    0.08
 -16   3   3    0.18    0.04
   3  16   3    0.21    0.04
   3  16   3    0.13    0.05
 -16   4  -3    0.47    0.06
   4  16  -3    0.32    0.05
   4  16   3    0.38    0.06
   4  16   3    0.43    0.05
 -16   4   3    0.36    0.05
   0   0   4  317.79   24.81
   0   1   4    0.01    0.01
   1   0   4    0.01    0.01
  -1   0   4    0.04    0.01
   0  -1   4    0.01    0.01
   1   1   4   65.17    5.94
   1  -1   4   87.40    5.94
  -1   1   4   79.34    5.94
  -1  -1   4   72.86    5.93
  -2  -1   4   25.82    1.80
  -1   2   4   19.84    1.81
   2   1   4   23.62    1.81
  -2   0   4    3.82    0.29
   0   2   4    3.34    0.29
  -2   1   4   26.07    1.84
  -1  -2   4   21.79    1.84
   1   2   4   22.91    1.84
  -2   2   4    0.28    0.04
  -2   3  -4    7.63    0.57
   3   2   4    6.54    0.58
  -2   3   4    7.45    0.58
  -1   3  -4    1.83    0.16
  -3  -1   4    1.91    0.16
  -1   3   4    2.14    0.17
   3   1   4    2.01    0.17
  -3   0   4    0.04    0.02
   0   3   4    0.03    0.02
   3   0   4    0.07    0.03
  -3   1   4    1.92    0.15
   1   3   4    1.74    0.15
  -1  -3   4    1.79    0.15
  -3   2   4    7.71    0.57
   2   3   4    6.69    0.57
  -3   3   4    0.00    0.01
   3   3   4    0.06    0.03
  -3   4  -4    0.12    0.03
  -3   4   4    0.11    0.03
   4   3   4    0.06    0.03
  -2   4  -4    0.57    0.06
  -2   4   4    0.60    0.07
   4   2   4    0.63    0.08
  -1   4  -4    7.49    0.61
  -4  -1   4    7.21    0.60
  -1   4   4    7.86    0.61
   4   1   4    8.13    0.61
   0   4   4   15.30    1.25
   4   0   4   16.85    1.25
  -4   0   4   15.45    1.25
  -4   1   4    7.97    0.64
   1   4   4    8.15    0.64
  -4   2   4    0.58    0.07
   2   4   4    0.61    0.06
   3   4   4    0.20    0.04
  -4   3   4    0.19    0.04
  -4   4   4    1.81    0.17
  -4   5  -4    4.22    0.36
  -4   5   4    4.54    0.37
  -3   5  -4    0.64    0.07
  -3   5   4    0.79    0.08
   5   3   4    0.49    0.08
  -2   5  -4   21.99    1.67
  -2   5   4   21.94    1.67
   5   2   4   19.64    1.67
  -1   5  -4   22.70    1.73
  -1   5   4   20.72    1.73
   5   1   4   22.59    1.73
   0   5  -4    0.21    0.04
   5   0   4    0.34    0.05
   0   5   4    0.48    0.05
  -5   0   4    0.29    0.04
  -5   1   4   22.00    1.76
   1   5   4   22.85    1.76
   2   5   4   22.20    1.73
  -5   2   4   21.89    1.74
  -5   3   4    0.67    0.08
  -5   4  -4    4.09    0.27
  -5   4   4    3.73    0.27
  -5   4   4    4.46    0.35
   5   5  -4   12.89    0.89
  -5   5  -4   12.67    0.83
  -5   5   4   14.09    1.05
  -5   5   4   12.83    0.84
  -5   6  -4    1.58    0.12
  -5   6  -4    1.58    0.13
   6   5  -4    1.54    0.14
  -5   6   4    1.61    0.16
  -5   6   4    1.70    0.13
   6   5   4    1.68    0.14
  -5   6   4    1.46    0.13
  -5   6   4    1.66    0.13
   6   4  -4    4.55    0.33
  -4   6  -4    4.50    0.30
  -4   6   4    4.45    0.30
  -4   6   4    4.93    0.39
  -3   6  -4   25.56    1.97
  -3   6   4   24.56    1.98
  -2   6  -4    2.88    0.23
   6   2   4    2.60    0.24
  -2   6   4    2.69    0.24
  -1   6  -4    8.64    0.68
  -1   6   4    8.29    0.68
   6   1   4    8.69    0.69
   0   6   4   30.00    2.33
   6   0   4   29.93    2.34
  -6   0   4   29.23    2.33
  -6   1   4    7.69    0.66
   6  -1   4    8.40    0.66
   1   6   4    8.40    0.65
  -6   2   4    2.50    0.22
   3   6  -4   20.96    1.50
  -6   3  -4   21.75    1.42
  -6   3   4   25.24    1.78
  -6   3   4   22.18    1.42
  -6   4  -4    4.60    0.31
   4   6  -4    4.39    0.33
  -6   4   4    4.68    0.31
  -6   4   4    4.72    0.39
   4   6   4    4.49    0.32
  -6   5  -4    1.65    0.13
   5   6  -4    1.85    0.14
  -6   5  -4    1.53    0.13
   5   6   4    1.41    0.13
  -6   5   4    1.67    0.16
  -6   5   4    1.58    0.13
  -6   5   4    1.69    0.13
  -6   6  -4    1.20    0.13
  -6   6  -4    1.45    0.14
  -6   6   4    2.07    0.14
   6   6   4    1.57    0.14
  -6   7  -4    7.83    0.53
  -6   7  -4    7.84    0.52
   7   6  -4    7.73    0.56
  -6   7   4    8.55    0.53
  -6   7   4    8.60    0.52
  -6   7   4    8.16    0.54
  -5   7  -4    9.97    0.64
   7   5  -4   10.27    0.69
  -5   7  -4   10.81    0.65
  -5   7   4    9.50    0.82
  -5   7   4   10.45    0.65
  -5   7   4    9.92    0.64
  -5   7   4    9.79    0.69
   7   4  -4    0.09    0.04
  -4   7  -4    0.13    0.03
  -4   7  -4    0.11    0.04
  -4   7   4    0.08    0.04
  -4   7   4    0.03    0.03
  -4   7   4    0.13    0.03
  -4   7   4    0.12    0.03
   7   3  -4    1.28    0.11
  -3   7  -4    1.26    0.10
  -3   7   4    1.21    0.11
  -3   7   4    1.37    0.13
  -2   7  -4    1.83    0.17
  -2   7   4    1.65    0.15
  -2   7   4    1.97    0.17
  -1   7   4    9.90    0.77
   7   1   4    9.42    0.77
  -1   7   4    9.20    0.65
   0   7  -4    5.68    0.42
   0   7   4    5.77    0.42
  -7   0   4    5.49    0.39
   0   7   4    6.77    0.49
   7   0   4    6.18    0.50
  -7   1  -4    8.22    0.60
   1   7  -4    8.85    0.64
  -7   1   4    9.13    0.60
   7  -1   4   11.04    0.77
  -7   1   4    9.70    0.75
   1   7   4    9.47    0.64
  -7   2  -4    1.81    0.13
   2   7  -4    1.67    0.14
   2   7   4    2.07    0.15
  -7   2   4    1.49    0.13
  -7   2   4    1.79    0.17
   3   7  -4    1.34    0.12
  -7   3  -4    1.38    0.11
  -7   3  -4    1.28    0.11
  -7   3   4    1.16    0.11
   3   7   4    1.57    0.12
  -7   3   4    1.21    0.13
  -7   4  -4    0.15    0.03
   4   7  -4    0.10    0.04
  -7   4   4    0.05    0.03
   4   7   4    0.10    0.04
  -7   4   4    0.14    0.04
  -7   4   4    0.05    0.04
   5   7  -4   10.39    0.71
  -7   5  -4   10.78    0.67
  -7   5  -4    9.86    0.65
  -7   5   4    9.81    0.84
  -7   5   4   10.86    0.67
  -7   5   4   10.07    0.65
   5   7   4   10.07    0.71
  -7   6  -4    8.20    0.52
  -7   6  -4    8.39    0.54
   6   7  -4    7.85    0.57
  -7   6   4    8.15    0.54
  -7   6   4    8.09    0.52
   6   7   4    8.18    0.57
  -7   7  -4    1.62    0.16
   7   7  -4    2.07    0.17
  -7   7  -4    1.88    0.17
  -7   7  -4    1.53    0.16
  -7   7   4    2.16    0.16
   7   7   4    1.96    0.17
  -7   7   4    2.01    0.17
   7   7   4    1.97    0.18
  -7   7   4    2.44    0.17
  -7   8  -4    1.87    0.15
  -7   8  -4    1.83    0.17
  -7   8  -4    2.04    0.17
   8   7  -4    2.07    0.17
  -7   8  -4    1.87    0.15
   8   7   4    2.08    0.18
   8   7   4    2.28    0.19
  -7   8   4    1.82    0.17
  -7   8   4    1.64    0.16
  -7   8   4    1.74    0.17
  -7   8   4    1.70    0.15
  -7   8   4    2.06    0.17
  -6   8  -4    5.51    0.39
   8   6  -4    4.89    0.40
  -6   8  -4    5.58    0.38
  -6   8  -4    5.67    0.37
  -6   8   4    6.22    0.38
  -6   8   4    5.91    0.37
   8   6   4    5.33    0.40
  -6   8   4    5.72    0.39
  -5   8  -4    4.33    0.29
  -5   8  -4    4.42    0.29
   8   5  -4    3.72    0.31
  -5   8   4    4.27    0.29
  -5   8   4    4.21    0.30
   8   5   4    4.10    0.32
  -5   8   4    4.65    0.29
  -4   8  -4    1.80    0.14
  -4   8  -4    1.76    0.14
   8   4  -4    1.70    0.15
  -4   8   4    1.77    0.15
  -4   8   4    1.72    0.14
  -4   8   4    1.84    0.18
   8   3  -4    0.13    0.04
  -3   8   4    0.14    0.04
  -3   8   4    0.12    0.05
  -3   8   4    0.13    0.04
  -2   8  -4    1.06    0.11
  -2   8   4    1.12    0.11
  -1   8  -4    4.19    0.29
  -1   8   4    3.83    0.29
   0   8  -4   35.03    2.35
   8   0   4   36.43    2.78
  -8   0   4   33.70    2.22
   0   8   4   35.74    2.35
   1   8  -4    3.85    0.29
  -8   1  -4    3.54    0.27
  -8   1   4    3.84    0.27
   8  -1   4    4.45    0.35
   1   8   4    4.16    0.29
  -8   2  -4    0.88    0.08
  -8   2  -4    0.97    0.09
   2   8   4    0.99    0.10
   8  -2   4    1.06    0.12
  -8   2   4    0.62    0.08
  -8   3  -4    0.16    0.04
   3   8  -4    0.06    0.04
  -8   3  -4    0.23    0.04
  -8   3   4    0.16    0.04
   3   8   4    0.18    0.04
  -8   3   4    0.15    0.04
   8  -3   4    0.22    0.06
  -8   3   4    0.14    0.05
   4   8  -4    1.93    0.16
  -8   4  -4    1.86    0.14
  -8   4  -4    1.84    0.14
  -8   4   4    1.58    0.18
  -8   4   4    1.82    0.15
   4   8   4    1.95    0.16
  -8   4   4    1.89    0.15
  -8   5  -4    4.02    0.28
  -8   5  -4    3.82    0.29
   5   8  -4    3.89    0.31
  -8   5  -4    4.25    0.29
  -8   5   4    4.32    0.29
  -8   5   4    4.63    0.29
   5   8   4    3.86    0.31
  -8   5   4    4.21    0.30
   6   8  -4    5.32    0.40
  -8   6  -4    5.55    0.37
  -8   6  -4    5.50    0.36
  -8   6  -4    5.32    0.38
   6   8   4    5.06    0.39
  -8   6   4    5.62    0.37
  -8   6   4    5.77    0.38
  -8   6   4    5.60    0.37
   6   8   4    5.32    0.38
  -8   7  -4    1.94    0.17
  -8   7  -4    2.01    0.17
  -8   7  -4    1.76    0.16
  -8   7  -4    1.84    0.15
   7   8  -4    1.79    0.17
  -8   7  -4    1.87    0.17
  -8   7   4    1.96    0.16
   7   8   4    1.87    0.17
  -8   7   4    1.83    0.17
  -8   7   4    2.09    0.17
  -8   7   4    1.77    0.17
  -8   7   4    2.23    0.18
   7   8   4    1.96    0.18
   7   8   4    2.40    0.19
   8   8  -4    7.47    0.50
  -8   8  -4    7.48    0.46
  -8   8  -4    6.66    0.47
  -8   8  -4    7.46    0.48
   8   8  -4    6.58    0.49
  -8   8  -4    7.00    0.48
  -8   8  -4    7.36    0.47
  -8   8   4    6.80    0.48
  -8   8   4    7.38    0.47
   8   8   4    6.56    0.48
  -8   8   4    7.14    0.48
   8   8   4    6.50    0.46
   8   8   4    6.93    0.50
   8   8   4    7.13    0.49
  -8   8   4    6.89    0.47
  -8   8   4    7.51    0.48
  -8   8   4    6.93    0.49
  -8   9  -4    1.34    0.13
   9   8  -4    1.11    0.13
  -8   9  -4    1.10    0.11
  -8   9  -4    1.27    0.13
  -8   9  -4    1.24    0.13
   9   8  -4    1.25    0.14
  -8   9  -4    1.16    0.11
  -9  -8  -4    1.24    0.12
  -8   9   4    0.94    0.12
   9   8   4    1.06    0.14
  -8   9   4    1.35    0.13
   9   8   4    1.50    0.15
  -8   9   4    0.99    0.13
  -8   9   4    1.23    0.13
  -8   9   4    1.17    0.12
  -8   9   4    1.15    0.13
   9   8   4    1.26    0.14
  -7   9  -4    2.43    0.19
  -7   9  -4    1.96    0.17
   9   7  -4    2.34    0.19
  -7   9  -4    2.26    0.18
  -7   9  -4    2.18    0.19
   9   7  -4    1.83    0.20
  -7   9  -4    2.03    0.17
  -9  -7  -4    1.91    0.17
  -7   9   4    2.07    0.19
   9   7   4    2.47    0.21
  -7   9   4    2.23    0.17
  -7   9   4    2.31    0.18
  -7   9   4    2.10    0.19
  -7   9   4    2.34    0.19
   9   7   4    2.01    0.20
  -7   9   4    2.46    0.19
   9   7   4    2.43    0.20
   9   6  -4    0.96    0.12
  -6   9  -4    1.19    0.11
  -6   9  -4    1.28    0.11
  -6   9  -4    1.56    0.13
  -6   9  -4    1.28    0.12
   9   6   4    1.18    0.14
  -6   9   4    1.02    0.11
  -6   9   4    1.21    0.12
   9   6   4    1.28    0.15
  -6   9   4    1.21    0.13
  -6   9   4    1.11    0.13
   9   5  -4    2.86    0.22
  -5   9  -4    2.93    0.20
  -5   9   4    2.62    0.20
  -5   9   4    2.65    0.22
   9   5   4    2.39    0.23
  -4   9   4    1.14    0.13
  -4   9   4    1.47    0.12
   9   4   4    1.10    0.15
  -4   9   4    1.32    0.13
  -3   9   4    1.39    0.14
  -3   9   4    1.34    0.15
  -3   9   4    1.43    0.13
   9   3   4    1.79    0.18
  -2   9  -4    1.89    0.15
  -2   9   4    1.59    0.15
  -1   9  -4    3.61    0.27
  -1   9   4    3.52    0.27
   0   9  -4    0.05    0.04
  -9   0   4    0.00    0.03
   0   9   4    0.02    0.03
   1   9  -4    3.23    0.26
  -9   1  -4    3.58    0.25
   9  -1   4    3.24    0.32
  -9   1   4    3.75    0.25
   1   9   4    3.88    0.27
   2   9  -4    1.50    0.15
  -9   2  -4    1.79    0.14
  -9   2  -4    1.89    0.15
  -9   2  -4    2.03    0.14
   9  -2   4    1.74    0.19
   2   9   4    1.65    0.15
  -9   2   4    1.54    0.14
  -9   2   4    1.67    0.14
  -9   3  -4    1.57    0.13
  -9   3  -4    1.64    0.13
   3   9  -4    1.45    0.14
  -9   3  -4    1.27    0.13
  -9   3   4    1.55    0.13
   3   9   4    1.53    0.14
  -9   3   4    1.49    0.13
  -9   3   4    1.40    0.14
  -9   4  -4    1.46    0.12
   4   9  -4    1.44    0.14
  -9   4  -4    1.52    0.12
  -9   4  -4    1.33    0.13
  -9   4   4    1.49    0.12
  -9   4   4    1.45    0.13
  -9   4   4    1.59    0.13
   4   9   4    0.96    0.12
   4   9   4    0.93    0.13
   5   9  -4    2.74    0.22
  -9   5  -4    2.81    0.20
  -9   5  -4    2.95    0.21
  -9   5  -4    2.75    0.21
   5   9   4    2.40    0.22
  -9   5   4    2.71    0.22
  -9   5   4    2.74    0.22
  -9   5   4    2.98    0.21
   5   9   4    2.57    0.22
  -9   5   4    2.85    0.21
  -9   6  -4    1.36    0.12
  -9   6  -4    1.13    0.12
  -9   6  -4    1.63    0.13
   6   9  -4    0.84    0.12
  -9   6  -4    1.32    0.12
  -9   6  -4    1.12    0.12
   6   9   4    1.67    0.14
   6   9   4    1.23    0.13
  -9   6   4    1.44    0.12
  -9   6   4    1.26    0.13
  -9   6   4    1.13    0.13
  -9   6   4    1.16    0.12
  -9   6   4    1.07    0.13
   6   9   4    1.23    0.13
  -9   7  -4    2.38    0.18
  -9   7  -4    2.12    0.17
   7   9  -4    1.90    0.19
  -9   7  -4    2.71    0.18
  -9   7  -4    2.02    0.18
   7   9  -4    2.17    0.19
  -9   7  -4    2.05    0.18
  -9   7  -4    2.28    0.18
   7   9  -4    1.88    0.17
  -9   7   4    2.00    0.17
   7   9   4    2.52    0.19
   7   9   4    2.27    0.17
  -9   7   4    1.96    0.19
   7   9   4    2.11    0.20
  -9   7   4    2.07    0.18
  -9   7   4    1.99    0.18
  -9   7   4    1.98    0.19
  -9   7   4    2.24    0.19
   7   9   4    2.12    0.19
   7   9   4    2.21    0.18
  -9   8  -4    1.23    0.12
   8   9  -4    1.47    0.15
  -9   8  -4    1.38    0.14
  -9   8  -4    1.21    0.13
   8   9  -4    1.28    0.12
  -9   8  -4    1.13    0.11
  -9   8  -4    1.22    0.13
   8   9  -4    1.37    0.13
  -9   8  -4    1.08    0.12
  -9   8   4    1.10    0.13
   8   9   4    1.21    0.14
  -9   8   4    1.16    0.12
   8   9   4    1.50    0.15
  -9   8   4    1.30    0.13
  -9   8   4    1.18    0.13
  -9   8   4    1.26    0.14
   8   9   4    0.98    0.11
  -9   8   4    1.33    0.14
   8   9   4    1.28    0.14
  -9   9  -4    0.78    0.09
   9   9  -4    0.65    0.10
   9   9  -4    0.53    0.10
  -9  -9  -4    0.88    0.10
  -9   9  -4    0.77    0.10
  -9   9  -4    0.70    0.09
  -9   9  -4    0.76    0.09
  -9   9  -4    0.67    0.10
  -9   9   4    0.79    0.09
  -9   9   4    0.94    0.11
  -9   9   4    0.94    0.11
  -9   9   4    0.90    0.11
   9   9   4    0.68    0.11
   9   9   4    0.89    0.10
  -9   9   4    0.96    0.10
   9   9   4    0.82    0.11
   9   9   4    0.77    0.11
  -9   9   4    0.79    0.10
  10   9  -4    0.95    0.12
  -9  10  -4    1.06    0.10
  -9  10  -4    1.01    0.11
  -9  10  -4    1.11    0.11
  -9  10  -4    1.15    0.12
  10   9  -4    1.19    0.13
  -9  10  -4    1.18    0.12
 -10  -9  -4    1.26    0.12
  -9  10   4    1.14    0.12
  10   9   4    1.29    0.14
  10   9   4    1.23    0.14
  -9  10   4    1.25    0.12
  10   9   4    1.15    0.13
  -9  10   4    0.96    0.12
  -9  10   4    0.98    0.12
  -9  10   4    0.93    0.11
  -9  10   4    1.03    0.13
 -10  -8  -4    1.84    0.16
  -8  10  -4    2.23    0.18
  -8  10  -4    2.10    0.16
  10   8  -4    2.02    0.20
  -8  10  -4    2.27    0.18
  10   8  -4    1.95    0.18
  -8  10  -4    2.07    0.16
  -8  10  -4    1.90    0.17
  10   8   4    2.22    0.20
  -8  10   4    2.30    0.19
  10   8   4    2.13    0.19
  10   8   4    2.08    0.20
  -8  10   4    2.15    0.18
  -8  10   4    1.94    0.18
  -8  10   4    1.93    0.16
  -8  10   4    2.43    0.17
  -8  10   4    2.19    0.19
  -7  10  -4    1.79    0.14
  10   7  -4    1.67    0.17
  -7  10  -4    1.63    0.14
  -7  10  -4    1.82    0.16
  -7  10  -4    1.69    0.16
  -7  10  -4    1.86    0.15
 -10  -7  -4    1.62    0.14
  -7  10   4    1.79    0.17
  -7  10   4    1.69    0.15
  10   7   4    1.88    0.18
  -7  10   4    1.89    0.16
  10   7   4    1.67    0.18
  -7  10   4    1.48    0.16
  10   7   4    1.60    0.18
  -7  10   4    1.73    0.16
  -6  10  -4    3.29    0.23
  10   6  -4    3.24    0.26
 -10  -6  -4    3.05    0.23
  -6  10  -4    3.14    0.24
  -6  10   4    3.11    0.26
  -6  10   4    3.26    0.25
  -6  10   4    3.24    0.23
  -6  10   4    2.85    0.24
  10   6   4    3.45    0.27
  10   6   4    3.46    0.27
  -6  10   4    3.67    0.26
  10   6   4    3.25    0.28
 -10  -5  -4    2.12    0.17
  -5  10   4    2.28    0.19
  10   5   4    2.47    0.21
  -5  10   4    2.14    0.18
  10   5   4    2.69    0.23
  -5  10   4    1.99    0.17
  -5  10   4    1.95    0.18
  -4  10   4    1.41    0.15
  -4  10   4    1.30    0.13
  -4  10   4    1.16    0.13
  10   4   4    1.39    0.17
  10   4   4    1.20    0.16
  10   3  -4    8.74    0.62
  -3  10   4    8.73    0.60
  10   3   4    7.92    0.62
  -3  10   4   10.12    0.63
  10   3   4    8.98    0.63
  -3  10   4    9.34    0.60
  10   2  -4    0.72    0.13
  -2  10   4    0.56    0.09
  10   2   4    0.79    0.14
  -2  10   4    0.56    0.08
  10   1  -4    1.06    0.14
  -1  10  -4    0.92    0.11
  10   1   4    1.06    0.15
  -1  10   4    0.86    0.11
  -1  10   4    0.98    0.11
  10   0  -4    0.56    0.11
   0  10  -4    0.45    0.07
 -10   0   4    0.49    0.08
   0  10   4    0.33    0.07
  10   0   4    0.51    0.12
   0  10   4    0.44    0.07
 -10   1  -4    0.83    0.09
   1  10  -4    1.03    0.12
 -10   1  -4    0.97    0.11
   1  10   4    0.95    0.11
 -10   1   4    1.10    0.10
  10  -1   4    1.02    0.15
   1  10   4    0.79    0.11
 -10   1   4    0.92    0.11
 -10   2  -4    0.64    0.08
 -10   2  -4    0.49    0.07
   2  10  -4    0.64    0.09
 -10   2  -4    0.54    0.08
 -10   2   4    0.47    0.08
   2  10   4    0.61    0.09
   2  10   4    0.71    0.10
 -10   2   4    0.60    0.08
 -10   3  -4    9.54    0.63
   3  10  -4    9.98    0.67
 -10   3  -4    9.94    0.61
 -10   3  -4    9.42    0.63
 -10   3  -4    9.93    0.63
   3  10   4    9.46    0.64
 -10   3   4    9.23    0.63
   3  10   4    9.75    0.67
 -10   3   4    8.71    0.63
 -10   3   4    9.22    0.61
 -10   3   4   10.52    0.64
 -10   4  -4    1.25    0.13
 -10   4  -4    1.23    0.13
   4  10  -4    1.30    0.13
 -10   4  -4    1.29    0.12
 -10   4  -4    1.48    0.14
 -10   4  -4    1.36    0.12
 -10   4   4    1.37    0.14
   4  10   4    1.22    0.13
 -10   4   4    1.34    0.12
   4  10   4    1.26    0.14
   4  10   4    1.32    0.13
 -10   4   4    1.36    0.13
 -10   4   4    1.20    0.13
 -10   4   4    1.26    0.13
 -10   5  -4    2.24    0.17
 -10   5  -4    1.91    0.18
 -10   5  -4    2.04    0.17
   5  10  -4    2.16    0.17
 -10   5  -4    2.35    0.18
 -10   5  -4    2.02    0.18
   5  10  -4    2.27    0.19
 -10   5  -4    2.04    0.18
 -10   5   4    2.12    0.17
 -10   5   4    2.26    0.18
   5  10   4    2.27    0.17
 -10   5   4    2.54    0.18
   5  10   4    1.96    0.19
   5  10   4    2.34    0.19
 -10   5   4    1.79    0.18
 -10   5   4    2.25    0.19
 -10   5   4    2.07    0.19
   5  10   4    2.33    0.19
 -10   6  -4    3.43    0.25
   6  10  -4    3.18    0.24
 -10   6  -4    3.54    0.24
 -10   6  -4    3.42    0.24
 -10   6  -4    3.51    0.25
   6  10  -4    3.23    0.26
 -10   6  -4    3.06    0.25
 -10   6  -4    3.24    0.25
   6  10  -4    3.65    0.26
   6  10   4    3.62    0.26
 -10   6   4    3.07    0.25
 -10   6   4    3.33    0.25
 -10   6   4    3.07    0.25
   6  10   4    3.45    0.27
   6  10   4    3.52    0.26
   6  10   4    3.16    0.24
 -10   6   4    3.24    0.24
 -10   6   4    3.12    0.26
 -10   6   4    3.31    0.24
 -10   6   4    2.98    0.25
   6  10   4    3.39    0.26
   7  10  -4    1.66    0.17
 -10   7  -4    1.66    0.14
   7  10  -4    1.78    0.15
   7  10  -4    1.74    0.16
 -10   7  -4    1.79    0.16
 -10   7  -4    1.89    0.16
 -10   7  -4    1.61    0.14
 -10   7  -4    1.58    0.15
 -10   7  -4    1.55    0.15
 -10   7   4    1.66    0.15
 -10   7   4    1.51    0.15
 -10   7   4    1.75    0.16
   7  10   4    1.76    0.16
 -10   7   4    1.57    0.16
   7  10   4    1.89    0.17
   7  10   4    1.81    0.18
 -10   7   4    1.83    0.16
   7  10   4    1.50    0.14
 -10   7   4    1.71    0.16
   7  10   4    1.69    0.16
 -10   8  -4    2.17    0.18
   8  10  -4    2.07    0.17
   8  10  -4    1.88    0.18
 -10   8  -4    2.26    0.17
 -10   8  -4    2.48    0.18
 -10   8  -4    2.18    0.18
 -10   8  -4    2.13    0.17
   8  10  -4    1.99    0.19
 -10   8  -4    2.44    0.19
 -10   8   4    2.16    0.17
 -10   8   4    2.16    0.19
 -10   8   4    1.94    0.18
   8  10   4    2.00    0.18
   8  10   4    2.00    0.19
 -10   8   4    1.94    0.17
   8  10   4    2.27    0.19
   8  10   4    2.08    0.17
   8  10   4    2.26    0.19
 -10   8   4    2.30    0.19
 -10   8   4    2.26    0.19
 -10   9  -4    0.91    0.11
 -10   9  -4    1.13    0.12
 -10   9  -4    1.09    0.12
   9  10  -4    1.12    0.11
  -9 -10  -4    1.41    0.12
   9  10  -4    1.30    0.14
 -10   9  -4    0.92    0.11
   9  10  -4    1.11    0.13
 -10   9  -4    1.29    0.13
   9  10   4    1.46    0.15
 -10   9   4    1.06    0.12
 -10   9   4    1.22    0.13
 -10   9   4    1.12    0.12
 -10   9   4    1.36    0.14
   9  10   4    1.25    0.13
 -10   9   4    1.04    0.11
   9  10   4    1.31    0.13
 -10   9   4    1.45    0.13
  10  10  -4    0.30    0.07
 -10  10  -4    0.24    0.07
 -10  10  -4    0.25    0.06
 -10  10  -4    0.25    0.05
 -10  10  -4    0.33    0.06
 -10 -10  -4    0.14    0.05
 -10  10  -4    0.20    0.05
  10  10  -4    0.23    0.06
 -10  10   4    0.28    0.06
  10  10   4    0.17    0.07
 -10  10   4    0.30    0.07
  10  10   4    0.18    0.07
 -10  10   4    0.18    0.05
 -10  10   4    0.14    0.06
 -10  10   4    0.27    0.07
  10  10   4    0.17    0.07
 -10  10   4    0.18    0.07
  11  10  -4    2.27    0.19
 -10  11  -4    2.21    0.17
 -10  11  -4    1.92    0.17
 -11 -10  -4    2.82    0.17
 -10  11   4    2.10    0.18
 -10  11   4    1.96    0.18
  11  10   4    1.90    0.19
 -11 -10   4    2.21    0.17
 -10  11   4    2.30    0.17
 -10  11   4    2.34    0.18
 -11  -9  -4    0.63    0.08
  -9  11  -4    0.57    0.08
  -9  11  -4    0.62    0.08
  11   9  -4    0.57    0.10
  -9  11   4    0.69    0.08
  -9  11   4    0.65    0.10
  11   9   4    0.58    0.10
  11   9   4    0.80    0.10
  -9  11   4    0.56    0.09
  11   9   4    0.79    0.10
  -9  11   4    0.57    0.09
  -9  11   4    0.60    0.09
 -11  -9   4    0.70    0.08
  11   8  -4    0.48    0.09
  -8  11  -4    0.43    0.07
 -11  -8  -4    0.66    0.08
  -8  11  -4    0.47    0.07
  11   8   4    0.43    0.10
  -8  11   4    0.44    0.08
  -8  11   4    0.37    0.07
 -11  -8   4    0.41    0.07
  -8  11   4    0.38    0.08
  11   8   4    0.53    0.10
  -8  11   4    0.36    0.07
  11   8   4    0.44    0.09
  -8  11   4    0.56    0.09
  -7  11  -4    5.58    0.39
 -11  -7  -4    5.52    0.40
  11   7  -4    6.19    0.43
  -7  11  -4    6.29    0.41
  -7  11   4    5.75    0.41
  11   7   4    5.82    0.43
 -11  -7   4    6.30    0.40
  11   7   4    5.98    0.44
  11   7   4    5.77    0.43
  -7  11   4    6.32    0.43
  -7  11   4    5.67    0.40
  -7  11   4    6.51    0.42
  -7  11   4    6.61    0.42
  11   6  -4    0.22    0.08
 -11  -6  -4    0.15    0.05
  -6  11   4    0.26    0.07
  11   6   4    0.19    0.08
  -6  11   4    0.13    0.07
 -11  -6   4    0.16    0.06
  -6  11   4    0.18    0.07
  -6  11   4    0.24    0.07
  11   6   4    0.19    0.09
  11   6   4    0.23    0.09
  11   5  -4    0.06    0.07
 -11  -5  -4    0.17    0.06
 -11  -5   4    0.22    0.06
  11   5   4    0.12    0.09
  11   5   4    0.13    0.08
  11   5   4    0.23    0.09
  -5  11   4    0.12    0.07
  -5  11   4    0.17    0.07
  -5  11   4    0.12    0.06
  -5  11   4    0.13    0.07
  11   4  -4    1.82    0.19
 -11  -4  -4    1.81    0.16
  -4  11   4    2.02    0.19
  -4  11   4    1.94    0.18
  11   4   4    1.81    0.20
  11   4   4    2.28    0.22
  -4  11   4    1.92    0.17
  -4  11   4    2.11    0.18
  11   4   4    2.05    0.20
 -11  -3  -4    1.38    0.14
  11   3  -4    1.57    0.19
  11   3  -4    2.43    0.21
  11   3  -4    1.67    0.18
  11   3   4    1.60    0.20
  11   3   4    1.53    0.19
  -3  11   4    1.72    0.17
  -3  11   4    1.63    0.16
 -11  -3   4    1.79    0.16
  -3  11   4    1.84    0.17
  -3  11   4    1.62    0.15
  11   3   4    1.65    0.18
  11   2  -4    4.75    0.36
  11   2  -4    4.27    0.37
  -2  11   4    4.70    0.33
  -2  11   4    4.56    0.33
  11   2   4    4.86    0.37
  -2  11   4    4.85    0.35
 -11  -2   4    4.25    0.34
  11   2   4    4.52    0.37
  11   1  -4    1.97    0.21
  11   1  -4    2.54    0.23
  -1  11  -4    2.18    0.18
  11   1   4    1.77    0.21
  11   1   4    2.02    0.22
  -1  11   4    1.78    0.18
  -1  11   4    2.10    0.18
 -11  -1   4    1.79    0.18
  -1  11   4    1.91    0.17
  11   0  -4    0.83    0.14
 -11   0  -4    0.87    0.10
   0  11  -4    0.72    0.10
  11   0   4    0.76    0.15
  11   0   4    0.74    0.15
 -11   0   4    0.64    0.10
   0  11   4    0.78    0.11
   0  11   4    0.67    0.10
 -11   0   4    0.63    0.09
   0  11   4    0.79    0.10
   1  11  -4    2.38    0.18
  11  -1  -4    2.20    0.22
 -11   1  -4    2.02    0.17
 -11   1  -4    1.79    0.17
   1  11   4    2.09    0.18
 -11   1   4    1.88    0.17
  11  -1   4    2.29    0.23
   1  11   4    1.79    0.17
 -11   1   4    1.87    0.16
 -11   1   4    1.93    0.17
 -11   1   4    1.92    0.18
   1  11   4    2.18    0.18
 -11   2  -4    4.82    0.33
   2  11  -4    4.63    0.32
 -11   2  -4    4.53    0.33
 -11   2  -4    4.26    0.34
   2  11  -4    4.82    0.35
 -11   2  -4    4.70    0.32
   2  11   4    4.46    0.32
   2  11   4    4.89    0.34
 -11   2   4    4.53    0.34
  11  -2   4    4.42    0.37
 -11   2   4    4.78    0.34
   2  11   4    4.66    0.34
   2  11   4    5.08    0.36
 -11   2   4    4.71    0.33
 -11   2   4    5.03    0.33
   3  11  -4    1.62    0.15
   3  11  -4    1.54    0.14
 -11   3  -4    1.46    0.15
 -11   3  -4    1.67    0.15
 -11   3  -4    1.52    0.15
 -11   3  -4    1.71    0.15
   3  11  -4    1.80    0.17
 -11   3  -4    1.68    0.14
 -11   3  -4    1.31    0.13
 -11   3   4    1.49    0.15
   3  11   4    1.59    0.14
 -11   3   4    1.58    0.15
 -11   3   4    1.40    0.15
   3  11   4    1.71    0.15
   3  11   4    1.68    0.17
 -11   3   4    1.58    0.14
   3  11   4    1.86    0.17
 -11   3   4    1.79    0.14
   3  11   4    1.45    0.16
 -11   3   4    1.59    0.15
 -11   4  -4    1.89    0.17
   4  11  -4    2.06    0.18
 -11   4  -4    2.43    0.16
 -11   4  -4    2.22    0.17
 -11   4  -4    2.01    0.17
   4  11  -4    1.79    0.16
   4  11  -4    1.88    0.17
 -11   4  -4    1.93    0.17
 -11   4  -4    2.18    0.16
   4  11   4    2.03    0.18
 -11   4   4    1.82    0.16
 -11   4   4    1.62    0.17
   4  11   4    1.50    0.18
 -11   4   4    1.75    0.17
   4  11   4    1.92    0.17
 -11   4   4    1.98    0.17
 -11   4   4    2.02    0.17
 -11   4   4    1.75    0.16
   4  11   4    1.94    0.16
 -11   4   4    1.96    0.17
   4  11   4    1.75    0.17
   5  11  -4    0.12    0.05
 -11   5  -4    0.21    0.05
   5  11  -4    0.13    0.07
 -11   5  -4    0.19    0.06
   5  11  -4    0.13    0.05
 -11   5  -4    0.16    0.05
 -11   5  -4    0.19    0.06
 -11   5  -4    0.17    0.06
 -11   5  -4    0.20    0.05
   5  11   4    0.29    0.07
 -11   5   4    0.05    0.05
 -11   5   4    0.13    0.06
 -11   5   4    0.05    0.04
   5  11   4    0.22    0.07
 -11   5   4    0.16    0.06
   5  11   4    0.07    0.05
   5  11   4    0.13    0.05
 -11   5   4    0.16    0.06
 -11   5   4    0.17    0.07
 -11   5   4    0.09    0.05
   5  11   4    0.14    0.07
 -11   6  -4    0.18    0.06
 -11   6  -4    0.18    0.05
 -11   6  -4    0.24    0.06
   6  11  -4    0.21    0.07
 -11   6  -4    0.16    0.05
   6  11  -4    0.13    0.05
 -11   6  -4    0.10    0.05
   6  11  -4    0.18    0.06
 -11   6  -4    0.18    0.06
 -11   6   4    0.16    0.05
 -11   6   4    0.18    0.06
 -11   6   4    0.09    0.05
   6  11   4    0.05    0.06
 -11   6   4    0.14    0.06
 -11   6   4    0.10    0.06
   6  11   4    0.09    0.05
   6  11   4    0.10    0.07
   6  11   4    0.13    0.07
   6  11   4    0.13    0.05
 -11   6   4    0.12    0.06
 -11   6   4    0.21    0.06
   7  11  -4    5.69    0.42
 -11   7  -4    6.61    0.42
 -11   7  -4    5.97    0.40
   7  11  -4    5.94    0.40
 -11   7  -4    6.13    0.41
 -11   7  -4    6.35    0.41
 -11   7  -4    6.12    0.42
 -11   7  -4    6.08    0.41
   7  11  -4    5.74    0.43
 -11   7   4    6.13    0.42
   7  11   4    6.23    0.42
   7  11   4    5.58    0.39
 -11   7   4    5.93    0.42
   7  11   4    5.98    0.41
 -11   7   4    6.08    0.40
 -11   7   4    6.54    0.42
 -11   7   4    5.67    0.41
   7  11   4    5.54    0.43
   7  11   4    5.57    0.43
 -11   7   4    6.15    0.41
   8  11  -4    0.35    0.07
 -11   8  -4    0.38    0.08
   8  11  -4    0.40    0.08
 -11   8  -4    0.46    0.08
 -11   8  -4    0.48    0.07
 -11   8  -4    0.42    0.07
   8  11  -4    0.43    0.08
 -11   8  -4    0.38    0.08
  -8 -11  -4    0.47    0.07
 -11   8  -4    0.41    0.07
 -11   8   4    0.45    0.08
 -11   8   4    0.51    0.08
   8  11   4    0.44    0.08
   8  11   4    0.34    0.07
 -11   8   4    0.42    0.08
 -11   8   4    0.47    0.07
 -11   8   4    0.37    0.08
   8  11   4    0.40    0.09
 -11   8   4    0.54    0.09
  -9 -11  -4    0.64    0.08
 -11   9  -4    0.65    0.09
 -11   9  -4    0.65    0.08
   9  11  -4    0.61    0.09
 -11   9  -4    0.80    0.10
 -11   9  -4    0.54    0.08
   9  11  -4    0.71    0.08
   9  11  -4    0.75    0.10
 -11   9  -4    0.52    0.07
   9  11   4    0.75    0.08
 -11   9   4    0.61    0.08
 -11   9   4    0.63    0.09
 -11   9   4    0.61    0.08
 -11   9   4    0.81    0.10
 -11   9   4    0.56    0.09
 -11   9   4    0.53    0.09
   9  11   4    0.65    0.10
 -11  10  -4    1.94    0.17
 -11  10  -4    2.34    0.17
  10  11  -4    2.10    0.18
 -10 -11  -4    2.52    0.17
 -11  10  -4    2.05    0.16
 -11  10  -4    1.92    0.17
  10  11   4    2.28    0.19
 -11  10   4    2.35    0.18
 -11  10   4    2.19    0.18
  10  11   4    2.12    0.16
 -11  10   4    2.10    0.17
 -10 -11   4    2.16    0.16
 -11  10   4    1.91    0.16
 -11  10   4    2.10    0.18
  11  11  -4   -0.03    0.05
 -11  11  -4    0.02    0.04
 -11 -11  -4    0.01    0.03
 -11  11   4    0.02    0.04
 -11 -11   4   -0.03    0.04
  11  11   4    0.00    0.05
 -11  11   4   -0.06    0.05
 -11  11   4   -0.02    0.04
  12  11  -4    0.24    0.05
 -12 -11  -4    0.29    0.04
 -11  12  -4    0.16    0.04
 -11  12   4    0.19    0.04
 -12 -11   4    0.29    0.04
 -11  12   4    0.16    0.05
  12  10  -4    0.02    0.05
 -12 -10  -4    0.19    0.04
 -10  12  -4    0.15    0.05
 -10  12   4    0.17    0.05
 -12 -10   4    0.18    0.04
 -10  12   4    0.24    0.06
 -10  12   4    0.15    0.05
  12  10   4    0.10    0.05
 -12  -9  -4    1.20    0.11
  12   9  -4    1.42    0.13
  -9  12  -4    1.24    0.12
  -9  12   4    1.11    0.12
  -9  12   4    1.28    0.12
  -9  12   4    1.17    0.12
 -12  -9   4    1.11    0.11
  12   9   4    1.21    0.13
  12   9   4    1.04    0.12
  -9  12   4    1.04    0.12
  12   8  -4    1.75    0.17
  -8  12  -4    1.72    0.15
 -12  -8  -4    1.98    0.15
  -8  12   4    1.71    0.16
 -12  -8   4    1.83    0.15
  12   8   4    1.82    0.16
  -8  12   4    1.79    0.16
  -8  12   4    1.91    0.16
  12   8   4    1.86    0.17
  -8  12   4    1.64    0.14
  -8  12   4    1.73    0.15
  12   7  -4    1.14    0.14
 -12  -7  -4    1.75    0.13
  -7  12   4    1.31    0.13
  -7  12   4    1.27    0.14
  12   7   4    1.33    0.15
  12   7   4    1.07    0.14
  -7  12   4    1.66    0.14
  -7  12   4    1.25    0.14
  12   7   4    1.48    0.16
 -12  -7   4    1.21    0.12
  12   6  -4    2.00    0.20
 -12  -6  -4    1.55    0.15
  -6  12   4    2.03    0.18
  -6  12   4    2.02    0.17
  -6  12   4    2.12    0.19
  -6  12   4    2.14    0.18
  12   6   4    2.28    0.20
  12   6   4    2.04    0.19
  12   6   4    2.25    0.20
 -12  -6   4    1.79    0.16
  12   5  -4    0.64    0.11
 -12  -5  -4    0.56    0.08
  12   5   4    0.64    0.11
  12   5   4    0.56    0.12
  12   5   4    0.51    0.12
  -5  12   4    0.33    0.09
  -5  12   4    0.45    0.09
  -5  12   4    0.66    0.10
 -12  -5   4    0.62    0.08
  12   4  -4    0.46    0.10
 -12  -4  -4    0.37    0.07
  12   4   4    0.43    0.10
  12   4   4    0.30    0.11
  12   4   4    0.27    0.11
  -4  12   4    0.43    0.09
  -4  12   4    0.39    0.08
  -4  12   4    0.40    0.09
  12   3  -4    4.24    0.34
 -12  -3  -4    4.61    0.30
  12   3  -4    4.30    0.35
  12   3  -4    4.22    0.34
 -12  -3   4    4.21    0.32
  12   3   4    4.53    0.36
  -3  12   4    4.29    0.32
  -3  12   4    4.41    0.32
  12   3   4    4.18    0.34
  -3  12   4    3.93    0.33
  -3  12   4    4.37    0.33
  12   3   4    4.42    0.35
  12   2  -4    0.68    0.14
  12   2  -4    0.64    0.12
  12   2  -4    0.72    0.14
  12   2   4    0.65    0.14
  -2  12   4    0.79    0.11
  12   2   4    0.74    0.13
  -2  12   4    0.72    0.10
  12   2   4    0.68    0.15
 -12  -2   4    0.64    0.09
  -2  12   4    0.68    0.11
  -2  12   4    0.73    0.11
  12   1  -4    0.14    0.11
  12   1  -4    0.31    0.12
 -12  -1  -4    0.26    0.06
  -1  12  -4    0.18    0.06
  12   1  -4    0.26    0.10
  -1  12   4    0.21    0.07
  -1  12   4    0.15    0.07
  -1  12   4    0.21    0.07
  12   1   4    0.30    0.12
 -12  -1   4    0.30    0.07
  -1  12   4    0.19    0.07
  12   1   4    0.25    0.12
  12   1   4    0.20    0.10
  12   0  -4    4.53    0.38
   0  12  -4    4.86    0.36
  12   0  -4    4.67    0.37
 -12   0  -4    4.44    0.35
  12   0  -4    5.11    0.38
   0  12   4    5.10    0.35
   0  12   4    5.02    0.35
 -12   0   4    4.74    0.34
  12   0   4    3.97    0.37
  12   0   4    4.53    0.39
   0  12   4    4.37    0.36
   0  12   4    4.98    0.36
 -12   0   4    4.73    0.35
  12   0   4    5.77    0.40
  12  -1  -4    0.33    0.12
  12  -1  -4    0.24    0.10
 -12   1  -4    0.29    0.06
   1  12  -4    0.20    0.06
   1  12  -4    0.16    0.06
  12  -1   4    0.14    0.12
 -12   1   4    0.21    0.06
   1  12   4    0.20    0.07
   1  12   4    0.23    0.07
  12  -1   4    0.41    0.13
 -12   1   4    0.17    0.07
   1  12   4    0.19    0.07
   1  12   4    0.18    0.06
   1  12   4    0.22    0.07
 -12   2  -4    0.62    0.10
  12  -2  -4    0.65    0.13
  12  -2  -4    0.77    0.15
   2  12  -4    0.65    0.10
 -12   2  -4    0.84    0.10
   2  12  -4    0.89    0.10
 -12   2   4    0.72    0.11
  12  -2   4    0.67    0.15
 -12   2   4    0.70    0.09
   2  12   4    0.60    0.10
   2  12   4    0.72    0.09
   2  12   4    0.72    0.11
 -12   2   4    0.67    0.10
 -12   2   4    0.71    0.10
   2  12   4    0.55    0.10
   2  12   4    0.57    0.10
   3  12  -4    4.68    0.32
   3  12  -4    4.56    0.33
 -12   3  -4    4.11    0.31
  12  -3  -4    4.01    0.34
   3  12  -4    4.85    0.30
 -12   3  -4    4.74    0.31
 -12   3  -4    3.77    0.30
  12  -3   4    5.41    0.37
 -12   3   4    4.40    0.32
   3  12   4    3.66    0.32
   3  12   4    4.08    0.31
   3  12   4    3.68    0.32
 -12   3   4    4.02    0.30
 -12   3   4    4.14    0.31
   3  12   4    4.04    0.29
   3  12   4    3.83    0.31
 -12   3   4    4.31    0.31
 -12   3   4    4.41    0.31
   4  12  -4    0.48    0.08
   4  12  -4    0.40    0.07
 -12   4  -4    0.46    0.08
 -12   4  -4    0.27    0.06
   4  12  -4    0.29    0.08
 -12   4  -4    0.44    0.08
 -12   4  -4    0.38    0.07
 -12   4  -4    0.32    0.08
 -12   4  -4    0.47    0.07
 -12   4   4    0.28    0.07
 -12   4   4    0.55    0.09
  12  -4   4    0.36    0.14
   4  12   4    0.31    0.07
 -12   4   4    0.40    0.07
   4  12   4    0.41    0.09
 -12   4   4    0.42    0.08
   4  12   4    0.38    0.08
 -12   4   4    0.46    0.08
   4  12   4    0.54    0.09
 -12   4   4    0.42    0.08
   4  12   4    0.53    0.09
   5  12  -4    0.44    0.09
 -12   5  -4    0.51    0.08
 -12   5  -4    0.47    0.09
 -12   5  -4    0.58    0.09
   5  12  -4    0.66    0.10
   5  12  -4    0.59    0.08
 -12   5  -4    0.45    0.08
 -12   5  -4    0.52    0.08
 -12   5  -4    0.63    0.08
 -12   5   4    0.59    0.08
 -12   5   4    0.48    0.08
   5  12   4    0.47    0.07
 -12   5   4    0.55    0.09
 -12   5   4    0.51    0.09
 -12   5   4    0.62    0.09
   5  12   4    0.50    0.09
 -12   5   4    0.56    0.08
 -12   5   4    0.51    0.09
   5  12   4    0.44    0.09
 -12   6  -4    1.77    0.16
   6  12  -4    1.74    0.17
 -12   6  -4    1.70    0.16
   6  12  -4    1.75    0.16
 -12   6  -4    1.70    0.15
 -12   6  -4    1.90    0.16
 -12   6  -4    1.78    0.15
   6  12  -4    1.66    0.15
 -12   6  -4    1.74    0.16
   6  12   4    1.81    0.17
 -12   6   4    1.73    0.15
 -12   6   4    1.92    0.16
   6  12   4    1.94    0.15
 -12   6   4    1.78    0.16
   6  12   4    1.65    0.16
 -12   6   4    1.79    0.16
 -12   6   4    1.91    0.16
 -12   6   4    1.85    0.16
 -12   6   4    1.90    0.15
 -12   7  -4    1.41    0.13
   7  12  -4    1.36    0.14
   7  12  -4    1.34    0.12
 -12   7  -4    1.14    0.12
 -12   7  -4    1.15    0.12
  -7 -12  -4    1.37    0.12
 -12   7  -4    1.23    0.12
   7  12  -4    1.24    0.13
 -12   7  -4    1.21    0.12
 -12   7  -4    0.97    0.11
 -12   7   4    1.29    0.13
 -12   7   4    1.29    0.12
 -12   7   4    1.13    0.11
 -12   7   4    1.33    0.13
 -12   7   4    1.21    0.12
   7  12   4    1.04    0.11
 -12   7   4    1.04    0.12
   7  12   4    1.27    0.14
 -12   7   4    1.30    0.12
   7  12   4    1.03    0.12
   8  12  -4    1.81    0.14
   8  12  -4    1.78    0.16
 -12   8  -4    1.71    0.16
  -8 -12  -4    1.93    0.15
 -12   8  -4    1.86    0.16
   8  12  -4    1.91    0.17
 -12   8  -4    1.88    0.16
 -12   8  -4    1.84    0.16
 -12   8  -4    1.72    0.15
   8  12   4    1.90    0.15
 -12   8   4    1.82    0.16
 -12   8   4    1.68    0.15
 -12   8   4    1.78    0.16
 -12   8   4    1.86    0.16
 -12   8   4    1.77    0.16
   8  12   4    1.84    0.17
   9  12  -4    1.07    0.10
  -9 -12  -4    1.23    0.11
 -12   9  -4    0.97    0.11
 -12   9  -4    1.24    0.12
   9  12  -4    1.05    0.12
 -12   9  -4    1.04    0.11
 -12   9  -4    1.27    0.12
   9  12   4    1.27    0.13
 -12   9   4    1.33    0.12
 -12   9   4    1.31    0.12
 -12   9   4    1.31    0.12
   9  12   4    1.11    0.10
 -12   9   4    0.90    0.11
 -10 -12  -4    0.07    0.04
 -12  10  -4    0.03    0.05
  10  12  -4    0.06    0.05
 -12  10  -4    0.18    0.05
 -12  10  -4    0.01    0.05
 -12  10   4    0.15    0.05
 -12  10   4    0.17    0.05
  10  12   4    0.08    0.04
  10  12   4    0.06    0.05
 -10 -12   4    0.21    0.05
 -12  10   4    0.07    0.05
 -12  11  -4    0.19    0.04
  11  12  -4    0.18    0.05
 -11 -12  -4    0.17    0.04
  11  12   4    0.17    0.05
 -12  11   4    0.15    0.05
 -12  11   4    0.26    0.05
 -11 -12   4    0.18    0.04
 -13 -10  -4    0.43    0.05
  13  10  -4    0.21    0.05
 -13 -10   4    0.27    0.04
  13  10   4    0.23    0.05
  13   9  -4    1.05    0.11
 -13  -9  -4    1.16    0.10
 -13  -9   4    0.98    0.09
  13   9   4    1.18    0.11
  -9  13   4    1.07    0.10
  -9  13   4    1.14    0.11
 -13  -8  -4    1.59    0.13
  13   8  -4    1.45    0.14
  13   8   4    1.35    0.14
  13   8   4    1.48    0.13
  13   8   4    1.45    0.14
  -8  13   4    1.39    0.13
  -8  13   4    1.53    0.13
  -8  13   4    1.59    0.14
 -13  -8   4    1.37    0.12
  -8  13   4    1.53    0.13
  13   7  -4    3.30    0.25
 -13  -7  -4    3.27    0.23
  13   7   4    3.17    0.25
  13   7   4    3.50    0.26
  -7  13   4    2.89    0.24
  -7  13   4    3.14    0.24
  -7  13   4    3.07    0.24
  13   7   4    3.34    0.25
 -13  -7   4    3.40    0.23
  13   6  -4    1.58    0.16
 -13  -6  -4    1.64    0.14
  13   6   4    1.48    0.16
  13   6   4    1.60    0.16
  -6  13   4    1.55    0.15
 -13  -6   4    1.37    0.13
  13   6   4    1.45    0.16
  -6  13   4    1.71    0.15
  -6  13   4    1.44    0.15
 -13  -5  -4    4.72    0.35
  13   5  -4    5.01    0.38
  -5  13   4    5.47    0.37
  -5  13   4    5.68    0.37
  -5  13   4    5.19    0.36
  13   5   4    4.84    0.37
  13   5   4    5.04    0.37
  13   5   4    4.97    0.38
 -13  -4  -4    1.13    0.12
  13   4  -4    1.32    0.15
  13   4   4    1.15    0.14
  -4  13   4    1.10    0.13
  -4  13   4    1.13    0.13
  13   4   4    1.34    0.16
  13   4   4    1.16    0.15
  -4  13   4    1.12    0.13
  13   3  -4    0.28    0.11
  13   3  -4    0.36    0.11
 -13  -3  -4    0.40    0.07
  13   3  -4    0.47    0.10
  -3  13   4    0.38    0.08
 -13  -3   4    0.31    0.07
  13   3   4    0.16    0.11
  -3  13   4    0.32    0.09
  13   3   4    0.29    0.11
  -3  13   4    0.28    0.07
  -3  13   4    0.40    0.08
  13   3   4    0.32    0.09
  13   2  -4    1.18    0.16
  13   2  -4    0.93    0.14
  13   2  -4    0.97    0.15
  -2  13   4    0.74    0.12
  -2  13   4    1.12    0.13
  13   2   4    1.31    0.18
  -2  13   4    1.07    0.13
  13   2   4    1.01    0.16
  13   2   4    0.93    0.14
  -2  13   4    1.22    0.13
 -13  -2   4    1.04    0.12
  13   1  -4    7.72    0.58
  13   1  -4    7.86    0.59
  13   1  -4    8.03    0.59
 -13  -1  -4    7.93    0.57
  -1  13   4    8.98    0.57
  13   1   4    8.72    0.60
  13   1   4    7.90    0.59
  -1  13   4    8.83    0.58
  -1  13   4    9.55    0.57
 -13  -1   4    7.48    0.57
  13   1   4    8.63    0.60
  -1  13   4    8.68    0.60
  13   0  -4    1.84    0.20
   0  13  -4    1.41    0.16
  13   0  -4    2.00    0.19
  13   0  -4    1.52    0.20
 -13   0  -4    1.66    0.16
   0  13   4    1.86    0.17
   0  13   4    1.49    0.16
   0  13   4    1.44    0.16
 -13   0   4    1.68    0.16
   0  13   4    1.86    0.16
  13   0   4    1.76    0.21
  13   0   4    1.39    0.20
  13   0   4    1.64    0.18
  13  -1  -4    8.57    0.60
  13  -1  -4    9.26    0.60
 -13   1  -4    8.27    0.58
   1  13  -4    7.50    0.59
   1  13  -4    8.39    0.54
  13  -1  -4    9.10    0.60
 -13   1   4    8.07    0.58
   1  13   4    8.96    0.56
  13  -1   4    8.12    0.60
   1  13   4    8.18    0.59
  13  -1   4    7.69    0.60
   1  13   4    8.46    0.58
   1  13   4    8.33    0.56
   1  13   4    8.23    0.54
   2  13  -4    1.10    0.11
  13  -2  -4    1.09    0.15
 -13   2  -4    0.92    0.11
  13  -2  -4    1.23    0.18
   2  13  -4    0.87    0.12
   2  13   4    0.98    0.12
 -13   2   4    0.90    0.12
   2  13   4    1.04    0.12
   2  13   4    1.00    0.11
  13  -2   4    1.13    0.18
   2  13   4    0.98    0.12
 -13   2   4    1.00    0.12
  13  -2   4    1.25    0.18
   2  13   4    1.25    0.14
   3  13  -4    0.31    0.07
  13  -3  -4    0.39    0.11
 -13   3  -4    0.51    0.09
 -13   3  -4    0.25    0.06
   3  13  -4    0.33    0.08
  13  -3  -4    0.52    0.14
   3  13  -4    0.31    0.07
   3  13   4    0.50    0.08
 -13   3   4    0.40    0.07
   3  13   4    0.36    0.08
  13  -3   4    0.17    0.12
 -13   3   4    0.28    0.07
 -13   3   4    0.29    0.07
   3  13   4    0.34    0.06
  13  -3   4    0.32    0.13
   4  13  -4    1.17    0.13
  13  -4  -4    1.06    0.15
   4  13  -4    1.19    0.12
 -13   4  -4    1.39    0.14
   4  13  -4    1.01    0.13
  13  -4  -4    1.17    0.17
 -13   4  -4    1.16    0.12
 -13   4  -4    1.00    0.11
 -13   4  -4    0.97    0.11
 -13   4   4    0.97    0.12
 -13   4   4    1.08    0.12
 -13   4   4    1.26    0.12
 -13   4   4    1.12    0.12
   4  13   4    1.15    0.13
   4  13   4    1.29    0.12
  13  -4   4    1.24    0.18
   4  13   4    1.24    0.14
  13  -5  -4    4.20    0.36
 -13   5  -4    4.41    0.32
 -13   5  -4    4.69    0.33
   5  13  -4    4.63    0.34
   5  13  -4    4.54    0.32
 -13   5  -4    4.35    0.33
 -13   5  -4    4.94    0.34
   5  13  -4    4.31    0.35
 -13   5  -4    4.24    0.31
   5  13   4    4.92    0.32
   5  13   4    4.53    0.35
 -13   5   4    4.80    0.34
 -13   5   4    4.81    0.33
 -13   5   4    5.57    0.33
  13  -5   4    4.29    0.37
 -13   5   4    4.94    0.33
 -13   5   4    4.54    0.32
   5  13   4    4.79    0.35
 -13   6  -4    1.36    0.13
  13  -6  -4    1.28    0.17
   6  13  -4    1.59    0.13
   6  13  -4    1.53    0.15
 -13   6  -4    1.58    0.14
 -13   6  -4    1.45    0.14
 -13   6  -4    1.48    0.14
   6  13  -4    1.22    0.14
  13  -6   4    1.85    0.22
 -13   6   4    1.52    0.14
   6  13   4    1.24    0.14
 -13   6   4    1.40    0.14
 -13   6   4    1.44    0.14
 -13   6   4    1.18    0.13
   6  13   4    1.82    0.13
 -13   6   4    1.55    0.14
 -13   6   4    1.29    0.13
   6  13   4    1.59    0.16
 -13   7  -4    2.91    0.23
  13  -7  -4    3.34    0.26
   7  13  -4    2.71    0.21
 -13   7  -4    3.20    0.23
   7  13  -4    3.05    0.23
 -13   7  -4    2.77    0.22
 -13   7  -4    2.76    0.21
   7  13   4    3.11    0.22
 -13   7   4    3.33    0.23
 -13   7   4    3.08    0.23
 -13   7   4    2.92    0.23
 -13   7   4    2.67    0.22
   7  13   4    3.28    0.24
  13  -7   4    3.11    0.28
 -13   7   4    3.02    0.23
 -13   8  -4    1.36    0.13
 -13   8  -4    1.30    0.13
  13  -8  -4    1.26    0.15
 -13   8  -4    1.20    0.13
   8  13  -4    1.45    0.12
   8  13  -4    1.38    0.13
  -8 -13  -4    1.44    0.12
   8  13   4    1.37    0.14
  13  -8   4    1.10    0.17
 -13   8   4    1.67    0.13
 -13   8   4    1.38    0.13
 -13   8   4    1.55    0.13
 -13   8   4    1.57    0.13
   8  13   4    1.25    0.12
 -13   9  -4    1.19    0.10
 -13   9  -4    1.15    0.10
 -13   9  -4    0.96    0.10
   9  13  -4    0.93    0.09
   9  13  -4    1.19    0.11
  -9 -13  -4    1.01    0.09
   9  13   4    1.13    0.11
 -13   9   4    1.11    0.10
 -13   9   4    0.96    0.10
  -9 -13   4    1.09    0.09
   9  13   4    1.06    0.09
 -13   9   4    1.01    0.10
 -10 -13  -4    0.34    0.05
  10  13  -4    0.15    0.05
 -13  10  -4    0.29    0.05
  10  13   4    0.29    0.05
 -13  10   4    0.26    0.05
 -10 -13   4    0.26    0.04
 -13  10   4    0.29    0.05
 -14  -9  -4    0.19    0.04
  14   9  -4    0.13    0.04
  14   9   4    0.12    0.04
 -14  -9   4    0.15    0.03
  14   8  -4    1.22    0.12
 -14  -8  -4    1.52    0.11
  14   8   4    1.42    0.12
  -8  14   4    1.32    0.12
 -14  -8   4    1.35    0.11
 -14  -7  -4    0.90    0.09
  14   7  -4    1.06    0.11
  14   7   4    0.89    0.10
 -14  -7   4    1.01    0.09
  14   7   4    1.04    0.11
  -7  14   4    1.01    0.10
  14   6  -4    3.66    0.27
 -14  -6  -4    3.52    0.25
  14   6   4    3.59    0.26
  -6  14   4    3.59    0.26
  -6  14   4    3.35    0.26
  14   6   4    3.77    0.27
  -6  14   4    3.29    0.26
  14   6   4    3.83    0.27
 -14  -5  -4    0.70    0.09
  14   5  -4    0.61    0.10
  -5  14   4    0.66    0.09
  14   5   4    0.59    0.10
  14   5   4    1.02    0.12
  -5  14   4    0.58    0.09
  14   5   4    0.86    0.10
  -5  14   4    0.53    0.09
  14   4  -4    0.37    0.09
 -14  -4  -4    0.55    0.07
  -4  14   4    0.32    0.08
  -4  14   4    0.49    0.08
  14   4   4    0.44    0.10
  14   4   4    0.50    0.09
  14   4   4    0.53    0.10
  -4  14   4    0.39    0.08
  14   3  -4    1.64    0.18
 -14  -3   4    1.71    0.15
  -3  14   4    1.83    0.17
  -3  14   4    1.68    0.16
  14   3   4    1.74    0.19
  -3  14   4    1.55    0.16
  14   3   4    2.01    0.20
  14   3   4    1.98    0.18
  14   2  -4    1.96    0.19
  14   2  -4    1.79    0.20
  14   2  -4    2.12    0.21
  14   2   4    2.13    0.21
  -2  14   4    2.05    0.17
  -2  14   4    1.66    0.17
  -2  14   4    2.01    0.18
  14   2   4    2.11    0.19
 -14  -2   4    1.81    0.17
  -2  14   4    1.83    0.17
  14   2   4    2.12    0.21
  14   1  -4    1.63    0.18
 -14  -1  -4    1.58    0.14
  14   1  -4    2.09    0.19
  14   1  -4    1.85    0.19
  14   1   4    1.60    0.16
  14   1   4    1.64    0.19
  -1  14   4    1.24    0.14
  -1  14   4    1.18    0.15
  -1  14   4    1.10    0.14
  14   1   4    1.65    0.19
 -14  -1   4    1.77    0.15
   0  14  -4    4.60    0.42
  14   0  -4    6.25    0.44
  14   0  -4    6.33    0.43
  14   0  -4    6.14    0.45
 -14   0  -4    6.12    0.41
  14   0   4    6.11    0.45
 -14   0   4    5.66    0.42
  14   0   4    5.83    0.44
   0  14   4    6.68    0.42
   0  14   4    5.47    0.43
  14  -1  -4    1.87    0.20
   1  14  -4    1.35    0.14
  14  -1  -4    1.94    0.20
  14  -1  -4    1.58    0.17
 -14   1  -4    1.61    0.15
   1  14  -4    1.56    0.14
  14  -1   4    1.30    0.19
  14  -1   4    1.71    0.20
   1  14   4    1.39    0.15
   1  14   4    1.36    0.14
 -14   1   4    1.14    0.14
   2  14  -4    1.82    0.16
 -14   2  -4    1.97    0.17
  14  -2  -4    2.12    0.23
   2  14  -4    1.86    0.17
  14  -2  -4    2.18    0.22
  14  -2  -4    2.17    0.20
   2  14   4    1.94    0.16
 -14   2   4    1.99    0.17
   2  14   4    1.62    0.17
  14  -2   4    2.04    0.23
   2  14   4    2.03    0.19
  14  -2   4    2.07    0.23
 -14   3  -4    1.77    0.15
   3  14  -4    1.78    0.16
  14  -3  -4    1.35    0.17
  14  -3  -4    1.74    0.20
   3  14  -4    1.68    0.14
  14  -3  -4    2.21    0.22
   3  14   4    1.80    0.17
  14  -3   4    2.13    0.22
 -14   3   4    1.63    0.15
 -14   3   4    1.55    0.15
   3  14   4    1.69    0.14
   3  14   4    1.28    0.15
  14  -3   4    1.73    0.21
   4  14  -4    0.29    0.07
  14  -4  -4    0.54    0.13
 -14   4  -4    0.44    0.07
  14  -4  -4    0.64    0.11
   4  14  -4    0.43    0.07
  14  -4   4    0.26    0.12
   4  14   4    0.54    0.07
 -14   4   4    0.38    0.07
  14  -4   4    0.41    0.13
 -14   4   4    0.59    0.09
   4  14   4    0.43    0.09
  14  -5  -4    0.68    0.14
 -14   5  -4    0.52    0.08
  14  -5  -4    0.69    0.12
   5  14  -4    0.66    0.09
   5  14  -4    0.74    0.08
 -14   5  -4    0.70    0.09
   5  14   4    0.79    0.08
  14  -5   4    0.68    0.15
 -14   5   4    0.66    0.09
 -14   5   4    0.70    0.09
  14  -5   4    0.55    0.13
   5  14   4    0.53    0.10
   6  14  -4    3.25    0.25
 -14   6  -4    3.71    0.25
  14  -6  -4    3.73    0.27
   6  14  -4    3.12    0.23
 -14   6  -4    3.15    0.24
 -14   6  -4    3.37    0.25
  14  -6  -4    3.57    0.29
 -14   6   4    3.42    0.25
   6  14   4    3.35    0.23
  14  -6   4    3.27    0.29
   6  14   4    3.86    0.26
 -14   6   4    3.54    0.25
  14  -6   4    2.84    0.29
 -14   7  -4    0.96    0.10
 -14   7  -4    0.87    0.09
   7  14  -4    0.88    0.09
  14  -7  -4    0.81    0.12
 -14   7  -4    0.90    0.10
  14  -7  -4    0.93    0.14
   7  14  -4    0.94    0.10
  14  -7   4    0.89    0.14
   7  14   4    0.84    0.09
 -14   7   4    1.00    0.10
 -14   7   4    0.79    0.09
   7  14   4    0.95    0.10
  14  -7   4    0.78    0.15
 -14   7   4    0.92    0.10
   8  14  -4    1.09    0.10
 -14   8  -4    1.31    0.11
   8  14  -4    1.20    0.11
   8  14   4    1.32    0.12
  14  -8   4    1.11    0.15
  -8 -14   4    1.35    0.10
   8  14   4    1.26    0.10
 -14   8   4    1.27    0.11
 -14   8   4    1.44    0.11
  -9 -14   4    0.27    0.04
   9  14   4    0.16    0.05
 -15  -7  -4    0.32    0.04
  15   7  -4    0.31    0.06
  15   7   4    0.32    0.05
 -15  -6  -4    0.25    0.05
  15   6  -4    0.19    0.06
  15   6   4    0.18    0.05
  15   5  -4    0.76    0.09
 -15  -5  -4    0.61    0.07
  15   5   4    0.57    0.08
  15   5   4    0.69    0.09
  15   4  -4    0.95    0.11
  15   4   4    1.10    0.11
  15   4   4    0.92    0.11
  15   4   4    1.12    0.12
  -4  15   4    1.19    0.11
  15   3  -4    0.05    0.06
  15   3   4    0.05    0.06
  -3  15   4    0.07    0.05
  15   3   4    0.13    0.08
 -15  -3   4    0.07    0.05
  15   3   4   -0.03    0.07
  15   2  -4    4.24    0.31
  15   2  -4    4.13    0.31
  15   2   4    4.04    0.31
 -15  -2   4    4.24    0.30
  15   2   4    4.08    0.30
  -2  15   4    4.32    0.31
  15   2   4    4.09    0.31
  15   1  -4    0.19    0.09
  15   1  -4    0.20    0.08
 -15  -1  -4    0.35    0.06
  15   1  -4    0.56    0.11
  15   1   4    0.33    0.10
  15   1   4    0.27    0.10
  -1  15   4    0.16    0.07
 -15  -1   4    0.26    0.06
  15   0  -4   -0.12    0.10
 -15   0  -4    0.02    0.04
  15   0  -4    0.09    0.08
  15   0  -4    0.05    0.09
  15   0   4    0.02    0.10
 -15   0   4    0.12    0.05
   0  15   4    0.05    0.06
  15   0   4   -0.08    0.09
  15  -1  -4    0.29    0.11
 -15   1  -4    0.32    0.06
  15  -1  -4    0.31    0.11
  15  -1  -4    0.55    0.10
  15  -1   4    0.24    0.10
  15  -1   4    0.25    0.10
   1  15   4    0.31    0.07
 -15   1   4    0.26    0.06
  15  -2  -4    4.09    0.33
   2  15  -4    3.97    0.27
 -15   2  -4    4.27    0.29
  15  -2  -4    4.05    0.32
  15  -2  -4    3.60    0.31
  15  -2   4    4.05    0.32
  15  -2   4    4.22    0.33
 -15   2   4    4.18    0.30
   2  15   4    4.18    0.30
   2  15   4    3.98    0.27
   3  15  -4    0.08    0.04
  15  -3  -4    0.05    0.08
  15  -3  -4    0.01    0.10
  15  -3  -4   -0.01    0.10
 -15   3  -4    0.13    0.05
   3  15   4    0.00    0.06
  15  -3   4    0.10    0.10
   3  15   4    0.10    0.04
  15  -3   4    0.13    0.10
 -15   3   4    0.04    0.04
   4  15  -4    1.41    0.11
 -15   4  -4    1.48    0.12
  15  -4  -4    1.09    0.16
  15  -4  -4    1.22    0.14
   4  15   4    0.96    0.12
 -15   4   4    1.25    0.12
  15  -4   4    1.34    0.17
   4  15   4    1.16    0.11
  15  -4   4    1.37    0.16
  15  -5  -4    0.90    0.13
   5  15  -4    0.64    0.07
 -15   5  -4    0.68    0.08
  15  -5  -4    0.83    0.14
  15  -5  -4    0.67    0.10
   5  15   4    0.61    0.07
   5  15   4    0.65    0.09
 -15   5   4    0.67    0.08
  15  -5   4    0.61    0.12
  15  -5   4    0.56    0.12
  15  -6  -4    0.26    0.09
   6  15  -4    0.30    0.05
  15  -6  -4    0.30    0.08
 -15   6  -4    0.26    0.05
   6  15   4    0.25    0.05
  15  -6   4    0.22    0.09
   6  15   4    0.25    0.06
 -15   6   4    0.23    0.05
   7  15  -4    0.26    0.04
 -15   7  -4    0.22    0.04
   7  15   4    0.31    0.05
   7  15   4    0.20    0.04
  16   5  -4    0.45    0.06
  16   4  -4    0.90    0.09
  16   3  -4    0.80    0.09
  16   3   4    0.84    0.10
  16   2  -4    0.17    0.06
  -2  16   4    0.15    0.05
 -16  -2   4    0.08    0.04
  16   2   4    0.14    0.07
  16   1  -4    0.11    0.06
  16   1  -4    0.16    0.07
  16   1   4    0.19    0.07
  -1  16   4    0.19    0.05
 -16  -1   4    0.17    0.04
 -16   0  -4    0.65    0.07
  16   0  -4    0.75    0.11
  16   0  -4    0.68    0.09
   0  16   4    0.69    0.08
 -16   0   4    0.76    0.08
  16   0   4    0.77    0.11
 -16   1  -4    0.15    0.04
  16  -1  -4    0.18    0.06
  16  -1  -4    0.06    0.08
  16  -1   4    0.07    0.07
 -16   1   4    0.18    0.04
   1  16   4    0.08    0.05
  16  -2  -4    0.14    0.06
  16  -2  -4    0.05    0.08
 -16   2  -4    0.09    0.04
 -16   2   4    0.20    0.05
  16  -2   4    0.20    0.08
   2  16   4    0.08    0.05
 -16   3  -4    0.77    0.08
  16  -3  -4    0.80    0.12
   3  16  -4    0.79    0.07
   3  16   4    0.65    0.07
   3  16   4    0.84    0.09
 -16   3   4    0.81    0.08
  16  -3   4    0.67    0.11
   4  16  -4    0.77    0.07
 -16   4  -4    0.81    0.08
   4  16   4    0.84    0.08
 -16   4   4    0.85    0.08
   4  16   4    0.82    0.07
   0   0   5    0.00    0.01
   0  -1   5    0.14    0.02
  -1   0   5    0.15    0.02
  -1   1   5   27.90    2.05
  -1  -1   5   24.49    2.04
  -2  -1   5   38.35    2.96
  -1   2   5   37.68    2.97
   2   0   5    0.65    0.07
   0  -2   5    0.65    0.06
  -2   0   5    0.65    0.06
  -2   1   5   37.74    2.56
  -1  -2   5   27.87    2.55
   2   2   5    0.14    0.04
  -2   2   5    0.21    0.03
  -2   3   5    3.50    0.27
   3   2   5    3.04    0.28
   3   1   5    0.11    0.04
  -3  -1   5    0.11    0.02
  -1   3   5    0.10    0.03
  -3   0   5    0.27    0.04
   3   0   5    0.24    0.04
   0   3   5    0.23    0.04
  -3   1   5    0.32    0.04
   3  -1   5    0.12    0.03
  -1  -3   5    0.17    0.02
   1   3   5    0.11    0.03
  -3   2   5    3.65    0.28
   2   3   5    3.22    0.28
   3   3   5   -0.06    0.03
  -3   3   5   -0.05    0.01
   4   3   5    5.98    0.55
  -3   4   5    7.69    0.55
   4   2   5    0.37    0.06
  -2   4   5    0.40    0.06
  -4  -1   5    8.23    0.65
  -1   4   5    7.55    0.66
   4   1   5    9.12    0.67
   0   4   5    2.44    0.21
  -4   0   5    2.43    0.20
   4   0   5    2.43    0.21
  -1  -4   5    8.25    0.64
  -4   1   5    8.37    0.65
   4  -1   5    8.50    0.66
   1   4   5    7.59    0.65
  -4   2   5    0.32    0.05
   2   4   5    0.34    0.05
  -4   3   5    7.72    0.59
   3   4   5    7.01    0.59
  -4   4   5    0.34    0.06
   4   4   5    0.39    0.06
  -4   5  -5    6.53    0.44
  -4   5   5    7.23    0.56
   5   3   5    8.78    0.80
  -3   5   5   11.41    0.81
   5   2   5   35.19    3.00
  -2   5   5   41.40    3.00
  -1   5   5   16.47    1.31
   5   1   5   16.85    1.31
  -5  -1   5   16.41    1.30
   0   5   5    0.63    0.07
  -5   0   5    0.68    0.07
   5   0   5    0.65    0.08
   1   5   5   14.65    1.23
   5  -1   5   16.85    1.24
  -5   1   5   15.34    1.23
   2   5   5   41.75    3.20
  -5   2   5   40.06    3.20
  -5   3   5   11.28    0.89
   3   5   5   11.01    0.88
  -5   4  -5    6.79    0.44
  -5   4   5    6.46    0.44
  -5   4   5    7.18    0.56
  -5   5  -5    1.87    0.13
   5   5  -5    1.67    0.14
  -5   5   5    1.75    0.17
  -5   5   5    1.92    0.14
  -5   6  -5    0.45    0.06
   6   5  -5    0.48    0.06
  -5   6  -5    0.46    0.06
  -5   6   5    0.55    0.08
  -5   6   5    0.57    0.06
  -5   6   5    0.46    0.06
  -5   6   5    0.47    0.06
   6   4  -5    5.58    0.40
  -4   6  -5    5.44    0.37
  -4   6   5    5.61    0.40
  -4   6   5    6.03    0.38
  -4   6   5    5.92    0.48
  -3   6   5    3.20    0.28
  -2   6   5    2.62    0.23
   6   2   5    2.57    0.24
  -1   6   5   19.68    1.53
   6   1   5   18.96    1.53
  -6   0   5   27.22    2.21
   6   0   5   29.26    2.22
   0   6   5   28.14    2.21
   6  -1   5   20.23    1.56
  -6   1   5   18.67    1.55
   1   6   5   20.00    1.55
  -6   2   5    2.47    0.18
  -6   2   5    2.66    0.23
   3   6  -5    2.77    0.21
  -6   3  -5    3.13    0.19
  -6   3   5    2.58    0.19
  -6   3   5    2.52    0.24
   4   6  -5    5.74    0.40
  -6   4  -5    5.83    0.37
   4   6   5    5.71    0.40
  -6   4   5    5.31    0.37
  -6   4   5    5.68    0.47
   5   6  -5    0.37    0.06
  -6   5  -5    0.46    0.06
  -6   5  -5    0.41    0.05
  -6   5   5    0.42    0.07
  -6   5   5    0.52    0.06
   5   6   5    0.40    0.06
  -6   5   5    0.48    0.06
  -6   6  -5    0.61    0.08
   6   6  -5    0.69    0.08
  -6   6  -5    0.54    0.08
  -6   6   5    0.66    0.10
  -6   6   5    0.84    0.08
   6   6   5    0.69    0.08
  -6   6   5    0.91    0.09
   7   6  -5    5.12    0.37
  -6   7  -5    5.09    0.35
  -6   7  -5    5.13    0.34
  -6   7   5    5.23    0.35
  -6   7   5    5.14    0.34
  -6   7   5    5.29    0.36
  -5   7  -5    2.44    0.19
  -5   7  -5    2.33    0.19
   7   5  -5    2.98    0.21
  -5   7   5    3.12    0.20
  -5   7   5    3.08    0.20
  -5   7   5    2.46    0.25
  -5   7   5    2.74    0.21
  -4   7  -5    7.23    0.44
   7   4  -5    6.87    0.48
  -4   7  -5    7.66    0.46
  -4   7   5    6.93    0.58
  -4   7   5    6.61    0.45
  -4   7   5    6.29    0.44
  -4   7   5    7.07    0.48
   7   3  -5    2.02    0.16
  -3   7  -5    2.06    0.15
  -3   7   5    1.99    0.16
  -3   7   5    2.00    0.19
   7   2  -5    1.25    0.11
  -2   7   5    1.44    0.13
  -2   7   5    1.21    0.11
  -1   7   5    9.52    0.71
   7   1   5   10.83    0.84
  -1   7   5   10.81    0.83
   0   7  -5    0.25    0.04
   0   7   5    0.16    0.04
   7   0   5    0.13    0.06
  -7   0   5    0.20    0.04
   0   7   5    0.19    0.05
   1   7  -5    9.23    0.63
  -7   1  -5    8.99    0.60
   1   7   5    9.78    0.64
  -7   1   5    8.47    0.60
  -7   1   5    8.84    0.75
   7  -1   5   10.47    0.76
  -7   2  -5    1.26    0.11
   2   7  -5    1.39    0.12
  -7   2   5    1.15    0.11
   2   7   5    1.46    0.12
  -7   2   5    1.37    0.13
   7  -2   5    1.41    0.14
  -7   3  -5    1.85    0.15
  -7   3  -5    2.11    0.15
   3   7  -5    1.96    0.16
  -7   3   5    2.07    0.19
   3   7   5    2.17    0.16
  -7   3   5    1.81    0.15
  -7   3   5    2.00    0.15
   4   7  -5    7.17    0.49
  -7   4  -5    6.62    0.45
  -7   4  -5    7.15    0.46
  -7   4   5    6.99    0.45
   4   7   5    6.65    0.49
  -7   4   5    7.27    0.58
  -7   4   5    6.99    0.46
  -7   5  -5    2.62    0.19
   5   7  -5    2.92    0.21
  -7   5  -5    3.04    0.19
   5   7   5    2.86    0.21
  -7   5   5    2.45    0.19
  -7   5   5    2.43    0.19
  -7   5   5    1.93    0.23
   6   7  -5    5.04    0.38
  -7   6  -5    5.35    0.35
  -7   6  -5    5.14    0.36
  -7   6   5    5.47    0.36
   6   7   5    5.32    0.38
  -7   6   5    5.08    0.36
  -7   6   5    5.41    0.35
  -7   7  -5   11.53    0.73
   7   7  -5   11.63    0.77
  -7   7  -5   10.83    0.71
  -7   7  -5   11.24    0.73
  -7   7   5   11.18    0.73
  -7   7   5   11.05    0.73
   7   7   5   11.02    0.74
  -7   7   5   10.80    0.71
  -7   8  -5    1.07    0.11
  -7   8  -5    1.26    0.12
  -7   8  -5    1.02    0.11
  -7   8  -5    1.03    0.11
   8   7  -5    1.03    0.12
  -7   8  -5    1.22    0.12
  -7   8   5    1.07    0.12
  -7   8   5    1.10    0.11
   8   7   5    1.45    0.15
  -7   8   5    1.05    0.12
  -7   8   5    1.10    0.11
   8   7   5    1.36    0.15
  -7   8   5    1.03    0.13
  -6   8  -5    9.48    0.65
   8   6  -5   10.34    0.69
  -6   8  -5   10.21    0.65
  -6   8  -5    9.76    0.63
  -6   8   5   10.24    0.65
  -6   8   5   10.07    0.63
  -6   8   5    9.90    0.66
   8   6   5    9.42    0.66
   8   5  -5    5.70    0.42
  -5   8  -5    6.10    0.39
  -5   8  -5    6.52    0.38
   8   5   5    6.02    0.42
  -5   8   5    5.69    0.39
  -5   8   5    5.54    0.40
  -5   8   5    5.71    0.42
  -5   8   5    5.61    0.38
  -4   8  -5    0.70    0.07
  -4   8  -5    0.72    0.08
   8   4  -5    0.66    0.09
  -4   8   5    0.55    0.10
  -4   8   5    0.54    0.08
  -4   8   5    0.81    0.08
   8   3  -5    5.73    0.42
  -3   8   5    6.03    0.42
  -3   8   5    6.27    0.50
  -3   8   5    5.99    0.39
   8   2  -5    4.74    0.36
  -2   8   5    5.07    0.36
  -2   8   5    5.37    0.43
  -1   8  -5    6.01    0.42
  -1   8   5    5.89    0.42
  -1   8   5    5.87    0.49
   0   8  -5    6.28    0.46
   8   0   5    7.02    0.55
  -8   0   5    6.39    0.43
  -8   1  -5    5.59    0.39
   1   8  -5    6.52    0.42
  -8   1  -5    5.14    0.38
   1   8   5    6.51    0.43
  -8   1   5    6.36    0.40
   8  -1   5    5.99    0.51
  -8   2  -5    4.84    0.33
  -8   2  -5    4.80    0.32
   2   8  -5    5.40    0.36
  -8   2   5    4.99    0.34
   2   8   5    5.11    0.36
   8  -2   5    5.52    0.43
  -8   2   5    4.75    0.42
  -8   2   5    4.40    0.32
  -8   3  -5    5.99    0.39
  -8   3  -5    6.20    0.40
   3   8  -5    6.60    0.43
   8  -3   5    6.76    0.52
   3   8   5    6.03    0.43
  -8   3   5    6.14    0.41
  -8   3   5    5.44    0.51
  -8   3   5    5.58    0.39
  -8   4  -5    0.71    0.08
  -8   4  -5    0.72    0.08
   4   8  -5    0.73    0.09
  -8   4   5    0.66    0.10
   8  -4   5    0.61    0.11
   4   8   5    0.64    0.08
  -8   4   5    0.64    0.08
  -8   4   5    0.59    0.08
  -8   5  -5    5.92    0.39
   5   8  -5    6.62    0.43
  -8   5  -5    5.71    0.41
  -8   5  -5    6.12    0.40
  -8   5   5    5.88    0.41
   5   8   5    5.67    0.43
  -8   5   5    6.32    0.40
  -8   5   5    6.22    0.41
   5   8   5    5.49    0.41
  -8   6  -5    9.47    0.65
   6   8  -5   10.82    0.69
  -8   6  -5    9.67    0.63
  -8   6  -5    9.69    0.64
  -8   6   5    9.72    0.63
   6   8   5   10.03    0.68
  -8   6   5    9.90    0.65
   6   8   5    9.68    0.65
  -8   6   5    9.65    0.64
  -8   7  -5    1.26    0.13
  -8   7  -5    1.10    0.12
  -8   7  -5    1.16    0.11
  -8   7  -5    1.33    0.12
   7   8  -5    1.14    0.13
  -8   7  -5    1.22    0.12
   7   8   5    1.24    0.14
  -8   7   5    1.05    0.13
  -8   7   5    1.08    0.13
   7   8   5    1.09    0.12
  -8   7   5    1.11    0.12
   7   8   5    1.25    0.14
  -8   7   5    1.25    0.13
  -8   7   5    1.00    0.11
  -8   8  -5    4.62    0.31
  -8   8  -5    4.05    0.30
  -8   8  -5    4.45    0.31
  -8   8  -5    4.19    0.30
   8   8  -5    4.02    0.32
   8   8  -5    3.53    0.32
  -8   8  -5    4.45    0.31
  -8   8   5    4.63    0.32
  -8   8   5    4.15    0.31
   8   8   5    4.20    0.32
  -8   8   5    4.32    0.30
   8   8   5    4.20    0.32
   8   8   5    4.24    0.33
  -8   8   5    4.66    0.32
  -8   8   5    4.69    0.32
   8   8   5    4.06    0.29
  -8   8   5    4.57    0.30
  -8   9  -5    1.58    0.13
   9   8  -5    0.93    0.11
  -8   9  -5    0.93    0.11
   9   8  -5    1.11    0.12
  -8   9  -5    0.83    0.09
  -8   9  -5    0.89    0.10
  -8   9   5    0.87    0.11
   9   8   5    0.71    0.11
  -8   9   5    0.98    0.11
   9   8   5    0.79    0.11
  -8   9   5    0.95    0.11
  -8   9   5    1.10    0.11
   9   8   5    0.84    0.12
  -8   9   5    0.79    0.09
  -8   9   5    0.94    0.12
   9   7  -5    2.75    0.25
   9   7  -5    2.77    0.24
  -7   9  -5    3.08    0.23
  -7   9  -5    3.17    0.23
  -7   9  -5    3.10    0.22
  -7   9  -5    3.30    0.24
  -9  -7  -5    2.85    0.22
  -7   9   5    3.32    0.23
   9   7   5    2.96    0.25
  -7   9   5    3.21    0.23
   9   7   5    2.88    0.26
  -7   9   5    3.17    0.24
  -7   9   5    3.37    0.25
  -7   9   5    3.03    0.24
   9   7   5    2.96    0.26
  -7   9   5    3.41    0.24
   9   6  -5    0.97    0.11
  -6   9  -5    0.79    0.09
  -6   9  -5    0.91    0.10
  -6   9  -5    0.91    0.10
  -6   9   5    0.91    0.10
   9   6   5    1.10    0.14
  -6   9   5    0.87    0.11
   9   6   5    0.88    0.12
  -6   9   5    0.91    0.11
  -6   9   5    0.90    0.10
  -5   9  -5    1.43    0.12
   9   5  -5    1.31    0.14
  -5   9  -5    1.58    0.13
  -5   9   5    1.67    0.14
   9   5   5    1.55    0.17
  -5   9   5    1.33    0.15
  -5   9   5    1.70    0.14
   9   5   5    1.56    0.17
  -5   9   5    1.50    0.15
   9   4  -5    4.33    0.32
  -4   9   5    4.69    0.32
  -4   9   5    4.33    0.30
  -4   9   5    4.63    0.33
   9   4   5    4.09    0.34
  -3   9   5    1.50    0.14
   9   3   5    1.29    0.17
  -3   9   5    1.68    0.14
  -2   9   5   10.95    0.70
   9   2   5    8.96    0.68
  -1   9  -5    0.40    0.06
  -1   9   5    0.41    0.06
   0   9  -5    0.08    0.04
   0   9   5    0.08    0.04
  -9   0   5    0.11    0.04
   1   9  -5    0.54    0.07
  -9   1  -5    0.42    0.05
   9  -1   5    0.42    0.09
  -9   1   5    0.37    0.06
   1   9   5    0.40    0.07
  -9   2  -5    9.56    0.64
  -9   2  -5   10.01    0.66
   2   9  -5   10.77    0.70
  -9   2  -5   10.49    0.66
  -9   2   5    9.05    0.64
   9  -2   5   10.29    0.84
  -9   2   5   10.64    0.66
   2   9   5   11.18    0.70
  -9   2   5    9.31    0.66
   3   9  -5    1.24    0.13
  -9   3  -5    1.26    0.13
  -9   3  -5    1.32    0.12
  -9   3  -5    1.53    0.12
  -9   3   5    1.46    0.13
  -9   3   5    1.30    0.12
   3   9   5    1.26    0.13
   3   9   5    1.35    0.14
  -9   3   5    1.42    0.12
  -9   4  -5    4.04    0.30
  -9   4  -5    4.16    0.31
  -9   4  -5    5.26    0.30
   4   9  -5    4.44    0.33
  -9   4   5    4.36    0.30
   4   9   5    4.04    0.32
  -9   4   5    4.81    0.30
   4   9   5    3.68    0.31
  -9   4   5    4.37    0.31
   5   9  -5    1.65    0.15
  -9   5  -5    1.48    0.13
  -9   5  -5    1.49    0.14
  -9   5  -5    1.54    0.13
   5   9   5    1.46    0.15
  -9   5   5    1.56    0.13
  -9   5   5    1.46    0.15
  -9   5   5    1.49    0.15
   5   9   5    1.36    0.14
  -9   5   5    1.62    0.14
  -9   6  -5    0.78    0.10
  -9   6  -5    0.72    0.09
  -9   6  -5    0.84    0.10
  -9   6  -5    0.72    0.09
   6   9  -5    0.81    0.11
  -9   6  -5    0.83    0.10
  -9   6   5    0.91    0.11
  -9   6   5    0.72    0.10
  -9   6   5    0.83    0.10
   6   9   5    1.01    0.11
  -9   6   5    0.79    0.09
  -9   6   5    0.85    0.11
   6   9   5    1.14    0.12
   6   9   5    0.81    0.11
  -9   7  -5    3.14    0.24
  -9   7  -5    3.00    0.23
  -9   7  -5    3.29    0.23
   7   9  -5    2.96    0.25
  -9   7  -5    2.70    0.23
   7   9  -5    2.99    0.22
   7   9  -5    2.76    0.25
  -9   7  -5    3.21    0.23
  -9   7  -5    3.25    0.24
   7   9   5    3.18    0.24
   7   9   5    2.99    0.25
  -9   7   5    3.33    0.24
   7   9   5    2.96    0.24
   7   9   5    2.92    0.25
  -9   7   5    3.22    0.23
  -9   7   5    3.20    0.25
  -9   7   5    3.14    0.24
  -9   7   5    3.37    0.24
   7   9   5    3.01    0.22
  -9   7   5    3.34    0.23
   8   9  -5    0.85    0.11
  -9   8  -5    1.35    0.12
  -9   8  -5    0.95    0.11
  -9   8  -5    1.07    0.11
   8   9  -5    1.28    0.13
  -9   8  -5    1.45    0.12
  -9   8   5    1.11    0.12
  -9   8   5    1.10    0.12
   8   9   5    0.73    0.11
   8   9   5    0.65    0.11
   8   9   5    0.94    0.10
  -9   8   5    1.09    0.11
  -9   8   5    0.85    0.11
   8   9   5    0.89    0.12
  -9   8   5    0.77    0.11
   9   9  -5    0.14    0.06
  -9  -9  -5    0.23    0.06
  -9   9  -5    0.13    0.06
  -9   9  -5    0.13    0.05
  -9   9  -5    0.15    0.06
  -9   9  -5    0.07    0.04
   9   9  -5    0.12    0.07
   9   9   5    0.16    0.05
   9   9   5    0.22    0.07
  -9   9   5    0.15    0.06
  -9   9   5    0.07    0.06
  -9   9   5    0.18    0.07
   9   9   5    0.34    0.08
  -9   9   5    0.18    0.06
  -9   9   5    0.24    0.06
  -9   9   5    0.13    0.05
   9   9   5    0.11    0.07
 -10  -9  -5    1.14    0.11
  -9  10  -5    0.98    0.10
  -9  10  -5    0.85    0.11
  10   9  -5    0.83    0.11
  10   9  -5    0.87    0.11
  -9  10  -5    0.75    0.09
  -9  10  -5    0.95    0.11
  -9  10  -5    1.00    0.11
  -9  10   5    0.92    0.10
  10   9   5    1.08    0.13
  -9  10   5    1.02    0.11
  10   9   5    0.93    0.12
  10   9   5    1.26    0.13
  -9  10   5    0.85    0.11
  -9  10   5    0.91    0.11
  -9  10   5    0.90    0.11
  -9  10   5    0.85    0.10
  10   8  -5    1.22    0.13
  -8  10  -5    1.23    0.12
 -10  -8  -5    1.22    0.12
  -8  10  -5    1.04    0.11
  10   8  -5    1.24    0.14
  -8  10  -5    1.21    0.12
  -8  10   5    1.27    0.13
  10   8   5    1.28    0.14
  -8  10   5    1.21    0.12
  10   8   5    1.45    0.15
  -8  10   5    1.22    0.14
  -8  10   5    1.15    0.13
  10   8   5    1.30    0.15
  -8  10   5    1.23    0.14
  -7  10  -5    0.87    0.09
 -10  -7  -5    0.80    0.09
  10   7  -5    0.68    0.10
  10   7  -5    0.66    0.11
  -7  10  -5    0.70    0.08
  -7  10  -5    0.72    0.09
  10   7   5    0.90    0.13
  -7  10   5    0.75    0.11
  -7  10   5    0.74    0.11
  -7  10   5    0.80    0.10
  10   7   5    1.11    0.13
  -7  10   5    0.90    0.10
  10   7   5    0.73    0.12
  -7  10   5    0.76    0.11
  -6  10  -5    1.75    0.15
 -10  -6  -5    1.47    0.14
  -6  10  -5    1.81    0.14
  10   6  -5    1.36    0.16
  10   6   5    1.69    0.18
  -6  10   5    1.48    0.15
  -6  10   5    1.52    0.16
  10   6   5    2.00    0.19
  -6  10   5    1.89    0.16
  -6  10   5    1.60    0.15
  10   6   5    1.60    0.17
  -6  10   5    1.59    0.16
 -10  -5  -5    1.20    0.12
  10   5  -5    1.25    0.15
  -5  10   5    1.53    0.13
  -5  10   5    1.39    0.13
  -5  10   5    1.29    0.14
  10   5   5    1.33    0.16
  -5  10   5    1.19    0.14
  10   5   5    1.37    0.16
  -4  10   5    0.54    0.09
  -4  10   5    0.54    0.09
  10   4   5    0.70    0.12
  10   4   5    0.57    0.12
  -4  10   5    0.62    0.09
  10   3   5    4.94    0.38
  -3  10   5    4.96    0.35
  -3  10   5    5.13    0.37
  -3  10   5    4.69    0.35
  10   3   5    5.09    0.39
  10   2  -5    1.15    0.15
  -2  10   5    1.00    0.12
  -2  10   5    0.94    0.12
  10   2   5    1.16    0.16
  10   2   5    1.21    0.16
  -1  10  -5    0.76    0.10
  10   1  -5    0.83    0.13
  -1  10   5    0.62    0.09
  10   1   5    0.75    0.14
  -1  10   5    0.80    0.10
  10   0  -5    3.72    0.30
   0  10  -5    3.93    0.28
 -10   0   5    3.50    0.27
  10   0   5    3.75    0.31
   0  10   5    3.45    0.27
   0  10   5    3.84    0.29
   1  10  -5    0.68    0.09
 -10   1  -5    0.72    0.08
  10  -1   5    0.82    0.13
 -10   1   5    0.76    0.08
   1  10   5    0.53    0.09
 -10   1   5    0.68    0.09
   1  10   5    0.71    0.09
   2  10  -5    1.04    0.12
 -10   2  -5    1.11    0.12
 -10   2  -5    0.96    0.12
 -10   2  -5    1.08    0.11
 -10   2  -5    1.08    0.10
   2  10   5    1.06    0.12
 -10   2   5    1.41    0.12
 -10   2   5    1.14    0.12
   2  10   5    1.08    0.12
 -10   3  -5    5.07    0.34
 -10   3  -5    4.71    0.35
   3  10  -5    5.35    0.37
 -10   3  -5    4.95    0.34
 -10   3  -5    4.93    0.35
   3  10   5    5.65    0.38
 -10   3   5    4.86    0.35
   3  10   5    5.37    0.36
   3  10   5    4.91    0.36
 -10   3   5    4.67    0.35
 -10   3   5    4.97    0.35
 -10   3   5    4.88    0.34
 -10   4  -5    0.67    0.08
   4  10  -5    0.61    0.09
 -10   4  -5    0.54    0.08
 -10   4  -5    0.57    0.08
 -10   4  -5    0.62    0.09
 -10   4  -5    0.67    0.08
 -10   4   5    0.52    0.08
 -10   4   5    0.57    0.08
 -10   4   5    0.61    0.09
 -10   4   5    0.59    0.09
   4  10   5    0.54    0.09
   4  10   5    0.63    0.10
   4  10   5    0.73    0.10
 -10   4   5    0.63    0.09
 -10   5  -5    1.40    0.14
   5  10  -5    1.25    0.13
 -10   5  -5    1.55    0.13
   5  10  -5    1.38    0.14
 -10   5  -5    1.32    0.13
 -10   5  -5    1.36    0.13
 -10   5  -5    1.38    0.13
 -10   5  -5    1.51    0.14
 -10   5   5    1.56    0.15
 -10   5   5    1.37    0.14
   5  10   5    1.45    0.15
 -10   5   5    1.44    0.14
 -10   5   5    1.35    0.13
   5  10   5    1.32    0.14
   5  10   5    1.34    0.15
 -10   5   5    1.59    0.14
   5  10   5    1.37    0.14
   5  10   5    1.24    0.13
 -10   5   5    1.52    0.14
 -10   6  -5    1.64    0.15
 -10   6  -5    1.57    0.15
   6  10  -5    1.55    0.16
 -10   6  -5    1.66    0.14
 -10   6  -5    1.83    0.14
   6  10  -5    1.53    0.14
 -10   6  -5    1.55    0.15
 -10   6  -5    1.80    0.15
   6  10  -5    1.50    0.15
 -10   6   5    1.82    0.15
 -10   6   5    1.33    0.15
   6  10   5    1.90    0.17
   6  10   5    1.56    0.14
   6  10   5    1.68    0.16
 -10   6   5    1.59    0.15
 -10   6   5    1.44    0.15
 -10   6   5    1.57    0.15
 -10   6   5    1.47    0.14
   6  10   5    1.66    0.17
 -10   6   5    1.48    0.15
   6  10   5    1.48    0.15
   7  10  -5    0.71    0.09
 -10   7  -5    0.84    0.09
 -10   7  -5    0.79    0.10
 -10   7  -5    0.72    0.09
 -10   7  -5    0.82    0.10
 -10   7  -5    0.70    0.09
   7  10  -5    0.56    0.10
 -10   7  -5    0.95    0.11
   7  10  -5    0.61    0.10
   7  10   5    1.00    0.12
 -10   7   5    0.99    0.11
   7  10   5    0.72    0.10
 -10   7   5    0.69    0.10
   7  10   5    0.85    0.11
 -10   7   5    0.79    0.10
 -10   7   5    0.71    0.09
   7  10   5    0.96    0.10
 -10   7   5    0.80    0.11
 -10   7   5    0.97    0.12
   7  10   5    0.79    0.11
 -10   8  -5    1.33    0.12
   8  10  -5    1.17    0.12
 -10   8  -5    1.31    0.13
 -10   8  -5    1.48    0.13
   8  10  -5    1.13    0.13
 -10   8  -5    1.22    0.12
  -8 -10  -5    1.31    0.13
   8  10  -5    1.45    0.15
 -10   8  -5    1.20    0.12
 -10   8  -5    1.29    0.13
 -10   8   5    1.21    0.13
 -10   8   5    1.32    0.14
   8  10   5    1.34    0.15
 -10   8   5    1.18    0.13
 -10   8   5    1.13    0.13
 -10   8   5    0.87    0.12
 -10   8   5    1.07    0.12
   8  10   5    1.36    0.13
   8  10   5    1.52    0.15
   8  10   5    1.36    0.14
   9  10  -5    0.88    0.11
   9  10  -5    0.87    0.10
   9  10  -5    0.86    0.12
 -10   9  -5    0.87    0.10
 -10   9  -5    1.02    0.11
 -10   9  -5    1.14    0.12
 -10   9  -5    1.01    0.11
  -9 -10  -5    1.19    0.11
 -10   9  -5    0.85    0.10
 -10   9   5    0.98    0.11
   9  10   5    1.24    0.11
 -10   9   5    0.91    0.11
   9  10   5    0.93    0.11
   9  10   5    1.16    0.13
 -10   9   5    0.98    0.12
   9  10   5    1.08    0.13
 -10   9   5    0.83    0.11
 -10   9   5    0.92    0.12
 -10   9   5    0.74    0.10
 -10  10  -5    0.44    0.08
  10  10  -5    0.28    0.08
 -10  10  -5    0.47    0.07
 -10  10  -5    0.40    0.07
  10  10  -5    0.45    0.08
 -10 -10  -5    0.41    0.07
 -10  10  -5    0.43    0.08
  10  10   5    0.42    0.09
 -10  10   5    0.48    0.08
 -10  10   5    0.37    0.08
  10  10   5    0.48    0.07
 -10  10   5    0.46    0.07
 -10  10   5    0.43    0.08
  10  10   5    0.40    0.08
 -10  10   5    0.40    0.08
  10  10   5    0.35    0.08
 -10  11  -5    1.33    0.12
  11  10  -5    1.00    0.12
 -11 -10  -5    1.13    0.11
  11  10   5    1.39    0.13
 -11 -10   5    1.31    0.11
 -10  11   5    0.98    0.12
 -10  11   5    1.26    0.13
 -10  11   5    1.14    0.12
  11  10   5    1.52    0.13
 -10  11   5    1.35    0.12
  11  10   5    1.19    0.12
 -11  -9  -5    0.26    0.06
  11   9  -5    0.09    0.06
  -9  11  -5    0.19    0.05
  -9  11  -5    0.17    0.05
  -9  11   5    0.15    0.07
  11   9   5    0.14    0.07
  -9  11   5    0.18    0.06
  -9  11   5    0.22    0.07
  11   9   5    0.07    0.07
  11   9   5    0.17    0.07
  -9  11   5    0.23    0.07
  -9  11   5    0.16    0.05
 -11  -9   5    0.17    0.06
 -11  -8  -5    0.16    0.05
  -8  11  -5    0.08    0.05
  -8  11  -5    0.10    0.05
  11   8  -5   -0.01    0.06
  11   8   5    0.03    0.06
  -8  11   5    0.17    0.07
  -8  11   5   -0.03    0.06
  -8  11   5    0.08    0.05
  -8  11   5    0.11    0.06
  11   8   5   -0.02    0.07
 -11  -8   5    0.13    0.05
  11   8   5    0.06    0.07
  -8  11   5    0.17    0.07
  -7  11  -5    2.44    0.18
  -7  11  -5    2.07    0.17
  11   7  -5    2.07    0.20
 -11  -7  -5    2.38    0.18
  11   7   5    2.31    0.21
  11   7   5    2.32    0.21
  -7  11   5    2.28    0.19
  -7  11   5    1.97    0.18
  11   7   5    2.30    0.20
  -7  11   5    2.27    0.18
  -7  11   5    1.95    0.19
  -7  11   5    2.11    0.19
 -11  -7   5    2.16    0.17
 -11  -6  -5    1.00    0.11
  11   6  -5    1.22    0.14
  11   6   5    1.06    0.14
  -6  11   5    1.32    0.14
  -6  11   5    1.22    0.13
  -6  11   5    1.31    0.14
  11   6   5    1.19    0.15
  -6  11   5    1.14    0.12
  11   6   5    1.16    0.15
 -11  -6   5    1.17    0.12
  -6  11   5    1.00    0.13
 -11  -5  -5    0.46    0.08
  11   5  -5    0.72    0.11
  11   5   5    0.50    0.11
  -5  11   5    0.45    0.09
  -5  11   5    0.50    0.08
 -11  -5   5    0.54    0.08
  -5  11   5    0.64    0.10
  -5  11   5    0.59    0.10
  11   5   5    0.59    0.11
  11   5   5    0.45    0.11
  11   4  -5    2.73    0.24
 -11  -4  -5    2.49    0.20
  -4  11   5    2.67    0.22
  -4  11   5    2.77    0.22
  -4  11   5    2.59    0.23
  11   4   5    2.61    0.24
  -4  11   5    2.79    0.22
 -11  -4   5    2.46    0.22
  11   4   5    2.94    0.27
  11   4   5    3.00    0.25
  11   3  -5    0.95    0.13
  11   3  -5    0.91    0.14
 -11  -3  -5    0.79    0.09
  -3  11   5    0.64    0.10
 -11  -3   5    0.66    0.10
  11   3   5    0.81    0.13
  11   3   5    0.84    0.15
  11   3   5    0.79    0.14
  -3  11   5    0.71    0.11
  -3  11   5    0.74    0.10
  -3  11   5    0.74    0.10
  11   2  -5    1.40    0.17
  11   2  -5    1.41    0.16
  11   2  -5    1.45    0.17
  -2  11   5    1.01    0.13
 -11  -2   5    1.21    0.13
  -2  11   5    1.09    0.13
  -2  11   5    1.04    0.13
  11   2   5    1.22    0.17
  11   2   5    1.41    0.18
  11   1  -5    4.37    0.37
 -11  -1  -5    4.19    0.33
  11   1  -5    4.73    0.36
  -1  11  -5    5.32    0.35
  -1  11   5    5.01    0.35
  11   1   5    4.51    0.38
  -1  11   5    4.46    0.33
 -11  -1   5    3.94    0.33
  11   1   5    4.77    0.37
  -1  11   5    4.94    0.34
  11   0  -5    0.16    0.10
 -11   0  -5    0.06    0.05
   0  11  -5    0.04    0.05
 -11   0   5    0.05    0.06
   0  11   5    0.03    0.04
   0  11   5    0.04    0.06
  11   0   5    0.11    0.10
  11   0   5   -0.06    0.10
   0  11   5    0.08    0.06
 -11   0   5    0.10    0.06
   1  11  -5    5.05    0.32
   1  11  -5    5.12    0.35
 -11   1  -5    4.77    0.33
 -11   1  -5    4.66    0.34
  11  -1  -5    4.81    0.36
   1  11   5    4.12    0.33
 -11   1   5    4.18    0.34
 -11   1   5    4.81    0.33
 -11   1   5    4.25    0.33
  11  -1   5    4.75    0.38
 -11   1   5    4.70    0.33
   1  11   5    5.10    0.36
  11  -1   5    4.31    0.38
   1  11   5    4.58    0.34
   2  11  -5    1.28    0.12
 -11   2  -5    1.19    0.13
   2  11  -5    1.24    0.14
 -11   2  -5    1.25    0.13
 -11   2  -5    1.20    0.11
   2  11   5    1.34    0.12
 -11   2   5    1.23    0.12
   2  11   5    1.38    0.14
   2  11   5    1.16    0.13
   2  11   5    1.25    0.15
 -11   2   5    1.13    0.13
 -11   2   5    1.36    0.14
 -11   2   5    1.24    0.13
   2  11   5    1.32    0.13
 -11   2   5    1.21    0.13
  11  -2   5    1.32    0.18
 -11   3  -5    0.70    0.09
 -11   3  -5    0.72    0.10
 -11   3  -5    0.63    0.09
 -11   3  -5    0.76    0.10
 -11   3  -5    0.77    0.09
 -11   3  -5    0.69    0.09
   3  11  -5    0.73    0.09
   3  11  -5    0.63    0.10
   3  11   5    0.75    0.10
 -11   3   5    0.94    0.11
   3  11   5    0.67    0.11
 -11   3   5    0.86    0.10
   3  11   5    0.85    0.11
   3  11   5    0.77    0.09
   3  11   5    0.81    0.11
 -11   3   5    0.55    0.08
 -11   3   5    0.70    0.10
 -11   3   5    0.64    0.10
  11  -3   5    0.74    0.15
 -11   3   5    0.76    0.10
 -11   4  -5    2.90    0.21
 -11   4  -5    2.76    0.21
 -11   4  -5    2.85    0.22
   4  11  -5    3.00    0.23
   4  11  -5    2.98    0.21
 -11   4  -5    2.81    0.22
 -11   4  -5    2.84    0.22
   4  11  -5    2.86    0.23
 -11   4  -5    2.87    0.22
 -11   4   5    2.67    0.22
   4  11   5    2.52    0.20
   4  11   5    2.89    0.22
 -11   4   5    2.74    0.21
 -11   4   5    2.78    0.21
 -11   4   5    2.59    0.22
   4  11   5    2.29    0.23
 -11   4   5    2.82    0.22
 -11   4   5    2.43    0.22
   4  11   5    2.77    0.23
   4  11   5    2.72    0.23
 -11   4   5    2.70    0.22
   5  11  -5    0.54    0.08
 -11   5  -5    0.55    0.08
 -11   5  -5    0.61    0.09
   5  11  -5    0.56    0.09
 -11   5  -5    0.58    0.08
   5  11  -5    0.35    0.09
 -11   5  -5    0.55    0.08
 -11   5  -5    0.52    0.09
 -11   5  -5    0.61    0.08
   5  11   5    0.48    0.09
   5  11   5    0.47    0.09
 -11   5   5    0.44    0.08
 -11   5   5    0.43    0.08
 -11   5   5    0.59    0.09
 -11   5   5    0.57    0.09
   5  11   5    0.50    0.08
 -11   5   5    0.47    0.08
   5  11   5    0.43    0.08
 -11   5   5    0.63    0.09
   5  11   5    0.48    0.09
 -11   5   5    0.45    0.08
   6  11  -5    1.34    0.12
   6  11  -5    1.18    0.13
 -11   6  -5    1.11    0.12
 -11   6  -5    1.26    0.13
 -11   6  -5    1.04    0.12
 -11   6  -5    0.99    0.11
 -11   6  -5    1.01    0.12
   6  11  -5    1.24    0.14
 -11   6  -5    1.16    0.13
   6  11   5    1.07    0.13
   6  11   5    1.22    0.13
 -11   6   5    1.24    0.12
 -11   6   5    1.13    0.12
 -11   6   5    1.15    0.13
   6  11   5    1.21    0.12
 -11   6   5    0.94    0.12
   6  11   5    1.15    0.13
 -11   6   5    1.06    0.12
 -11   6   5    0.95    0.12
   6  11   5    1.22    0.14
 -11   6   5    1.14    0.13
 -11   7  -5    2.21    0.17
 -11   7  -5    2.18    0.18
 -11   7  -5    2.18    0.18
 -11   7  -5    2.34    0.18
 -11   7  -5    2.06    0.17
   7  11  -5    1.79    0.18
 -11   7  -5    1.92    0.18
   7  11  -5    2.37    0.17
   7  11  -5    2.06    0.19
 -11   7   5    2.28    0.18
   7  11   5    2.16    0.17
 -11   7   5    2.23    0.19
   7  11   5    2.53    0.19
 -11   7   5    2.28    0.19
 -11   7   5    1.94    0.17
 -11   7   5    2.38    0.19
   7  11   5    2.53    0.20
 -11   7   5    1.91    0.17
   7  11   5    1.74    0.18
 -11   8  -5    0.04    0.05
 -11   8  -5    0.09    0.06
 -11   8  -5    0.08    0.04
  -8 -11  -5    0.13    0.05
   8  11  -5    0.16    0.06
 -11   8  -5    0.07    0.05
 -11   8  -5    0.10    0.06
   8  11  -5    0.08    0.05
   8  11  -5    0.13    0.06
 -11   8  -5    0.00    0.04
   8  11   5    0.12    0.05
 -11   8   5    0.16    0.06
 -11   8   5    0.10    0.06
 -11   8   5    0.20    0.06
 -11   8   5    0.08    0.06
 -11   8   5    0.15    0.06
 -11   8   5    0.04    0.04
   8  11   5    0.10    0.07
   8  11   5    0.18    0.07
   8  11   5    0.20    0.06
 -11   9  -5    0.09    0.04
  -9 -11  -5    0.25    0.06
 -11   9  -5    0.15    0.06
 -11   9  -5    0.12    0.06
 -11   9  -5    0.12    0.05
 -11   9  -5    0.17    0.05
   9  11  -5    0.12    0.06
 -11   9  -5    0.15    0.05
   9  11  -5    0.11    0.05
   9  11  -5    0.05    0.04
 -11   9   5    0.22    0.05
 -11   9   5    0.18    0.06
 -11   9   5    0.20    0.06
   9  11   5    0.10    0.06
   9  11   5    0.17    0.05
 -11   9   5    0.17    0.06
 -11   9   5    0.20    0.06
   9  11   5    0.16    0.06
   9  11   5    0.09    0.06
 -10 -11  -5    1.46    0.11
 -11  10  -5    1.01    0.11
 -11  10  -5    1.11    0.12
  10  11  -5    1.34    0.13
 -11  10  -5    1.33    0.12
  10  11   5    1.29    0.13
 -11  10   5    1.06    0.12
 -11  10   5    1.15    0.12
 -11  10   5    1.10    0.12
 -11  10   5    1.01    0.12
  10  11   5    1.07    0.10
 -11  11  -5   -0.01    0.04
 -11 -11  -5   -0.05    0.03
  11  11  -5   -0.02    0.05
  11  11   5   -0.01    0.05
 -11 -11   5    0.02    0.04
 -11  11   5   -0.04    0.05
 -11  11   5    0.00    0.04
 -11  11   5   -0.01    0.05
 -11  11   5    0.01    0.05
 -11  12  -5    0.76    0.08
  12  11  -5    0.89    0.09
 -12 -11  -5    0.85    0.08
 -11  12   5    0.78    0.08
  12  11   5    0.89    0.09
 -12 -11   5    0.74    0.07
 -11  12   5    0.74    0.08
  12  10  -5    0.12    0.05
 -12 -10  -5    0.16    0.04
 -10  12  -5    0.11    0.04
 -10  12   5    0.14    0.05
 -12 -10   5    0.16    0.04
 -10  12   5    0.13    0.05
  12  10   5   -0.01    0.05
 -10  12   5    0.06    0.05
 -10  12   5    0.08    0.05
  -9  12  -5    1.32    0.12
 -12  -9  -5    1.69    0.12
  12   9  -5    1.54    0.14
  -9  12   5    1.81    0.13
  12   9   5    1.02    0.12
  -9  12   5    1.47    0.14
 -12  -9   5    1.62    0.12
  -9  12   5    1.47    0.13
  12   9   5    1.18    0.13
  -9  12   5    1.14    0.13
  12   9   5    1.18    0.13
  -8  12  -5    0.74    0.10
 -12  -8  -5    1.07    0.10
  12   8  -5    0.85    0.11
  12   8   5    0.95    0.12
  -8  12   5    0.99    0.11
  -8  12   5    1.01    0.12
 -12  -8   5    1.03    0.10
  12   8   5    0.94    0.12
  -8  12   5    0.95    0.11
  -8  12   5    0.84    0.09
  12   8   5    1.01    0.12
  -8  12   5    0.89    0.11
 -12  -7  -5    2.76    0.21
  12   7  -5    2.89    0.23
  12   7   5    2.69    0.23
 -12  -7   5    2.51    0.20
  12   7   5    2.91    0.24
  -7  12   5    2.81    0.22
  -7  12   5    3.13    0.23
  12   7   5    2.67    0.23
  -7  12   5    2.81    0.23
  -7  12   5    2.54    0.21
  12   6  -5    0.53    0.10
 -12  -6  -5    0.63    0.08
  -6  12   5    0.65    0.09
  -6  12   5    0.67    0.10
 -12  -6   5    0.85    0.09
  12   6   5    0.54    0.10
  -6  12   5    0.71    0.10
  -6  12   5    0.72    0.10
  12   6   5    0.54    0.11
  12   6   5    0.49    0.11
 -12  -5  -5    0.12    0.05
  12   5  -5    0.17    0.07
  -5  12   5    0.12    0.06
  12   5   5    0.11    0.09
  12   5   5    0.11    0.07
  -5  12   5    0.17    0.07
 -12  -5   5    0.36    0.06
  -5  12   5    0.19    0.07
  12   5   5    0.13    0.09
 -12  -4  -5    0.48    0.07
  12   4  -5    0.41    0.10
  -4  12   5    0.47    0.08
  12   4   5    0.40    0.11
  12   4   5    0.44    0.12
  -4  12   5    0.48    0.09
  -4  12   5    0.42    0.09
 -12  -4   5    0.46    0.08
  -4  12   5    0.45    0.09
  12   4   5    0.51    0.10
  12   3  -5   12.25    0.82
 -12  -3  -5   11.72    0.77
 -12  -3   5   12.01    0.81
  -3  12   5   11.89    0.81
  12   3   5   11.74    0.81
  12   3   5   12.12    0.82
  -3  12   5   12.55    0.84
  -3  12   5   12.16    0.79
  12   3   5   10.97    0.81
  -3  12   5   12.82    0.80
  12   2  -5    0.41    0.12
  12   2  -5    0.33    0.12
  12   2  -5    0.34    0.10
 -12  -2  -5    0.40    0.07
  12   2   5    0.21    0.12
  12   2   5    0.21    0.12
  -2  12   5    0.19    0.08
  -2  12   5    0.27    0.08
 -12  -2   5    0.25    0.07
  12   2   5    0.18    0.09
  -2  12   5    0.27    0.08
  12   1  -5    1.91    0.21
  -1  12  -5    1.72    0.16
  12   1  -5    1.67    0.19
 -12  -1  -5    1.59    0.16
  12   1  -5    1.95    0.21
  -1  12   5    1.81    0.18
  12   1   5    1.80    0.22
  -1  12   5    1.54    0.17
  12   1   5    1.89    0.20
  -1  12   5    1.68    0.17
 -12  -1   5    1.83    0.17
  -1  12   5    1.78    0.17
  12   1   5    2.16    0.23
 -12   0  -5    5.20    0.37
  12   0  -5    5.53    0.40
  12   0  -5    5.55    0.40
  12   0  -5    4.61    0.39
   0  12  -5    4.85    0.38
 -12   0   5    4.52    0.37
   0  12   5    5.18    0.38
   0  12   5    5.29    0.37
  12   0   5    4.58    0.41
   0  12   5    5.65    0.39
  12   0   5    4.85    0.40
 -12   0   5    4.87    0.36
   0  12   5    5.51    0.37
 -12   1  -5    1.66    0.16
   1  12  -5    1.92    0.15
  12  -1  -5    1.65    0.19
   1  12  -5    1.92    0.17
  12  -1  -5    2.07    0.22
   1  12   5    1.60    0.16
  12  -1   5    1.88    0.22
   1  12   5    1.63    0.17
   1  12   5    1.36    0.17
   1  12   5    1.74    0.15
  12  -1   5    1.87    0.22
 -12   1   5    1.73    0.16
 -12   1   5    1.39    0.15
   1  12   5    1.54    0.16
   2  12  -5    0.29    0.06
  12  -2  -5    0.35    0.12
 -12   2  -5    0.15    0.06
  12  -2  -5    0.28    0.10
   2  12  -5    0.17    0.07
 -12   2  -5    0.25    0.06
   2  12   5    0.26    0.07
   2  12   5    0.25    0.08
   2  12   5    0.31    0.08
 -12   2   5    0.27    0.06
 -12   2   5    0.39    0.08
 -12   2   5    0.19    0.07
  12  -2   5    0.42    0.13
 -12   2   5    0.34    0.07
   2  12   5    0.36    0.08
  12  -2   5    0.23    0.12
   2  12   5    0.36    0.06
   3  12  -5   11.56    0.75
 -12   3  -5   12.05    0.77
   3  12  -5   11.77    0.82
 -12   3  -5   11.49    0.77
 -12   3  -5   11.07    0.76
  12  -3  -5   11.47    0.81
 -12   3  -5   11.42    0.80
   3  12   5   12.40    0.78
 -12   3   5   11.98    0.78
   3  12   5   11.79    0.82
 -12   3   5   12.38    0.78
 -12   3   5   12.05    0.79
  12  -3   5   12.49    0.82
   3  12   5   11.63    0.80
 -12   3   5   11.99    0.77
 -12   3   5   11.22    0.80
   3  12   5   12.38    0.78
   3  12   5   12.03    0.75
 -12   4  -5    0.50    0.08
 -12   4  -5    0.49    0.07
   4  12  -5    0.45    0.07
 -12   4  -5    0.56    0.08
   4  12  -5    0.48    0.09
 -12   4  -5    0.41    0.07
 -12   4  -5    0.48    0.08
 -12   4  -5    0.47    0.08
   4  12  -5    0.51    0.09
   4  12   5    0.45    0.07
 -12   4   5    0.48    0.09
 -12   4   5    0.52    0.08
 -12   4   5    0.54    0.08
 -12   4   5    0.45    0.08
   4  12   5    0.52    0.10
   4  12   5    0.35    0.09
  12  -4   5    0.59    0.15
   4  12   5    0.54    0.10
 -12   4   5    0.42    0.08
   4  12   5    0.52    0.09
 -12   4   5    0.40    0.08
 -12   5  -5    0.27    0.06
   5  12  -5    0.18    0.06
 -12   5  -5    0.14    0.06
   5  12  -5    0.15    0.07
 -12   5  -5    0.15    0.05
   5  12  -5    0.18    0.06
 -12   5  -5    0.22    0.06
 -12   5  -5    0.13    0.06
 -12   5  -5    0.22    0.05
 -12   5   5    0.24    0.06
   5  12   5    0.13    0.07
 -12   5   5    0.04    0.06
 -12   5   5    0.24    0.06
 -12   5   5    0.18    0.06
 -12   5   5    0.16    0.06
 -12   5   5    0.20    0.06
   5  12   5    0.14    0.07
   5  12   5    0.12    0.06
 -12   5   5    0.11    0.05
  12  -5   5    0.05    0.12
   5  12   5    0.23    0.06
   5  12   5    0.13    0.06
 -12   6  -5    0.64    0.09
 -12   6  -5    0.59    0.08
 -12   6  -5    0.64    0.09
   6  12  -5    0.69    0.10
 -12   6  -5    0.53    0.09
   6  12  -5    0.52    0.09
 -12   6  -5    0.57    0.08
   6  12  -5    0.49    0.08
 -12   6  -5    0.59    0.09
 -12   6   5    0.68    0.09
   6  12   5    0.57    0.09
 -12   6   5    0.72    0.10
 -12   6   5    0.71    0.09
   6  12   5    0.64    0.10
   6  12   5    0.64    0.09
 -12   6   5    0.61    0.09
   6  12   5    0.69    0.08
 -12   6   5    0.61    0.09
 -12   6   5    0.63    0.09
   6  12   5    0.91    0.11
 -12   6   5    0.56    0.09
 -12   7  -5    2.65    0.20
 -12   7  -5    2.35    0.19
   7  12  -5    2.68    0.20
   7  12  -5    2.51    0.21
  -7 -12  -5    2.53    0.19
 -12   7  -5    2.60    0.21
 -12   7  -5    2.68    0.21
 -12   7  -5    2.78    0.21
   7  12  -5    2.71    0.21
 -12   7  -5    2.15    0.19
   7  12   5    2.85    0.22
 -12   7   5    2.69    0.21
 -12   7   5    2.78    0.21
 -12   7   5    2.46    0.20
   7  12   5    2.66    0.20
 -12   7   5    2.50    0.20
 -12   7   5    2.57    0.20
 -12   7   5    2.54    0.20
 -12   7   5    2.82    0.21
   7  12   5    2.44    0.21
   7  12   5    2.96    0.21
 -12   8  -5    0.82    0.10
 -12   8  -5    1.06    0.11
 -12   8  -5    0.81    0.09
   8  12  -5    0.76    0.10
   8  12  -5    0.90    0.09
 -12   8  -5    0.85    0.10
  -8 -12  -5    1.16    0.10
   8  12  -5    0.89    0.11
 -12   8  -5    0.80    0.10
 -12   8   5    0.92    0.10
   8  12   5    0.98    0.11
 -12   8   5    0.90    0.10
 -12   8   5    0.82    0.10
   8  12   5    0.65    0.09
 -12   8   5    0.88    0.10
 -12   8   5    0.91    0.10
  -9 -12  -5    1.67    0.13
   9  12  -5    1.55    0.14
 -12   9  -5    1.28    0.13
   9  12  -5    1.50    0.12
 -12   9  -5    1.49    0.14
 -12   9  -5    1.41    0.13
 -12   9  -5    1.66    0.13
 -12   9   5    1.52    0.14
 -12   9   5    1.34    0.14
   9  12   5    1.42    0.12
 -12   9   5    1.57    0.13
 -10 -12  -5    0.12    0.04
  10  12  -5    0.06    0.05
 -12  10  -5    0.21    0.05
 -12  10  -5    0.08    0.05
  10  12   5    0.09    0.04
 -12  10   5    0.16    0.05
 -12  10   5    0.03    0.05
 -12  10   5    0.07    0.05
 -10 -12   5    0.12    0.04
  10  12   5    0.09    0.05
 -12  10   5    0.21    0.05
  11  12  -5    0.76    0.08
 -12  11  -5    0.79    0.08
 -11 -12  -5    0.85    0.08
 -11 -12   5    0.79    0.07
  11  12   5    0.89    0.09
 -12  11   5    0.73    0.08
 -12  11   5    0.84    0.08
  13  10  -5    0.36    0.06
 -13 -10  -5    0.44    0.05
  13  10   5    0.26    0.05
 -13 -10   5    0.40    0.05
 -13  -9  -5    0.20    0.04
  13   9  -5    0.17    0.05
  -9  13   5    0.18    0.05
 -13  -9   5    0.16    0.04
  -9  13   5    0.11    0.05
  13   9   5    0.18    0.05
 -13  -8  -5    1.20    0.11
  13   8  -5    1.00    0.12
 -13  -8   5    1.13    0.11
  -8  13   5    1.41    0.12
  13   8   5    1.31    0.13
  13   8   5    1.12    0.12
  -8  13   5    1.19    0.12
  13   8   5    1.24    0.12
  -8  13   5    1.39    0.13
  -8  13   5    1.17    0.11
  13   7  -5    4.05    0.31
 -13  -7  -5    4.25    0.29
  -7  13   5    4.09    0.30
  13   7   5    4.09    0.31
  -7  13   5    4.27    0.30
  -7  13   5    4.17    0.29
  13   7   5    4.58    0.31
  13   7   5    4.15    0.30
 -13  -7   5    3.81    0.28
  -7  13   5    4.06    0.30
  13   6  -5    1.03    0.13
 -13  -6  -5    1.18    0.11
  -6  13   5    0.83    0.11
  13   6   5    0.99    0.13
 -13  -6   5    1.23    0.11
  13   6   5    1.18    0.14
  13   6   5    1.07    0.13
  -6  13   5    0.87    0.12
 -13  -5  -5    1.71    0.16
  13   5  -5    1.83    0.18
  -5  13   5    1.96    0.17
  -5  13   5    1.84    0.18
  13   5   5    2.04    0.19
  -5  13   5    1.81    0.17
  13   5   5    1.95    0.19
  13   5   5    2.02    0.19
  13   4  -5    1.08    0.13
 -13  -4  -5    0.85    0.10
  -4  13   5    0.80    0.11
  13   4   5    0.96    0.14
  13   4   5    0.93    0.14
  -4  13   5    0.82    0.11
  -4  13   5    0.83    0.11
  13   4   5    0.70    0.12
 -13  -4   5    0.81    0.10
 -13  -3  -5    0.24    0.06
  13   3  -5    0.18    0.09
  -3  13   5    0.15    0.07
  -3  13   5    0.20    0.07
  -3  13   5    0.17    0.07
 -13  -3   5    0.36    0.07
  13   3   5    0.12    0.10
  13   3   5    0.25    0.11
  13   3   5    0.09    0.08
  -3  13   5    0.13    0.07
  13   2  -5    0.66    0.14
  13   2  -5    0.67    0.14
  13   2   5    0.49    0.11
 -13  -2   5    0.66    0.09
  13   2   5    0.57    0.14
  -2  13   5    0.46    0.10
  -2  13   5    0.48    0.10
  13   2   5    0.77    0.15
  -2  13   5    0.71    0.10
  -2  13   5    0.71    0.10
 -13  -1  -5    2.16    0.19
  13   1  -5    2.38    0.24
  13   1  -5    2.65    0.23
  13   1  -5    2.20    0.23
  -1  13   5    2.26    0.19
  -1  13   5    2.11    0.20
  13   1   5    2.03    0.21
  13   1   5    2.09    0.23
 -13  -1   5    1.84    0.19
  -1  13   5    2.44    0.20
  -1  13   5    2.46    0.21
  13   1   5    2.48    0.25
   0  13  -5    0.78    0.11
  13   0  -5    1.15    0.17
 -13   0  -5    0.84    0.11
  13   0  -5    1.00    0.14
  13   0  -5    0.95    0.16
  13   0   5    0.93    0.17
   0  13   5    0.98    0.12
   0  13   5    0.91    0.12
 -13   0   5    0.77    0.11
   0  13   5    0.90    0.11
  13   0   5    0.81    0.16
   0  13   5    0.82    0.12
 -13   1  -5    2.13    0.19
   1  13  -5    1.70    0.19
  13  -1  -5    3.25    0.26
  13  -1  -5    2.69    0.24
   1  13  -5    2.80    0.19
  13  -1  -5    2.33    0.24
  13  -1   5    2.48    0.26
   1  13   5    2.69    0.20
   1  13   5    2.52    0.20
   1  13   5    1.90    0.20
   1  13   5    2.54    0.21
 -13   1   5    1.90    0.20
  13  -1   5    1.96    0.24
  13  -2  -5    0.66    0.14
   2  13  -5    0.59    0.10
 -13   2  -5    0.54    0.09
  13  -2  -5    0.67    0.12
   2  13  -5    0.72    0.09
   2  13   5    0.60    0.10
 -13   2   5    0.71    0.10
   2  13   5    0.64    0.10
 -13   2   5    0.78    0.10
   2  13   5    0.74    0.10
   2  13   5    0.66    0.09
  13  -2   5    0.83    0.16
   2  13   5    0.66    0.10
  13  -2   5    0.83    0.16
 -13   3  -5    0.16    0.07
 -13   3  -5    0.09    0.05
  13  -3  -5    0.24    0.10
   3  13  -5    0.08    0.06
   3  13  -5    0.09    0.05
  13  -3  -5    0.32    0.13
 -13   3   5    0.18    0.07
   3  13   5    0.23    0.07
   3  13   5    0.31    0.08
  13  -3   5    0.10    0.12
 -13   3   5    0.18    0.06
   3  13   5    0.33    0.08
 -13   3   5    0.13    0.06
   3  13   5    0.20    0.06
  13  -3   5    0.10    0.12
   3  13   5    0.14    0.05
   4  13  -5    0.78    0.09
 -13   4  -5    0.90    0.10
 -13   4  -5    1.14    0.12
  13  -4  -5    1.01    0.16
   4  13  -5    0.90    0.11
 -13   4  -5    0.92    0.11
 -13   4  -5    0.80    0.10
   4  13  -5    0.78    0.11
  13  -4  -5    1.17    0.15
  13  -4   5    1.12    0.18
   4  13   5    1.04    0.12
  13  -4   5    0.96    0.17
   4  13   5    0.83    0.09
 -13   4   5    0.80    0.10
   4  13   5    1.03    0.13
 -13   4   5    0.85    0.10
 -13   4   5    0.97    0.12
   4  13   5    0.90    0.11
 -13   4   5    0.95    0.11
   4  13   5    0.73    0.11
   5  13  -5    1.61    0.17
 -13   5  -5    1.66    0.16
 -13   5  -5    1.96    0.16
   5  13  -5    1.36    0.15
   5  13  -5    1.79    0.15
 -13   5  -5    2.03    0.16
  13  -5  -5    2.34    0.21
 -13   5  -5    1.77    0.15
 -13   5  -5    1.88    0.15
  13  -5   5    1.33    0.21
 -13   5   5    1.59    0.15
 -13   5   5    2.09    0.16
 -13   5   5    1.76    0.16
   5  13   5    2.07    0.15
 -13   5   5    1.77    0.16
   5  13   5    2.04    0.18
 -13   5   5    1.78    0.16
   5  13   5    1.68    0.16
 -13   5   5    1.45    0.15
 -13   6  -5    0.72    0.10
 -13   6  -5    1.00    0.11
   6  13  -5    0.71    0.10
   6  13  -5    0.91    0.10
 -13   6  -5    0.83    0.10
   6  13  -5    1.06    0.11
  13  -6  -5    1.02    0.14
 -13   6  -5    0.85    0.10
 -13   6   5    1.05    0.11
 -13   6   5    0.97    0.10
 -13   6   5    0.83    0.10
   6  13   5    0.82    0.11
   6  13   5    0.91    0.10
 -13   6   5    0.95    0.11
 -13   6   5    1.05    0.11
 -13   6   5    0.96    0.10
   6  13   5    1.27    0.13
  13  -6   5    1.12    0.17
   7  13  -5    3.75    0.28
 -13   7  -5    4.05    0.28
   7  13  -5    3.89    0.26
 -13   7  -5    3.95    0.28
 -13   7  -5    3.94    0.28
 -13   7  -5    3.16    0.26
 -13   7   5    3.97    0.27
   7  13   5    4.03    0.29
 -13   7   5    4.03    0.28
 -13   7   5    4.07    0.28
 -13   7   5    3.97    0.28
   7  13   5    3.97    0.27
  13  -7   5    3.08    0.32
 -13   7   5    4.00    0.28
  -8 -13  -5    1.13    0.10
 -13   8  -5    1.13    0.11
   8  13  -5    1.09    0.12
 -13   8  -5    1.14    0.11
   8  13  -5    0.98    0.10
 -13   8  -5    1.19    0.11
  13  -8   5    0.95    0.16
   8  13   5    1.13    0.11
   8  13   5    1.30    0.13
 -13   8   5    1.37    0.12
 -13   8   5    1.28    0.12
 -13   8   5    1.21    0.12
 -13   8   5    1.24    0.11
   9  13  -5    0.04    0.05
   9  13  -5    0.13    0.04
 -13   9  -5    0.08    0.04
  -9 -13  -5    0.17    0.04
 -13   9  -5    0.12    0.04
 -13   9  -5    0.06    0.05
  13  -9  -5    0.12    0.07
 -13   9   5    0.18    0.05
 -13   9   5    0.17    0.05
   9  13   5    0.14    0.05
   9  13   5    0.18    0.04
  -9 -13   5    0.32    0.05
 -13   9   5    0.24    0.06
 -13   9   5    0.18    0.05
 -13  10  -5    0.33    0.05
 -10 -13  -5    0.40    0.05
  10  13  -5    0.33    0.06
  10  13   5    0.40    0.06
 -10 -13   5    0.39    0.05
 -13  10   5    0.36    0.05
 -14  -9  -5    0.17    0.04
  14   9  -5    0.20    0.04
  14   9   5    0.27    0.05
  14   8  -5    0.47    0.07
  -8  14   5    0.43    0.06
 -14  -8   5    0.53    0.06
  14   8   5    0.52    0.07
 -14  -7  -5    0.49    0.06
  14   7  -5    0.34    0.07
  14   7   5    0.45    0.07
  -7  14   5    0.36    0.06
  14   7   5    0.44    0.07
  -7  14   5    0.33    0.07
 -14  -6  -5    0.74    0.09
  14   6  -5    0.93    0.11
  14   6   5    1.01    0.11
  14   6   5    0.87    0.11
  -6  14   5    0.89    0.10
  -6  14   5    0.92    0.10
  -6  14   5    0.79    0.10
  14   6   5    0.96    0.11
  14   5  -5    0.57    0.09
 -14  -5  -5    0.79    0.09
  14   5   5    0.69    0.10
  14   5   5    0.72    0.11
  14   5   5    0.71    0.10
  -5  14   5    0.76    0.10
  -5  14   5    0.70    0.09
  -5  14   5    0.62    0.09
 -14  -4  -5    0.18    0.06
  14   4  -5    0.07    0.08
  14   4   5    0.48    0.10
  -4  14   5    0.12    0.06
  -4  14   5    0.18    0.07
  14   4   5    0.13    0.09
  -4  14   5    0.17    0.07
  14   4   5    0.10    0.07
  14   3  -5    1.19    0.14
  14   3   5    1.12    0.15
  -3  14   5    1.21    0.13
  14   3   5    1.11    0.14
 -14  -3   5    1.15    0.11
  -3  14   5    0.95    0.12
  14   3   5    1.00    0.13
  -3  14   5    0.87    0.11
  14   2  -5    0.35    0.11
  14   2  -5    0.35    0.10
  14   2  -5    0.27    0.11
  14   2   5    0.37    0.11
  14   2   5    0.35    0.09
  -2  14   5    0.35    0.08
  -2  14   5    0.29    0.08
  -2  14   5    0.31    0.07
  14   2   5    0.27    0.11
  -2  14   5    0.48    0.08
 -14  -2   5    0.42    0.07
  14   1  -5    1.42    0.16
  14   1  -5    1.19    0.16
 -14  -1  -5    1.48    0.13
  14   1  -5    1.04    0.16
  -1  14   5    0.91    0.13
  -1  14   5    1.04    0.13
 -14  -1   5    1.27    0.13
  -1  14   5    1.04    0.13
  14   1   5    1.22    0.17
  -1  14   5    1.15    0.13
  14   1   5    1.29    0.17
  14   0  -5    1.12    0.13
  14   0  -5    0.86    0.15
  14   0  -5    1.12    0.15
 -14   0  -5    0.70    0.09
   0  14   5    0.81    0.10
   0  14   5    0.81    0.11
  14   0   5    0.96    0.15
 -14   0   5    0.71    0.10
   0  14   5    0.61    0.10
   0  14   5    0.86    0.11
  14   0   5    0.79    0.15
  14  -1  -5    1.24    0.15
 -14   1  -5    1.06    0.12
   1  14  -5    1.24    0.12
   1  14  -5    0.79    0.12
  14  -1  -5    1.13    0.17
  14  -1  -5    1.33    0.17
   1  14   5    1.01    0.12
   1  14   5    1.23    0.13
 -14   1   5    1.13    0.12
  14  -1   5    1.18    0.17
  14  -1   5    1.29    0.18
   1  14   5    1.22    0.14
  14  -2  -5    0.60    0.13
   2  14  -5    0.35    0.07
  14  -2  -5    0.69    0.12
 -14   2  -5    0.32    0.07
   2  14  -5    0.26    0.07
  14  -2  -5    0.78    0.14
   2  14   5    0.45    0.07
   2  14   5    0.22    0.07
   2  14   5    0.38    0.08
  14  -2   5    0.61    0.14
  14  -2   5    0.55    0.13
 -14   2   5    0.56    0.08
  14  -3  -5    1.01    0.16
  14  -3  -5    0.96    0.14
   3  14  -5    1.00    0.12
   3  14  -5    1.06    0.10
 -14   3  -5    1.01    0.11
  14  -3  -5    1.13    0.17
   3  14   5    0.81    0.11
   3  14   5    1.09    0.13
  14  -3   5    0.88    0.16
   3  14   5    1.23    0.11
 -14   3   5    0.96    0.11
  14  -3   5    1.16    0.17
 -14   3   5    1.06    0.12
 -14   4  -5    0.26    0.06
   4  14  -5    0.17    0.05
  14  -4  -5    0.16    0.11
  14  -4  -5    0.25    0.10
 -14   4   5    0.30    0.06
   4  14   5    0.28    0.06
  14  -4   5    0.26    0.12
 -14   4   5    0.18    0.07
   4  14   5    0.11    0.07
  14  -4   5    0.29    0.12
  14  -5  -5    0.57    0.13
  14  -5  -5    0.82    0.12
   5  14  -5    0.77    0.09
 -14   5  -5    0.66    0.08
   5  14  -5    0.79    0.08
 -14   5  -5    0.56    0.08
 -14   5   5    0.82    0.09
 -14   5   5    0.67    0.09
   5  14   5    0.47    0.09
  14  -5   5    0.62    0.14
   5  14   5    0.96    0.09
  14  -5   5    0.82    0.16
   6  14  -5    0.72    0.09
  14  -6  -5    1.24    0.13
   6  14  -5    0.69    0.08
 -14   6  -5    0.75    0.09
 -14   6  -5    0.75    0.09
  14  -6  -5    1.37    0.16
   6  14   5    1.02    0.11
 -14   6   5    0.90    0.10
  14  -6   5    0.81    0.15
   6  14   5    0.92    0.09
 -14   6   5    0.76    0.09
  14  -6   5    0.65    0.14
  14  -7  -5    0.47    0.09
  14  -7  -5    0.52    0.12
   7  14  -5    0.31    0.06
 -14   7  -5    0.35    0.06
   7  14  -5    0.44    0.07
 -14   7  -5    0.42    0.06
  14  -7   5    0.18    0.10
   7  14   5    0.46    0.06
 -14   7   5    0.39    0.06
 -14   7   5    0.30    0.06
  14  -7   5    0.28    0.11
 -14   7   5    0.39    0.06
   7  14   5    0.36    0.07
 -14   8  -5    0.44    0.06
   8  14  -5    0.35    0.05
  14  -8  -5    0.55    0.09
 -14   8  -5    0.41    0.06
   8  14  -5    0.42    0.06
 -14   8   5    0.41    0.06
 -14   8   5    0.41    0.06
   8  14   5    0.48    0.06
   8  14   5    0.54    0.07
  14  -8   5    0.37    0.10
  -8 -14   5    0.57    0.06
   9  14   5    0.16    0.04
  -9 -14   5    0.21    0.04
 -15  -7  -5    0.33    0.05
  15   7  -5    0.38    0.06
  15   6  -5    0.41    0.07
 -15  -6  -5    0.40    0.05
  15   6   5    0.43    0.06
  15   5  -5    0.72    0.09
 -15  -5  -5    0.74    0.08
  -5  15   5    0.71    0.08
  -5  15   5    0.58    0.08
  15   5   5    0.68    0.08
  15   5   5    0.87    0.10
  15   4  -5    3.01    0.23
  -4  15   5    2.71    0.21
  -4  15   5    2.94    0.22
  15   4   5    3.04    0.23
  15   4   5    2.88    0.22
  15   4   5    3.20    0.23
  15   3  -5    0.69    0.10
 -15  -3   5    0.60    0.08
  15   3   5    0.54    0.09
  -3  15   5    0.67    0.09
  15   3   5    0.60    0.11
  15   3   5    0.81    0.11
  15   2  -5    0.76    0.10
  -2  15   5    0.54    0.08
  15   2   5    0.86    0.12
  15   2   5    0.50    0.10
 -15  -2   5    0.60    0.08
  15   1  -5    0.22    0.10
  15   1  -5    0.40    0.09
  15   1  -5    0.28    0.10
 -15  -1  -5    0.43    0.06
  -1  15   5    0.37    0.08
 -15  -1   5    0.35    0.07
  15   1   5    0.45    0.11
  15   1   5    0.45    0.11
  15   0  -5    0.04    0.09
  15   0  -5   -0.09    0.10
 -15   0  -5    0.05    0.04
  15   0  -5    0.03    0.08
  15   0   5   -0.07    0.08
 -15   0   5    0.02    0.04
   0  15   5   -0.09    0.05
  15   0   5   -0.03    0.09
 -15   1  -5    0.35    0.06
  15  -1  -5    0.36    0.09
  15  -1  -5    0.30    0.11
  15  -1  -5    0.47    0.12
   1  15   5    0.27    0.07
 -15   1   5    0.43    0.07
  15  -1   5    0.40    0.11
  15  -1   5    0.35    0.11
   2  15  -5    0.75    0.08
  15  -2  -5    1.10    0.15
  15  -2  -5    1.15    0.12
  15  -2  -5    0.92    0.14
 -15   2  -5    1.08    0.10
   2  15   5    0.59    0.09
  15  -2   5    0.65    0.14
 -15   2   5    0.71    0.09
  15  -2   5    0.34    0.11
   2  15   5    0.75    0.08
  15  -3  -5    0.47    0.10
  15  -3  -5    0.60    0.13
  15  -3  -5    0.52    0.12
 -15   3  -5    0.56    0.08
   3  15  -5    0.63    0.07
   3  15   5    0.53    0.09
  15  -3   5    0.72    0.14
   3  15   5    0.71    0.08
 -15   3   5    0.65    0.08
  15  -3   5    0.56    0.12
 -15   4  -5    2.93    0.22
   4  15  -5    3.10    0.20
  15  -4  -5    3.10    0.26
  15  -4  -5    2.87    0.26
  15  -4  -5    2.94    0.23
  15  -4   5    2.37    0.25
  15  -4   5    2.52    0.25
   4  15   5    3.03    0.20
   4  15   5    2.96    0.22
 -15   4   5    3.00    0.22
  15  -5  -5    0.63    0.12
 -15   5  -5    0.87    0.09
  15  -5  -5    0.82    0.14
   5  15  -5    0.73    0.08
  15  -5  -5    0.72    0.11
   5  15   5    0.70    0.09
  15  -5   5    0.85    0.13
  15  -5   5    0.77    0.14
 -15   5   5    0.76    0.08
   5  15   5    0.83    0.08
  15  -6  -5    0.32    0.08
   6  15  -5    0.34    0.05
  15  -6  -5    0.39    0.10
 -15   6  -5    0.41    0.06
   6  15   5    0.41    0.05
   6  15   5    0.47    0.07
  15  -6   5    0.20    0.10
 -15   6   5    0.47    0.06
 -15   7  -5    0.33    0.05
   7  15  -5    0.42    0.05
   7  15   5    0.38    0.05
   7  15   5    0.42    0.06
  16   5  -5    0.95    0.09
  16   4  -5    0.20    0.05
  16   3  -5    1.00    0.10
  -3  16   5    0.89    0.09
  16   2  -5    0.86    0.10
  16   2   5    0.91    0.11
 -16  -2   5    0.85    0.08
  -2  16   5    0.87    0.09
  16   1  -5    0.81    0.09
 -16  -1   5    0.63    0.07
  16   1   5    0.76    0.10
  -1  16   5    0.62    0.08
 -16   0  -5    0.59    0.06
  16   0  -5    0.58    0.08
  16   0  -5    0.43    0.09
 -16   0   5    0.55    0.07
  16   0   5    0.51    0.09
   0  16   5    0.37    0.07
  16  -1  -5    0.44    0.10
 -16   1  -5    0.61    0.07
  16  -1  -5    0.61    0.08
   1  16   5    0.49    0.07
  16  -1   5    0.52    0.10
 -16   1   5    0.64    0.07
 -16   2  -5    0.80    0.08
  16  -2  -5    1.00    0.12
  16  -2  -5    0.74    0.10
   2  16   5    0.88    0.09
  16  -2   5    0.82    0.12
 -16   2   5    0.75    0.08
 -16   3  -5    0.98    0.08
  16  -3  -5    0.72    0.10
   3  16  -5    0.82    0.08
   3  16   5    0.91    0.09
  16  -3   5    0.75    0.11
 -16   3   5    0.94    0.09
   4  16  -5    0.10    0.03
 -16   4  -5    0.13    0.03
   4  16   5    0.16    0.04
 -16   4   5    0.08    0.04
   0   0   6   -1.52    0.02
  -1   0   6    0.14    0.03
   0  -1   6    0.16    0.03
  -1  -1   6   10.15    0.86
  -1   1   6   11.16    0.86
   1  -1   6   11.64    0.87
  -1   2   6    2.92    0.25
   2   1   6    2.86    0.26
   1  -2   6    3.28    0.25
  -2  -1   6    3.11    0.24
   0   2   6    0.07    0.03
   0  -2   6    0.11    0.02
   2   0   6    0.06    0.03
  -2   0   6    0.04    0.02
  -2   1   6    3.30    0.27
   1   2   6    3.05    0.27
   2  -1   6    3.43    0.27
   2  -2   6   81.33    5.63
  -2   2   6   74.88    5.63
  -2  -2   6   71.30    5.62
   2   2   6   61.15    5.63
  -3  -2   6    6.23    0.47
  -2   3   6    6.22    0.48
   3   2   6    5.35    0.49
   3   1   6    2.31    0.21
  -3  -1   6    2.23    0.19
  -1   3   6    2.71    0.20
   0  -3   6    0.05    0.02
   0   3   6    0.09    0.03
  -3   0   6    0.09    0.03
   3   0   6    0.09    0.03
  -1  -3   6    1.91    0.18
   1   3   6    2.16    0.19
   3  -1   6    2.42    0.19
  -3   1   6    2.24    0.18
  -3   2   6    6.52    0.50
   2   3   6    5.89    0.50
   3   3   6    0.17    0.04
   4   3   6   13.22    1.12
  -3   4   6   14.93    1.12
  -2   4   6    4.14    0.32
   4   2   6    3.46    0.32
  -1   4   6   36.62    2.86
  -4  -1   6   36.57    2.86
   4   1   6   36.53    2.87
   4   0   6   16.84    1.30
  -4   0   6   16.08    1.29
   0   4   6   16.06    1.29
  -4   1   6   37.13    2.89
  -1  -4   6   33.15    2.88
   4  -1   6   41.43    2.89
   1   4   6   36.04    2.89
  -4   2   6    4.10    0.34
   2   4   6    4.05    0.33
   3   4   6   14.94    1.22
  -4   3   6   15.83    1.22
  -4   4   6    0.41    0.07
   4   4   6    0.51    0.07
  -4   5  -6   19.46    1.27
  -4   5   6   20.76    1.59
   5   3   6    9.15    0.81
  -3   5   6   11.10    0.81
  -2   5   6    0.20    0.04
   5   2   6    0.12    0.05
  -1   5   6   10.06    0.84
   5   1   6   10.47    0.85
  -5  -1   6   11.09    0.83
  -5   0   6    2.00    0.17
   0   5   6    2.13    0.18
   5   0   6    1.93    0.18
  -5   1   6    9.97    0.88
   1   5   6   11.88    0.89
   5  -1   6   11.64    0.89
  -5   2   6    0.19    0.04
   3   5   6   10.72    0.87
  -5   3   6   11.16    0.88
  -5   4  -6   19.47    1.23
  -5   4   6   18.11    1.23
  -5   4   6   20.59    1.54
  -5   5  -6    0.60    0.06
   5   5  -6    0.76    0.08
   5  -5  -6    0.63    0.07
  -5   5   6    0.62    0.07
  -5   5   6    0.61    0.09
   6   5  -6    1.15    0.10
  -5   6  -6    1.14    0.09
  -5   6  -6    1.10    0.10
  -5   6   6    0.94    0.12
  -5   6   6    1.03    0.10
  -5   6   6    0.93    0.09
  -5   6   6    1.01    0.10
   6   4  -6    1.18    0.11
  -4   6  -6    1.42    0.10
  -4   6   6    1.04    0.13
  -4   6   6    1.22    0.11
  -4   6   6    1.19    0.10
  -3   6  -6    4.10    0.26
  -3   6   6    3.52    0.28
  -3   6   6    3.98    0.33
  -2   6   6    5.95    0.49
   6   2   6    5.88    0.49
   6   1   6    2.52    0.24
  -1   6   6    2.83    0.24
  -6   0   6   22.16    1.80
   0   6   6   22.98    1.80
   6   0   6   23.58    1.81
   6  -1   6    2.85    0.24
   1   6   6    2.90    0.23
  -6   1   6    2.30    0.23
  -6   2  -6    5.14    0.37
  -6   2   6    5.19    0.38
   6  -2   6    6.24    0.48
   2   6   6    6.23    0.47
  -6   2   6    5.96    0.47
   3   6  -6    3.82    0.28
  -6   3  -6    4.19    0.27
  -6   3   6    4.02    0.34
  -6   3   6    3.81    0.27
   4   6  -6    1.18    0.11
  -6   4  -6    1.30    0.10
  -6   4   6    1.23    0.10
   4   6   6    1.21    0.11
  -6   4   6    1.09    0.13
  -6   5  -6    1.17    0.10
  -6   5  -6    0.86    0.09
   6  -5  -6    1.14    0.10
   5   6  -6    1.01    0.10
   5   6   6    1.12    0.10
  -6   5   6    1.06    0.12
  -6   5   6    1.02    0.10
  -6   5   6    1.12    0.10
   6   6  -6    0.73    0.09
  -6   6  -6    0.58    0.08
  -6   6  -6    0.64    0.08
   6  -6  -6    0.76    0.08
  -6   6   6    0.67    0.07
  -6   6   6    0.78    0.08
  -6   6   6    0.58    0.10
   7   6  -6    0.83    0.10
  -6   7  -6    0.84    0.09
  -6   7  -6    1.04    0.10
  -6   7   6    0.83    0.09
   7   6   6    0.94    0.12
  -6   7   6    0.81    0.09
  -6   7   6    0.85    0.10
  -5   7  -6    8.05    0.52
  -5   7  -6    8.30    0.51
   7   5  -6    8.17    0.55
  -5   7   6    7.82    0.55
  -5   7   6    7.73    0.66
  -5   7   6    7.82    0.52
  -5   7   6    7.60    0.51
   7   4  -6    1.71    0.15
  -4   7  -6    1.79    0.14
  -4   7  -6    1.73    0.13
  -4   7   6    1.68    0.14
  -4   7   6    1.81    0.18
  -4   7   6    1.89    0.14
  -4   7   6    1.90    0.15
   7   3  -6    0.97    0.11
  -3   7  -6    1.11    0.09
  -3   7   6    1.25    0.13
  -3   7   6    1.31    0.11
   7   2  -6    0.69    0.07
  -2   7   6    0.42    0.07
  -2   7   6    0.40    0.06
  -1   7   6    7.70    0.58
  -1   7   6    6.77    0.49
   7   1   6    7.63    0.59
  -7  -1   6    6.47    0.46
   0   7  -6    0.16    0.04
  -7   0   6    0.16    0.04
   0   7   6    0.21    0.05
   7   0   6    0.09    0.06
   0   7   6    0.08    0.04
  -7   1  -6    6.36    0.45
   1   7  -6    6.33    0.47
  -7   1   6    6.66    0.45
   1   7   6    7.23    0.48
   7  -1   6    7.47    0.57
  -7   1   6    7.25    0.56
   2   7  -6    0.47    0.07
  -7   2  -6    0.60    0.06
   2   7   6    0.62    0.07
  -7   2   6    0.47    0.08
  -7   2   6    0.54    0.07
   7  -2   6    0.72    0.10
   3   7  -6    1.34    0.12
  -7   3  -6    1.22    0.11
  -7   3  -6    1.23    0.11
   7  -3   6    1.50    0.15
   3   7   6    1.29    0.12
  -7   3   6    1.35    0.14
  -7   3   6    1.32    0.12
  -7   3   6    1.31    0.11
  -7   4  -6    1.89    0.14
   4   7  -6    1.84    0.15
  -7   4  -6    1.78    0.13
  -7   4   6    1.68    0.14
   4   7   6    1.72    0.15
  -7   4   6    1.74    0.14
  -7   4   6    1.61    0.17
  -7   5  -6    7.68    0.50
   5   7  -6    8.11    0.55
  -7   5  -6    7.99    0.51
   5   7   6    7.52    0.54
  -7   5   6    7.69    0.50
  -7   5   6    8.10    0.51
  -7   5   6    7.54    0.65
  -7   6  -6    0.84    0.09
   6   7  -6    0.86    0.10
  -7   6  -6    1.06    0.10
  -7   6   6    0.87    0.10
  -7   6   6    1.03    0.10
   6   7   6    1.18    0.13
   6   7   6    0.84    0.10
  -7   6   6    0.83    0.09
  -7   7  -6    3.82    0.28
  -7   7  -6    4.03    0.29
   7   7  -6    3.43    0.30
  -7   7  -6    3.87    0.28
  -7   7   6    4.15    0.28
  -7   7   6    4.19    0.29
  -7   7   6    4.40    0.30
   7   7   6    4.66    0.31
  -7   8  -6    0.46    0.07
  -7   8  -6    0.54    0.08
  -7   8  -6    0.54    0.07
   8   7  -6    0.46    0.08
  -7   8  -6    0.53    0.07
  -7   8   6    0.54    0.09
  -7   8   6    0.44    0.07
  -7   8   6    0.51    0.08
  -7   8   6    0.44    0.08
  -7   8   6    0.47    0.07
   8   7   6    0.46    0.09
   8   7   6    0.56    0.10
  -6   8  -6    1.54    0.14
  -6   8  -6    1.49    0.14
   8   6  -6    1.39    0.15
  -6   8   6    1.97    0.16
  -6   8   6    1.95    0.15
   8   6   6    1.99    0.18
  -6   8   6    1.98    0.15
  -5   8  -6   11.54    0.70
   8   5  -6   10.79    0.76
  -5   8  -6   10.94    0.72
  -5   8   6   11.72    0.76
  -5   8   6   10.72    0.72
   8   5   6   10.20    0.74
  -5   8   6   11.35    0.70
  -5   8   6   11.14    0.72
  -4   8  -6    0.43    0.06
   8   4  -6    0.42    0.07
  -4   8  -6    0.49    0.06
  -4   8   6    0.47    0.08
  -4   8   6    0.47    0.06
  -4   8   6    0.34    0.06
   8   3  -6    6.49    0.43
  -3   8   6    6.01    0.39
  -3   8   6    5.73    0.51
  -3   8   6    6.12    0.43
   8   2  -6    1.02    0.11
  -2   8   6    1.50    0.12
  -2   8   6    1.41    0.14
  -1   8  -6    9.34    0.62
   8   1  -6    7.90    0.62
  -1   8   6    9.42    0.63
  -1   8   6    9.63    0.74
   0   8  -6    6.88    0.48
   0   8   6    7.12    0.48
   8   0   6    7.05    0.58
  -8   0   6    6.50    0.45
   1   8  -6    9.13    0.61
  -8   1  -6    8.19    0.56
  -8   1  -6    8.64    0.57
   8  -1   6    9.46    0.73
   1   8   6    9.07    0.61
  -8   1   6    8.75    0.58
  -8   2  -6    1.30    0.11
   2   8  -6    1.15    0.12
  -8   2  -6    1.27    0.11
  -8   2   6    1.28    0.11
   8  -2   6    1.40    0.15
  -8   2   6    1.27    0.13
   2   8   6    1.42    0.12
  -8   2   6    1.14    0.11
  -8   3  -6    6.38    0.41
  -8   3  -6    6.78    0.43
   3   8  -6    7.13    0.46
   3   8   6    6.93    0.46
  -8   3   6    5.41    0.53
  -8   3   6    6.51    0.43
   8  -3   6    6.02    0.54
  -8   3   6    6.23    0.42
   4   8  -6    0.45    0.07
  -8   4  -6    0.48    0.06
  -8   4  -6    0.41    0.06
  -8   4   6    0.43    0.06
   4   8   6    0.42    0.07
  -8   4   6    0.45    0.07
   8  -4   6    0.54    0.10
  -8   4   6    0.33    0.07
   5   8  -6   11.08    0.76
  -8   5  -6   10.44    0.71
  -8   5  -6   10.95    0.70
  -8   5  -6   11.79    0.72
   5   8   6   10.74    0.76
  -8   5   6   11.36    0.72
  -8   5   6   11.52    0.70
  -8   5   6   10.94    0.72
   5   8   6   10.20    0.72
  -8   6  -6    1.76    0.14
   6   8  -6    1.43    0.15
  -8   6  -6    1.68    0.14
  -8   6  -6    1.65    0.15
  -8   6   6    1.79    0.14
  -8   6   6    1.63    0.15
   6   8   6    1.59    0.16
   6   8   6    1.53    0.15
  -8   6   6    1.66    0.16
  -8   7  -6    0.49    0.07
   7   8  -6    0.40    0.07
  -8   7  -6    0.60    0.08
  -8   7  -6    0.58    0.08
  -8   7  -6    0.42    0.06
  -8   7  -6    0.63    0.08
   7   8   6    0.50    0.09
  -8   7   6    0.46    0.08
   7   8   6    0.48    0.09
  -8   7   6    0.42    0.08
  -8   7   6    0.42    0.08
  -8   7   6    0.32    0.07
  -8   7   6    0.47    0.08
   7   8   6    0.50    0.07
  -8   8  -6    0.30    0.06
  -8   8  -6    0.24    0.05
   8   8  -6    0.28    0.08
   8   8  -6    0.18    0.05
  -8   8  -6    0.30    0.06
  -8   8  -6    0.24    0.06
  -8   8  -6    0.23    0.06
  -8   8   6    0.25    0.06
   8   8   6    0.17    0.05
   8   8   6    0.23    0.07
  -8   8   6    0.16    0.07
  -8   8   6    0.18    0.06
  -8   8   6    0.18    0.05
  -8   8   6    0.31    0.07
   8   8   6    0.25    0.07
  -8   8   6    0.23    0.06
   8   8   6    0.27    0.07
  -8   9  -6    7.13    0.45
  -8   9  -6    6.53    0.43
  -8   9  -6    6.83    0.44
   9   8  -6    6.57    0.47
   9   8  -6    6.27    0.46
  -8   9  -6    6.55    0.44
  -9  -8  -6    6.30    0.43
  -8   9   6    6.44    0.46
  -8   9   6    7.05    0.46
   9   8   6    6.52    0.47
  -8   9   6    6.33    0.45
   9   8   6    6.60    0.46
   9   8   6    6.19    0.46
  -8   9   6    6.52    0.43
  -8   9   6    6.53    0.45
  -8   9   6    6.19    0.44
   9   7  -6    0.33    0.09
  -7   9  -6    0.30    0.06
  -9  -7  -6    0.31    0.06
  -7   9  -6    0.28    0.06
  -7   9  -6    0.26    0.05
   9   7  -6    0.24    0.06
  -7   9   6    0.33    0.07
   9   7   6    0.50    0.10
   9   7   6    0.36    0.09
  -7   9   6    0.26    0.07
  -7   9   6    0.36    0.08
  -7   9   6    0.21    0.07
   9   7   6    0.45    0.09
  -7   9   6    0.22    0.06
  -7   9   6    0.22    0.05
  -6   9  -6    0.28    0.05
  -6   9  -6    0.24    0.05
  -6   9  -6    0.26    0.06
   9   6  -6    0.15    0.05
  -6   9   6    0.28    0.07
  -6   9   6    0.26    0.07
  -6   9   6    0.29    0.06
  -6   9   6    0.16    0.06
   9   6   6    0.22    0.08
   9   6   6    0.25    0.09
  -5   9  -6    4.62    0.30
  -5   9  -6    4.65    0.31
   9   5  -6    4.46    0.33
  -5   9   6    4.83    0.33
   9   5   6    3.91    0.35
   9   5   6    4.25    0.34
  -5   9   6    4.23    0.32
  -5   9   6    4.35    0.30
  -5   9   6    4.66    0.32
   9   4  -6   29.16    1.92
  -4   9   6   29.25    1.92
   9   4   6   27.26    1.83
  -4   9   6   28.99    1.76
  -4   9   6   28.14    1.81
   9   3  -6    0.75    0.09
  -3   9   6    0.71    0.10
   9   3   6    0.88    0.13
  -3   9   6    0.64    0.09
  -2   9   6    1.58    0.14
  -2   9   6    1.50    0.14
   9   2   6    1.25    0.17
  -1   9  -6    1.61    0.14
  -1   9   6    1.52    0.14
   9   1   6    1.59    0.18
   0   9  -6    0.08    0.04
   0   9   6    0.17    0.05
  -9   0   6    0.14    0.04
  -9   1  -6    1.45    0.12
   1   9  -6    1.53    0.14
   1   9   6    1.54    0.14
   9  -1   6    1.53    0.18
  -9   1   6    1.55    0.13
  -9   2  -6    1.75    0.13
  -9   2  -6    1.84    0.15
   2   9  -6    1.69    0.15
  -9   2  -6    1.39    0.13
   2   9   6    1.58    0.15
  -9   2   6    1.63    0.14
  -9   2   6    1.77    0.15
  -9   2   6    1.69    0.14
   9  -2   6    1.44    0.18
  -9   3  -6    0.57    0.08
   3   9  -6    0.71    0.09
  -9   3  -6    0.58    0.08
  -9   3  -6    0.80    0.08
  -9   3   6    0.71    0.09
   3   9   6    0.74    0.09
   3   9   6    0.58    0.09
  -9   3   6    0.68    0.08
  -9   3   6    0.64    0.08
  -9   4  -6   27.23    1.81
  -9   4  -6   30.15    1.81
   4   9  -6   30.49    1.92
  -9   4  -6   28.33    1.76
   4   9   6   27.04    1.81
  -9   4   6   28.33    1.81
   4   9   6   29.42    1.92
  -9   4   6   27.49    1.76
  -9   4   6   28.76    1.82
  -9   5  -6    4.75    0.32
  -9   5  -6    4.72    0.31
  -9   5  -6    4.58    0.32
   5   9  -6    4.72    0.34
  -9   5  -6    4.30    0.32
  -9   5   6    4.55    0.32
  -9   5   6    4.19    0.33
   5   9   6    4.00    0.33
   5   9   6    4.63    0.33
   5   9   6    5.17    0.34
  -9   5   6    4.52    0.33
  -9   5   6    4.66    0.32
  -9   6  -6    0.28    0.07
  -9   6  -6    0.15    0.06
  -9   6  -6    0.32    0.06
  -9   6  -6    0.29    0.06
  -9   6  -6    0.16    0.05
  -9   6  -6    0.30    0.06
   6   9  -6    0.11    0.05
  -9   6   6    0.27    0.07
  -9   6   6    0.26    0.06
   6   9   6    0.24    0.06
  -9   6   6    0.20    0.05
   6   9   6    0.17    0.07
   6   9   6    0.24    0.06
   6   9   6    0.29    0.08
  -9   6   6    0.32    0.07
  -9   6   6    0.20    0.06
  -9   7  -6    0.28    0.05
  -9   7  -6    0.22    0.06
   7   9  -6    0.31    0.08
  -9   7  -6    0.34    0.07
   7   9  -6    0.25    0.07
  -9   7  -6    0.32    0.07
   7   9  -6    0.19    0.06
  -9   7  -6    0.25    0.06
  -9   7  -6    0.29    0.07
   7   9   6    0.41    0.08
  -9   7   6    0.33    0.07
   7   9   6    0.29    0.06
  -9   7   6    0.28    0.06
  -9   7   6    0.14    0.06
   7   9   6    0.36    0.08
   7   9   6    0.42    0.09
   7   9   6    0.27    0.06
  -9   7   6    0.27    0.07
  -9   7   6    0.34    0.07
  -9   7   6    0.27    0.06
  -9   8  -6    6.43    0.44
   8   9  -6    6.55    0.47
  -9   8  -6    6.43    0.43
   8   9  -6    6.51    0.46
   8   9  -6    6.40    0.43
  -9   8  -6    6.31    0.45
  -9   8  -6    6.94    0.45
  -8  -9  -6    5.93    0.43
  -9   8  -6    6.59    0.44
  -9   8  -6    7.16    0.45
   8   9   6    6.39    0.43
  -9   8   6    6.75    0.45
  -9   8   6    7.01    0.44
  -9   8   6    6.50    0.46
   8   9   6    6.70    0.47
  -9   8   6    6.60    0.45
  -9   8   6    6.68    0.45
   8   9   6    6.26    0.45
  -9   8   6    6.31    0.44
   8   9   6    6.73    0.45
  -9   9  -6    0.10    0.06
  -9   9  -6    0.07    0.04
   9   9  -6    0.06    0.05
  -9   9  -6    0.13    0.05
   9   9  -6    0.09    0.06
  -9   9  -6    0.08    0.05
  -9   9  -6    0.09    0.04
  -9  -9  -6    0.09    0.05
   9   9   6    0.06    0.06
  -9   9   6    0.07    0.06
   9   9   6    0.08    0.06
   9   9   6    0.05    0.05
  -9   9   6    0.08    0.06
  -9   9   6    0.04    0.04
  -9   9   6    0.07    0.06
  -9   9   6    0.06    0.06
   9   9   6    0.09    0.07
  -9   9   6    0.03    0.05
  -9  10  -6    1.76    0.14
  10   9  -6    1.58    0.15
  10   9  -6    1.80    0.17
  -9  10  -6    1.62    0.14
 -10  -9  -6    1.81    0.15
  -9  10  -6    1.99    0.15
  10   9   6    1.59    0.17
  -9  10   6    1.50    0.14
  10   9   6    1.73    0.16
  -9  10   6    1.58    0.15
  -9  10   6    1.74    0.16
  -9  10   6    2.10    0.17
  -9  10   6    2.17    0.17
  -9  10   6    1.89    0.16
  10   9   6    1.63    0.17
  -8  10  -6    0.54    0.08
  10   8  -6    0.39    0.08
  -8  10  -6    0.49    0.07
  10   8  -6    0.58    0.10
  -8  10  -6    0.46    0.08
 -10  -8  -6    0.60    0.08
  10   8   6    0.68    0.11
  -8  10   6    0.59    0.09
  10   8   6    0.57    0.10
  -8  10   6    0.49    0.08
  -8  10   6    0.44    0.09
  -8  10   6    0.71    0.10
  10   8   6    0.39    0.09
  -8  10   6    0.44    0.08
  10   7  -6    0.50    0.09
  -7  10  -6    0.54    0.07
  -7  10  -6    0.48    0.07
  -7  10  -6    0.37    0.06
 -10  -7  -6    0.57    0.08
  10   7  -6    0.49    0.08
  -7  10   6    0.49    0.08
  -7  10   6    0.38    0.08
  10   7   6    0.38    0.09
  -7  10   6    0.49    0.09
  -7  10   6    0.35    0.08
  10   7   6    0.44    0.10
  10   7   6    0.57    0.11
  -7  10   6    0.36    0.07
  -6  10  -6    0.86    0.10
  -6  10  -6    0.71    0.09
  10   6  -6    0.85    0.11
  10   6  -6    0.98    0.13
 -10  -6  -6    0.95    0.10
  -6  10   6    0.97    0.12
  10   6   6    0.72    0.12
  -6  10   6    1.00    0.12
  10   6   6    0.89    0.13
  -6  10   6    0.89    0.12
  -6  10   6    0.93    0.11
  -6  10   6    0.69    0.10
  10   6   6    1.04    0.14
 -10  -5  -6    3.41    0.26
  10   5  -6    3.86    0.30
  -5  10   6    3.53    0.29
  -5  10   6    3.84    0.28
  -5  10   6    4.01    0.29
  -5  10   6    3.67    0.28
  10   5   6    3.82    0.31
  -5  10   6    3.57    0.27
  10   5   6    4.04    0.30
  -5  10   6    3.84    0.26
  -4  10   6    0.66    0.10
  10   4   6    0.70    0.13
  -4  10   6    0.56    0.09
  10   4   6    0.69    0.12
  -4  10   6    0.44    0.08
  -4  10   6    0.75    0.09
  10   3   6    4.12    0.35
  10   3   6    3.97    0.33
  -3  10   6    4.03    0.31
  -3  10   6    4.44    0.31
  -3  10   6    4.36    0.32
  10   2  -6    3.01    0.26
  10   2   6    3.00    0.29
  -2  10   6    2.89    0.24
  10   2   6    3.04    0.28
  -2  10   6    3.44    0.25
  -2  10   6    3.02    0.24
  10   1  -6    5.78    0.41
  -1  10  -6    5.96    0.40
  10   1   6    5.11    0.42
  -1  10   6    5.71    0.41
  -1  10   6    5.16    0.39
  10   0  -6    7.35    0.52
   0  10  -6    7.74    0.53
   0  10   6    7.91    0.53
   0  10   6    7.14    0.50
 -10   0   6    7.18    0.50
  10   0   6    7.05    0.53
   1  10  -6    5.92    0.40
 -10   1   6    5.55    0.37
 -10   1   6    5.17    0.38
   1  10   6    4.91    0.38
  10  -1   6    5.55    0.41
   1  10   6    5.72    0.40
 -10   2  -6    2.82    0.23
 -10   2  -6    3.00    0.22
 -10   2  -6    2.84    0.21
   2  10  -6    3.48    0.24
 -10   2  -6    2.72    0.23
 -10   2   6    3.05    0.22
   2  10   6    3.17    0.24
 -10   2   6    2.97    0.23
  10  -2   6    3.03    0.27
 -10   2   6    2.93    0.23
   2  10   6    2.87    0.23
 -10   3  -6    4.07    0.29
   3  10  -6    4.40    0.31
 -10   3  -6    4.11    0.29
 -10   3  -6    4.21    0.28
 -10   3  -6    3.78    0.29
   3  10   6    4.09    0.31
 -10   3   6    3.98    0.29
 -10   3   6    4.04    0.29
   3  10   6    4.09    0.30
 -10   3   6    4.19    0.28
   3  10   6    4.17    0.31
 -10   3   6    3.83    0.30
 -10   4  -6    0.68    0.09
 -10   4  -6    0.70    0.09
 -10   4  -6    0.82    0.10
 -10   4  -6    0.78    0.09
 -10   4  -6    0.64    0.08
 -10   4  -6    0.70    0.08
   4  10  -6    0.80    0.10
 -10   4   6    0.48    0.08
   4  10   6    0.55    0.09
   4  10   6    0.50    0.08
   4  10   6    0.59    0.09
   4  10   6    0.64    0.10
 -10   4   6    0.49    0.08
 -10   4   6    0.49    0.08
 -10   4   6    0.71    0.09
 -10   4   6    0.47    0.08
 -10   5  -6    3.87    0.27
 -10   5  -6    3.62    0.27
   5  10  -6    3.59    0.26
 -10   5  -6    3.77    0.27
 -10   5  -6    4.06    0.27
 -10   5  -6    3.59    0.27
   5  10  -6    3.71    0.29
 -10   5  -6    3.59    0.28
 -10   5   6    3.94    0.28
 -10   5   6    3.48    0.28
   5  10   6    3.51    0.29
 -10   5   6    4.28    0.27
   5  10   6    3.63    0.28
 -10   5   6    3.55    0.28
 -10   5   6    3.82    0.28
   5  10   6    3.73    0.28
   5  10   6    3.53    0.29
 -10   5   6    3.89    0.29
   5  10   6    3.82    0.26
 -10   5   6    3.91    0.27
 -10   6  -6    0.88    0.10
   6  10  -6    0.80    0.11
 -10   6  -6    0.73    0.09
 -10   6  -6    0.81    0.10
 -10   6  -6    0.82    0.10
 -10   6  -6    0.92    0.10
   6  10  -6    0.84    0.10
 -10   6  -6    0.84    0.10
   6  10  -6    0.83    0.11
 -10   6   6    0.87    0.11
   6  10   6    0.85    0.11
 -10   6   6    0.73    0.10
   6  10   6    0.82    0.11
 -10   6   6    0.83    0.11
   6  10   6    0.77    0.11
 -10   6   6    0.89    0.11
   6  10   6    0.88    0.12
 -10   6   6    0.83    0.11
   6  10   6    0.89    0.09
 -10   6   6    0.76    0.10
   7  10  -6    0.52    0.09
 -10   7  -6    0.44    0.08
 -10   7  -6    0.50    0.08
 -10   7  -6    0.45    0.07
   7  10  -6    0.49    0.09
 -10   7  -6    0.45    0.08
   7  10  -6    0.47    0.07
 -10   7  -6    0.48    0.07
 -10   7  -6    0.47    0.08
 -10   7   6    0.54    0.09
   7  10   6    0.41    0.08
 -10   7   6    0.58    0.09
 -10   7   6    0.56    0.08
   7  10   6    0.54    0.09
 -10   7   6    0.56    0.09
 -10   7   6    0.53    0.08
   7  10   6    0.45    0.09
   7  10   6    0.55    0.09
   7  10   6    0.43    0.07
 -10   7   6    0.54    0.09
   8  10  -6    0.48    0.09
  -8 -10  -6    0.34    0.07
   8  10  -6    0.42    0.07
   8  10  -6    0.58    0.10
 -10   8  -6    0.59    0.09
 -10   8  -6    0.63    0.08
 -10   8  -6    0.51    0.07
 -10   8  -6    0.51    0.08
 -10   8  -6    0.57    0.08
 -10   8  -6    0.61    0.09
 -10   8   6    0.60    0.09
   8  10   6    0.51    0.09
 -10   8   6    0.60    0.08
   8  10   6    0.50    0.09
 -10   8   6    0.43    0.08
 -10   8   6    0.56    0.08
   8  10   6    0.60    0.09
 -10   8   6    0.44    0.08
 -10   8   6    0.38    0.08
   8  10   6    0.51    0.08
 -10   9  -6    1.79    0.15
 -10   9  -6    2.02    0.16
 -10   9  -6    1.84    0.15
 -10   9  -6    1.91    0.15
   9  10  -6    1.53    0.15
 -10   9  -6    1.81    0.14
   9  10  -6    1.63    0.14
  -9 -10  -6    1.54    0.14
 -10   9  -6    1.68    0.14
   9  10  -6    1.97    0.16
   9  10   6    1.43    0.16
 -10   9   6    1.81    0.16
 -10   9   6    1.57    0.14
 -10   9   6    2.09    0.16
 -10   9   6    1.51    0.14
   9  10   6    1.60    0.17
 -10   9   6    1.60    0.16
   9  10   6    1.32    0.15
   9  10   6    1.73    0.14
 -10   9   6    1.61    0.16
 -10 -10  -6    0.08    0.05
  10  10  -6    0.08    0.05
  10  10  -6   -0.02    0.05
 -10  10  -6    0.04    0.04
 -10  10  -6    0.11    0.05
 -10  10   6    0.01    0.05
 -10  10   6    0.07    0.06
  10  10   6   -0.03    0.06
  10  10   6    0.04    0.04
 -10  10   6   -0.05    0.06
 -10  10   6   -0.01    0.04
 -10  10   6    0.01    0.05
  10  10   6    0.01    0.06
  10  10   6    0.05    0.06
 -10  11  -6    0.41    0.07
 -11 -10  -6    0.55    0.07
 -10  11   6    0.51    0.08
 -10  11   6    0.34    0.07
 -10  11   6    0.45    0.08
  11  10   6    0.33    0.07
  11  10   6    0.29    0.08
 -10  11   6    0.52    0.07
  11  10   6    0.42    0.08
 -11 -10   6    0.47    0.07
  11   9  -6    0.26    0.08
  -9  11  -6    0.31    0.06
 -11  -9  -6    0.52    0.07
  -9  11  -6    0.16    0.05
  -9  11   6    0.33    0.08
  -9  11   6    0.27    0.07
  11   9   6    0.29    0.08
  -9  11   6    0.39    0.08
  -9  11   6    0.26    0.06
  11   9   6    0.29    0.08
 -11  -9   6    0.48    0.07
  -9  11   6    0.32    0.08
  11   9   6    0.34    0.08
 -11  -8  -6    0.18    0.05
  11   8  -6    0.13    0.07
  -8  11  -6    0.21    0.06
  -8  11  -6    0.23    0.05
  11   8   6    0.06    0.07
  -8  11   6    0.13    0.06
  -8  11   6    0.13    0.05
  -8  11   6    0.25    0.06
  -8  11   6    0.12    0.06
  11   8   6   -0.07    0.06
  -8  11   6    0.15    0.06
  11   8   6   -0.02    0.07
  -7  11  -6    0.76    0.09
  11   7  -6    0.66    0.11
 -11  -7  -6    1.01    0.10
  11   7   6    0.73    0.12
  -7  11   6    0.53    0.09
  11   7   6    0.58    0.11
  -7  11   6    0.59    0.10
  11   7   6    0.59    0.10
  -7  11   6    0.74    0.10
  -7  11   6    0.66    0.09
  -7  11   6    0.58    0.10
 -11  -6  -6    0.50    0.07
  11   6  -6    0.20    0.08
  11   6   6    0.24    0.09
  11   6   6    0.22    0.08
  11   6   6    0.43    0.10
  -6  11   6    0.36    0.08
  -6  11   6    0.54    0.09
  -6  11   6    0.51    0.08
  -6  11   6    0.43    0.08
  -6  11   6    0.39    0.07
  11   5  -6    0.48    0.10
 -11  -5  -6    0.41    0.07
  11   5   6    0.63    0.11
  -5  11   6    0.49    0.08
  11   5   6    0.52    0.12
 -11  -5   6    0.63    0.08
  11   5   6    0.55    0.12
  -5  11   6    0.64    0.10
  -5  11   6    0.34    0.09
  -5  11   6    0.46    0.09
 -11  -4  -6    1.65    0.14
  11   4  -6    1.62    0.17
  -4  11   6    1.67    0.16
  11   4   6    1.53    0.17
  -4  11   6    1.63    0.15
  11   4   6    1.42    0.18
  -4  11   6    1.38    0.15
  -4  11   6    1.52    0.16
 -11  -4   6    1.57    0.15
  11   4   6    1.62    0.19
  11   3  -6    0.38    0.10
 -11  -3  -6    0.44    0.07
  11   3   6    0.35    0.10
  11   3   6    0.52    0.13
  -3  11   6    0.46    0.08
 -11  -3   6    0.43    0.08
  11   3   6    0.32    0.11
  -3  11   6    0.29    0.08
  -3  11   6    0.50    0.09
  -3  11   6    0.36    0.08
  11   2  -6    0.31    0.10
  11   2  -6    0.33    0.11
  -2  11   6    0.45    0.08
  11   2   6    0.08    0.11
  -2  11   6    0.35    0.08
  -2  11   6    0.43    0.08
 -11  -2   6    0.45    0.08
  -2  11   6    0.51    0.09
  11   2   6    0.36    0.12
  11   1  -6    2.11    0.21
 -11  -1  -6    1.75    0.17
  -1  11  -6    1.81    0.17
  11   1  -6    2.11    0.21
  11   1   6    2.02    0.22
  -1  11   6    1.84    0.18
  11   1   6    2.41    0.23
  -1  11   6    2.01    0.18
  -1  11   6    2.08    0.18
 -11  -1   6    1.78    0.17
 -11   0  -6    0.94    0.10
  11   0  -6    1.01    0.15
   0  11  -6    0.78    0.11
 -11   0   6    0.74    0.10
   0  11   6    0.67    0.10
  11   0   6    0.82    0.16
   0  11   6    0.79    0.11
 -11   0   6    0.82    0.10
  11   0   6    0.72    0.15
   0  11   6    1.01    0.12
 -11   1  -6    1.86    0.17
   1  11  -6    2.09    0.16
   1  11  -6    2.11    0.17
 -11   1  -6    1.84    0.17
  11  -1  -6    1.94    0.20
   1  11   6    2.01    0.18
   1  11   6    2.09    0.18
 -11   1   6    1.59    0.17
 -11   1   6    1.97    0.16
  11  -1   6    2.04    0.23
   1  11   6    1.81    0.18
 -11   1   6    1.65    0.17
   1  11   6    1.96    0.16
  11  -1   6    1.89    0.22
 -11   1   6    1.91    0.17
   2  11  -6    0.44    0.07
 -11   2  -6    0.44    0.06
   2  11  -6    0.36    0.07
 -11   2  -6    0.44    0.08
 -11   2  -6    0.44    0.07
 -11   2   6    0.54    0.09
 -11   2   6    0.36    0.07
 -11   2   6    0.27    0.07
   2  11   6    0.50    0.07
   2  11   6    0.40    0.08
   2  11   6    0.43    0.08
   2  11   6    0.43    0.09
 -11   2   6    0.40    0.08
   2  11   6    0.59    0.10
  11  -2   6    0.49    0.14
 -11   2   6    0.42    0.07
 -11   3  -6    0.57    0.08
   3  11  -6    0.33    0.07
 -11   3  -6    0.33    0.07
 -11   3  -6    0.58    0.08
   3  11  -6    0.43    0.07
 -11   3  -6    0.54    0.07
 -11   3  -6    0.39    0.07
   3  11   6    0.50    0.09
 -11   3   6    0.40    0.08
   3  11   6    0.49    0.07
 -11   3   6    0.37    0.08
 -11   3   6    0.34    0.08
   3  11   6    0.46    0.09
   3  11   6    0.41    0.08
  11  -3   6    0.47    0.13
 -11   3   6    0.50    0.08
 -11   3   6    0.43    0.07
   3  11   6    0.37    0.09
 -11   3   6    0.45    0.08
 -11   4  -6    1.60    0.14
 -11   4  -6    1.83    0.14
 -11   4  -6    1.80    0.15
 -11   4  -6    1.47    0.15
 -11   4  -6    1.70    0.15
 -11   4  -6    1.69    0.15
   4  11  -6    1.64    0.16
   4  11  -6    1.65    0.14
   4  11   6    1.45    0.16
   4  11   6    1.57    0.16
 -11   4   6    1.55    0.15
 -11   4   6    1.64    0.16
   4  11   6    1.79    0.14
 -11   4   6    1.74    0.16
 -11   4   6    1.64    0.16
   4  11   6    1.63    0.16
   4  11   6    1.59    0.17
 -11   4   6    1.90    0.16
 -11   4   6    1.48    0.14
 -11   5  -6    0.45    0.07
   5  11  -6    0.45    0.08
   5  11  -6    0.42    0.07
 -11   5  -6    0.46    0.08
 -11   5  -6    0.54    0.09
 -11   5  -6    0.48    0.08
 -11   5  -6    0.51    0.07
   5  11  -6    0.50    0.09
 -11   5  -6    0.45    0.07
   5  11   6    0.43    0.08
 -11   5   6    0.44    0.08
 -11   5   6    0.43    0.08
 -11   5   6    0.45    0.08
   5  11   6    0.46    0.09
 -11   5   6    0.36    0.08
   5  11   6    0.45    0.09
 -11   5   6    0.37    0.08
 -11   5   6    0.39    0.07
 -11   5   6    0.48    0.09
   5  11   6    0.36    0.07
   5  11   6    0.62    0.10
   6  11  -6    0.39    0.07
   6  11  -6    0.38    0.08
 -11   6  -6    0.45    0.07
 -11   6  -6    0.39    0.06
 -11   6  -6    0.41    0.07
   6  11  -6    0.39    0.08
 -11   6  -6    0.33    0.07
 -11   6  -6    0.44    0.08
 -11   6  -6    0.33    0.07
 -11   6   6    0.38    0.07
 -11   6   6    0.45    0.08
 -11   6   6    0.37    0.07
   6  11   6    0.31    0.08
   6  11   6    0.43    0.09
   6  11   6    0.40    0.07
 -11   6   6    0.46    0.08
   6  11   6    0.44    0.08
   6  11   6    0.32    0.08
 -11   6   6    0.47    0.07
 -11   6   6    0.41    0.07
 -11   6   6    0.32    0.07
   7  11  -6    0.70    0.10
 -11   7  -6    0.77    0.10
   7  11  -6    0.67    0.08
 -11   7  -6    0.54    0.08
 -11   7  -6    0.52    0.08
   7  11  -6    0.66    0.10
  -7 -11  -6    0.74    0.09
 -11   7  -6    0.55    0.08
 -11   7  -6    0.66    0.09
 -11   7  -6    0.74    0.09
   7  11   6    0.85    0.10
 -11   7   6    0.54    0.09
 -11   7   6    0.63    0.09
   7  11   6    0.66    0.09
 -11   7   6    0.71    0.09
 -11   7   6    0.65    0.09
 -11   7   6    0.78    0.10
 -11   7   6    0.65    0.09
   7  11   6    0.77    0.10
   7  11   6    0.66    0.10
   7  11   6    0.77    0.09
 -11   8  -6    0.24    0.06
   8  11  -6    0.11    0.05
 -11   8  -6    0.19    0.06
  -8 -11  -6    0.22    0.06
   8  11  -6    0.12    0.05
 -11   8  -6    0.17    0.05
 -11   8  -6    0.22    0.06
 -11   8  -6    0.16    0.06
   8  11  -6    0.20    0.06
   8  11   6    0.21    0.05
 -11   8   6    0.10    0.06
   8  11   6    0.07    0.06
   8  11   6    0.03    0.06
 -11   8   6    0.18    0.06
 -11   8   6    0.23    0.06
 -11   8   6    0.12    0.05
 -11   8   6    0.20    0.07
   8  11   6    0.10    0.07
 -11   8   6    0.12    0.06
   9  11  -6    0.47    0.08
 -11   9  -6    0.33    0.06
 -11   9  -6    0.30    0.07
   9  11  -6    0.31    0.06
 -11   9  -6    0.35    0.07
 -11   9  -6    0.28    0.06
   9  11  -6    0.27    0.06
  -9 -11  -6    0.42    0.07
   9  11   6    0.35    0.07
   9  11   6    0.32    0.06
 -11   9   6    0.33    0.07
 -11   9   6    0.40    0.07
   9  11   6    0.30    0.08
 -11   9   6    0.39    0.07
 -11   9   6    0.40    0.08
   9  11   6    0.24    0.07
 -11   9   6    0.26    0.07
  10  11  -6    0.44    0.07
 -10 -11  -6    0.46    0.07
 -11  10  -6    0.43    0.06
  10  11   6    0.33    0.07
  10  11   6    0.30    0.07
 -11  10   6    0.46    0.07
 -11  10   6    0.45    0.07
 -11  10   6    0.32    0.07
  10  11   6    0.49    0.06
 -11  10   6    0.41    0.07
  11  11  -6   -0.04    0.05
 -11  11  -6    0.00    0.04
 -11 -11  -6   -0.01    0.04
 -11  11   6    0.01    0.05
 -11  11   6   -0.10    0.04
 -11  11   6   -0.02    0.05
 -11  11   6    0.03    0.04
  11  11   6   -0.02    0.05
 -11 -11   6   -0.01    0.04
 -12 -11  -6    0.38    0.05
 -11  12  -6    0.29    0.05
  12  11  -6    0.26    0.05
 -12 -11   6    0.32    0.05
 -11  12   6    0.29    0.05
  12  11   6    0.19    0.05
  12  10  -6    0.60    0.08
 -10  12  -6    0.58    0.07
 -12 -10  -6    0.52    0.07
 -10  12   6    0.64    0.08
 -10  12   6    0.56    0.07
 -10  12   6    0.64    0.08
  12  10   6    0.71    0.08
  12  10   6    0.75    0.09
 -10  12   6    0.61    0.08
 -12 -10   6    0.67    0.07
 -12  -9  -6    4.53    0.29
  12   9  -6    4.06    0.30
  -9  12  -6    3.84    0.28
  -9  12   6    4.22    0.30
  12   9   6    4.32    0.30
 -12  -9   6    3.84    0.28
  12   9   6    4.16    0.31
  -9  12   6    4.16    0.30
  -9  12   6    4.25    0.30
  -9  12   6    4.26    0.29
  12   9   6    4.37    0.30
  12   8  -6    0.16    0.07
  -8  12  -6   -0.05    0.04
 -12  -8  -6    0.12    0.05
  -8  12   6    0.00    0.06
  -8  12   6    0.10    0.05
  12   8   6   -0.01    0.06
  12   8   6   -0.07    0.06
  -8  12   6    0.10    0.06
  -8  12   6    0.07    0.06
  12   8   6   -0.03    0.06
  -8  12   6    0.12    0.05
 -12  -8   6    0.07    0.05
  12   7  -6    0.65    0.11
 -12  -7  -6    0.83    0.10
  -7  12   6    1.20    0.11
  12   7   6    0.81    0.12
  -7  12   6    1.03    0.11
 -12  -7   6    0.90    0.10
  -7  12   6    0.92    0.11
  12   7   6    0.83    0.12
  -7  12   6    0.95    0.11
  12   7   6    0.87    0.12
 -12  -6  -6    0.68    0.09
  12   6  -6    0.67    0.11
  -6  12   6    0.61    0.10
  12   6   6    0.79    0.11
  -6  12   6    0.80    0.10
  12   6   6    0.70    0.12
 -12  -6   6    0.78    0.09
  -6  12   6    0.62    0.10
  -6  12   6    0.84    0.11
  12   6   6    0.54    0.11
  12   5  -6    1.09    0.13
 -12  -5  -6    0.90    0.10
  -5  12   6    0.79    0.11
  12   5   6    0.56    0.13
  -5  12   6    0.92    0.12
  -5  12   6    0.86    0.12
  12   5   6    0.80    0.12
  12   5   6    0.79    0.13
 -12  -4  -6    0.59    0.08
  12   4  -6    0.43    0.10
  -4  12   6    0.50    0.09
  12   4   6    0.42    0.11
  12   4   6    0.41    0.09
  -4  12   6    0.58    0.10
  12   4   6    0.45    0.12
  -4  12   6    0.39    0.08
  -4  12   6    0.34    0.09
 -12  -3  -6    8.56    0.52
  12   3  -6    7.85    0.56
 -12  -3   6    7.47    0.55
  -3  12   6    7.67    0.56
  -3  12   6    7.31    0.55
  12   3   6    7.90    0.56
  -3  12   6    7.87    0.54
  12   3   6    8.47    0.57
  12   3   6    8.33    0.57
  -3  12   6    8.17    0.54
 -12  -2  -6    1.16    0.12
  12   2  -6    1.21    0.15
  12   2  -6    1.12    0.16
  -2  12   6    1.02    0.13
 -12  -2   6    1.20    0.13
  12   2   6    1.10    0.18
  12   2   6    1.08    0.17
  -2  12   6    1.14    0.13
  -2  12   6    1.09    0.13
  -2  12   6    0.86    0.13
  12   2   6    1.01    0.14
  12   1  -6    2.28    0.22
 -12  -1  -6    1.92    0.18
  12   1  -6    2.29    0.23
  12   1  -6    2.09    0.22
  -1  12   6    1.92    0.18
 -12  -1   6    1.72    0.18
  -1  12   6    2.02    0.18
  -1  12   6    1.95    0.20
  -1  12   6    1.97    0.19
  12   1   6    2.58    0.25
  12   1   6    2.35    0.24
 -12   0  -6    0.20    0.05
  12   0  -6    0.26    0.11
   0  12  -6    0.18    0.06
  12   0  -6    0.33    0.10
   0  12  -6    0.23    0.06
  12   0  -6    0.53    0.12
  12   0   6    0.23    0.12
  12   0   6    0.37    0.13
   0  12   6    0.25    0.07
   0  12   6    0.15    0.06
   0  12   6    0.15    0.07
 -12   0   6    0.28    0.06
   0  12   6    0.16    0.07
 -12   0   6    0.32    0.07
  12  -1  -6    2.46    0.23
   1  12  -6    1.88    0.16
  12  -1  -6    2.26    0.22
 -12   1  -6    1.64    0.18
   1  12  -6    2.00    0.18
   1  12   6    2.07    0.17
   1  12   6    2.10    0.20
  12  -1   6    2.42    0.24
 -12   1   6    1.98    0.18
 -12   1   6    1.84    0.18
   1  12   6    2.23    0.19
   1  12   6    2.20    0.19
   1  12   6    2.22    0.19
  12  -1   6    2.45    0.26
   2  12  -6    1.00    0.11
 -12   2  -6    1.05    0.12
  12  -2  -6    1.09    0.15
  12  -2  -6    1.12    0.17
   2  12  -6    1.20    0.13
 -12   2  -6    1.34    0.14
  12  -2   6    0.98    0.17
   2  12   6    1.25    0.12
 -12   2   6    0.92    0.12
   2  12   6    1.05    0.13
   2  12   6    1.11    0.13
 -12   2   6    1.15    0.13
   2  12   6    1.05    0.13
 -12   2   6    1.15    0.12
  12  -2   6    1.20    0.18
 -12   2   6    0.96    0.12
   2  12   6    1.06    0.14
 -12   3  -6    7.72    0.54
   3  12  -6    7.68    0.55
   3  12  -6    8.56    0.51
 -12   3  -6    7.91    0.52
 -12   3  -6    6.77    0.51
 -12   3  -6    7.58    0.52
   3  12   6    7.35    0.55
   3  12   6    7.74    0.53
 -12   3   6    7.99    0.53
 -12   3   6    7.56    0.54
   3  12   6    8.23    0.50
 -12   3   6    7.82    0.52
 -12   3   6    8.00    0.52
   3  12   6    8.08    0.53
  12  -3   6    7.79    0.57
   3  12   6    7.63    0.56
 -12   3   6    7.68    0.54
 -12   4  -6    0.41    0.07
 -12   4  -6    0.33    0.07
 -12   4  -6    0.33    0.07
   4  12  -6    0.50    0.09
 -12   4  -6    0.37    0.07
 -12   4  -6    0.48    0.08
   4  12  -6    0.37    0.07
 -12   4   6    0.34    0.08
   4  12   6    0.33    0.08
 -12   4   6    0.43    0.08
   4  12   6    0.33    0.07
   4  12   6    0.35    0.08
   4  12   6    0.42    0.08
 -12   4   6    0.35    0.07
  12  -4   6    0.34    0.13
 -12   4   6    0.37    0.07
   4  12   6    0.45    0.09
 -12   4   6    0.31    0.08
 -12   4   6    0.35    0.08
 -12   5  -6    0.77    0.10
   5  12  -6    0.91    0.11
 -12   5  -6    0.79    0.10
 -12   5  -6    0.76    0.09
 -12   5  -6    0.80    0.09
 -12   5  -6    0.83    0.11
   5  12  -6    0.75    0.11
 -12   5  -6    0.91    0.11
   5  12  -6    0.78    0.10
 -12   5   6    0.76    0.10
   5  12   6    0.86    0.11
 -12   5   6    0.81    0.10
 -12   5   6    0.79    0.11
 -12   5   6    0.77    0.10
 -12   5   6    0.90    0.11
   5  12   6    0.81    0.10
  12  -5   6    0.70    0.16
   5  12   6    0.78    0.11
 -12   5   6    0.87    0.11
 -12   5   6    0.95    0.11
   5  12   6    0.87    0.11
   5  12   6    0.93    0.12
   6  12  -6    0.76    0.09
 -12   6  -6    0.51    0.09
   6  12  -6    0.81    0.10
 -12   6  -6    0.75    0.09
 -12   6  -6    0.53    0.08
   6  12  -6    0.67    0.09
 -12   6  -6    0.52    0.08
 -12   6  -6    0.63    0.09
 -12   6  -6    0.44    0.07
 -12   6   6    0.68    0.09
   6  12   6    0.56    0.09
 -12   6   6    0.51    0.09
 -12   6   6    0.56    0.08
 -12   6   6    0.60    0.09
   6  12   6    0.69    0.10
   6  12   6    0.62    0.08
   6  12   6    0.71    0.10
  12  -6   6    0.62    0.15
 -12   6   6    0.61    0.09
 -12   6   6    0.57    0.08
 -12   6   6    0.52    0.09
   6  12   6    0.51    0.09
 -12   7  -6    0.79    0.09
 -12   7  -6    0.84    0.10
 -12   7  -6    1.11    0.11
 -12   7  -6    0.97    0.10
 -12   7  -6    0.91    0.10
   7  12  -6    0.70    0.09
   7  12  -6    0.58    0.09
 -12   7  -6    0.85    0.10
   7  12  -6    0.61    0.10
  -7 -12  -6    0.98    0.09
 -12   7   6    1.00    0.11
   7  12   6    0.95    0.11
   7  12   6    0.80    0.11
   7  12   6    0.87    0.10
   7  12   6    0.64    0.09
 -12   7   6    0.96    0.10
   7  12   6    0.86    0.09
 -12   7   6    0.98    0.11
 -12   7   6    1.44    0.12
 -12   7   6    0.94    0.10
   8  12  -6    0.13    0.06
 -12   8  -6    0.02    0.05
  -8 -12  -6    0.07    0.05
   8  12  -6    0.09    0.05
 -12   8  -6    0.09    0.05
 -12   8  -6    0.01    0.05
 -12   8  -6    0.00    0.05
 -12   8  -6   -0.01    0.04
 -12   8   6    0.11    0.05
 -12   8   6    0.07    0.06
   8  12   6    0.13    0.06
 -12   8   6    0.05    0.05
 -12   8   6    0.13    0.05
 -12   8   6    0.10    0.05
   8  12   6    0.11    0.06
   8  12   6    0.03    0.05
 -12   9  -6    4.05    0.29
 -12   9  -6    4.03    0.28
 -12   9  -6    3.76    0.28
   9  12  -6    3.82    0.27
 -12   9  -6    3.91    0.28
   9  12  -6    4.22    0.29
  -9 -12  -6    4.27    0.27
 -12   9   6    3.95    0.28
 -12   9   6    3.95    0.28
   9  12   6    4.20    0.30
  12  -9   6    2.90    0.31
 -12   9   6    4.33    0.28
   9  12   6    4.04    0.27
 -12   9   6    4.28    0.29
  10  12  -6    0.54    0.08
 -10 -12  -6    0.73    0.07
 -12  10  -6    0.62    0.07
  10  12   6    0.58    0.08
 -10 -12   6    0.69    0.07
 -12  10   6    0.51    0.07
 -12  10   6    0.59    0.08
  10  12   6    0.48    0.06
 -12  10   6    0.51    0.08
 -12  10   6    0.54    0.07
 -11 -12  -6    0.33    0.05
  11  12  -6    0.21    0.05
 -12  11  -6    0.37    0.05
 -12  11   6    0.24    0.05
 -12  11   6    0.24    0.05
 -11 -12   6    0.30    0.04
  11  12   6    0.19    0.05
 -13 -10  -6    0.71    0.07
  13  10  -6    0.56    0.07
 -13 -10   6    0.74    0.07
  13  10   6    0.77    0.08
  13   9  -6   -0.05    0.04
 -13  -9  -6    0.04    0.04
  13   9   6   -0.01    0.05
  -9  13   6    0.03    0.04
  13   9   6    0.00    0.04
  -9  13   6   -0.05    0.04
 -13  -9   6    0.00    0.03
  -9  13   6    0.01    0.05
 -13  -8  -6    0.29    0.05
  13   8  -6    0.21    0.07
 -13  -8   6    0.32    0.06
  13   8   6    0.24    0.06
  -8  13   6    0.26    0.06
  13   8   6    0.26    0.07
  -8  13   6    0.26    0.06
  13   8   6    0.39    0.08
  -8  13   6    0.20    0.06
  -8  13   6    0.24    0.06
 -13  -7  -6    1.57    0.14
  13   7  -6    1.24    0.15
  13   7   6    1.76    0.16
 -13  -7   6    1.48    0.13
  -7  13   6    1.73    0.15
  -7  13   6    1.53    0.15
  -7  13   6    1.57    0.14
  -7  13   6    1.62    0.15
  13   7   6    1.75    0.16
  13   7   6    1.86    0.16
  13   6  -6    1.90    0.18
 -13  -6  -6    1.74    0.15
  13   6   6    1.83    0.17
  -6  13   6    1.71    0.16
  13   6   6    1.77    0.17
  -6  13   6    1.87    0.17
  13   6   6    1.67    0.17
  -6  13   6    1.68    0.16
 -13  -5  -6    1.50    0.14
  13   5  -6    1.56    0.17
  -5  13   6    1.62    0.15
  13   5   6    1.80    0.18
  13   5   6    1.63    0.17
  -5  13   6    1.60    0.16
  -5  13   6    1.56    0.16
  13   5   6    1.80    0.18
 -13  -4  -6    0.85    0.10
  13   4  -6    0.88    0.12
  13   4   6    0.69    0.13
  13   4   6    0.74    0.13
  -4  13   6    0.99    0.12
  13   4   6    0.72    0.11
  -4  13   6    0.73    0.11
 -13  -4   6    0.77    0.10
  -4  13   6    0.73    0.11
  13   3  -6    0.00    0.08
 -13  -3  -6   -0.01    0.05
  -3  13   6   -0.05    0.06
  13   3   6   -0.07    0.09
  -3  13   6   -0.06    0.06
  13   3   6   -0.15    0.09
  -3  13   6   -0.10    0.05
 -13  -3   6    0.01    0.05
  13   3   6   -0.12    0.07
  -3  13   6    0.01    0.06
  13   2  -6    0.33    0.10
  -2  13   6    0.26    0.08
  -2  13   6    0.30    0.08
  -2  13   6    0.18    0.07
  13   2   6    0.40    0.12
  -2  13   6    0.35    0.08
  13   2   6    0.27    0.09
 -13  -2   6    0.32    0.07
  13   2   6    0.15    0.11
  13   1  -6    0.88    0.13
  13   1  -6    1.24    0.17
 -13  -1  -6    0.90    0.11
  13   1  -6    0.84    0.15
 -13  -1   6    0.81    0.11
  -1  13   6    1.01    0.12
  -1  13   6    1.11    0.13
  13   1   6    0.97    0.16
  -1  13   6    0.79    0.12
  13   1   6    1.27    0.17
  -1  13   6    0.99    0.12
 -13   0  -6    0.10    0.05
   0  13  -6    0.07    0.06
  13   0  -6    0.22    0.12
  13   0  -6    0.33    0.10
  13   0  -6    0.27    0.12
  13   0   6    0.20    0.12
  13   0   6    0.15    0.12
   0  13   6    0.26    0.08
   0  13   6    0.18    0.07
   0  13   6    0.16    0.07
 -13   0   6    0.10    0.06
   0  13   6    0.22    0.07
  13  -1  -6    1.22    0.17
  13  -1  -6    1.07    0.14
   1  13  -6    0.80    0.11
   1  13  -6    0.86    0.10
 -13   1  -6    0.74    0.10
   1  13   6    1.08    0.12
 -13   1   6    0.88    0.11
   1  13   6    0.90    0.12
  13  -1   6    1.39    0.19
   1  13   6    1.18    0.13
  13  -1   6    0.89    0.16
   1  13   6    0.79    0.12
   2  13  -6    0.29    0.06
  13  -2  -6    0.22    0.12
  13  -2  -6    0.44    0.11
 -13   2  -6    0.16    0.06
   2  13  -6    0.27    0.07
   2  13   6    0.25    0.06
  13  -2   6    0.43    0.13
   2  13   6    0.55    0.09
   2  13   6    0.25    0.07
  13  -2   6    0.39    0.13
   2  13   6    0.29    0.08
   2  13   6    0.33    0.08
 -13   2   6    0.26    0.07
 -13   2   6    0.25    0.07
 -13   3  -6   -0.07    0.04
   3  13  -6   -0.04    0.04
   3  13  -6   -0.01    0.05
  13  -3  -6   -0.06    0.09
  13  -3  -6    0.07    0.11
   3  13   6   -0.08    0.05
   3  13   6    0.11    0.06
  13  -3   6   -0.17    0.11
  13  -3   6    0.07    0.12
   3  13   6    0.01    0.05
   3  13   6    0.03    0.06
 -13   3   6    0.07    0.05
   3  13   6   -0.07    0.04
 -13   3   6   -0.01    0.05
 -13   3   6    0.08    0.06
 -13   4  -6    0.92    0.11
 -13   4  -6    0.72    0.09
   4  13  -6    0.81    0.11
  13  -4  -6    0.80    0.14
   4  13  -6    0.89    0.10
  13  -4  -6    0.97    0.16
 -13   4  -6    0.97    0.11
 -13   4  -6    0.78    0.10
   4  13   6    0.90    0.11
  13  -4   6    0.76    0.16
   4  13   6    0.93    0.10
 -13   4   6    0.81    0.11
 -13   4   6    0.84    0.10
   4  13   6    0.86    0.11
 -13   4   6    0.85    0.10
   4  13   6    0.72    0.11
 -13   4   6    0.75    0.11
   4  13   6    0.69    0.10
  13  -4   6    0.69    0.16
 -13   5  -6    1.56    0.14
  13  -5  -6    1.69    0.19
   5  13  -6    1.57    0.15
 -13   5  -6    1.57    0.14
   5  13  -6    1.41    0.13
 -13   5  -6    1.30    0.13
 -13   5  -6    1.32    0.13
   5  13  -6    1.27    0.15
 -13   5  -6    1.60    0.14
   5  13   6    1.66    0.15
  13  -5   6    1.59    0.20
 -13   5   6    1.56    0.14
 -13   5   6    1.47    0.15
 -13   5   6    1.48    0.14
 -13   5   6    1.45    0.13
   5  13   6    1.57    0.13
   5  13   6    1.40    0.15
   5  13   6    1.53    0.15
 -13   5   6    1.73    0.14
   5  13   6    1.53    0.16
 -13   5   6    1.33    0.14
   6  13  -6    1.71    0.15
 -13   6  -6    1.61    0.14
 -13   6  -6    1.56    0.14
 -13   6  -6    1.34    0.13
   6  13  -6    1.37    0.14
 -13   6  -6    1.82    0.15
   6  13  -6    1.45    0.13
 -13   6   6    1.64    0.15
   6  13   6    1.68    0.16
 -13   6   6    1.47    0.14
  13  -6   6    2.00    0.22
 -13   6   6    1.66    0.15
 -13   6   6    1.48    0.14
   6  13   6    1.53    0.14
 -13   6   6    1.68    0.15
 -13   6   6    1.55    0.14
 -13   7  -6    1.72    0.15
 -13   7  -6    1.44    0.14
 -13   7  -6    1.59    0.14
   7  13  -6    1.38    0.14
   7  13  -6    1.72    0.13
 -13   7   6    1.74    0.14
 -13   7   6    1.68    0.14
 -13   7   6    1.54    0.14
 -13   7   6    1.35    0.14
   7  13   6    1.83    0.16
   7  13   6    1.39    0.13
  13  -7   6    1.49    0.19
 -13   8  -6    0.21    0.05
   8  13  -6    0.22    0.06
   8  13  -6    0.19    0.05
 -13   8  -6    0.33    0.06
 -13   8  -6    0.25    0.06
 -13   8   6    0.22    0.06
 -13   8   6    0.26    0.06
   8  13   6    0.17    0.06
 -13   8   6    0.18    0.06
  13  -8   6    0.28    0.11
 -13   8   6    0.28    0.06
   8  13   6    0.21    0.05
   9  13  -6   -0.04    0.04
   9  13  -6    0.02    0.03
  -9 -13  -6   -0.01    0.04
 -13   9  -6    0.00    0.03
 -13   9  -6    0.08    0.04
  13  -9  -6    0.02    0.07
 -13   9  -6    0.08    0.04
 -13   9   6    0.02    0.05
   9  13   6   -0.01    0.04
 -13   9   6    0.03    0.04
   9  13   6    0.02    0.03
  -9 -13   6    0.11    0.04
 -13   9   6    0.03    0.04
 -13   9   6    0.03    0.05
  10  13  -6    0.66    0.07
 -10 -13  -6    0.62    0.06
 -13  10  -6    0.65    0.07
 -13  10   6    0.67    0.07
  10  13   6    0.72    0.08
 -10 -13   6    0.68    0.07
 -14  -9  -6    0.10    0.03
  14   9  -6    0.05    0.04
  14   8  -6    0.74    0.08
 -14  -8  -6    0.71    0.07
  14   8   6    0.68    0.08
  -8  14   6    0.65    0.08
  -8  14   6    0.63    0.07
 -14  -8   6    0.68    0.07
 -14  -7  -6    0.46    0.06
  14   7  -6    0.44    0.08
  14   7   6    0.59    0.08
  -7  14   6    0.42    0.07
  -7  14   6    0.46    0.07
  -7  14   6    0.38    0.07
  14   7   6    0.44    0.07
  14   6  -6    0.38    0.08
 -14  -6  -6    0.39    0.06
  14   6   6    0.48    0.08
  -6  14   6    0.36    0.07
  14   6   6    0.38    0.07
  -6  14   6    0.35    0.07
  -6  14   6    0.30    0.07
  14   6   6    0.31    0.08
 -14  -5  -6    2.32    0.19
  14   5  -6    2.63    0.22
  14   5   6    2.72    0.22
  14   5   6    2.85    0.22
  -5  14   6    2.79    0.21
  -5  14   6    2.44    0.20
  14   5   6    2.73    0.22
  -5  14   6    2.69    0.21
 -14  -4  -6    0.10    0.06
  14   4  -6    0.13    0.08
  -4  14   6    0.13    0.07
  -4  14   6    0.31    0.07
  14   4   6    0.14    0.07
  14   4   6    0.17    0.09
  14   4   6    0.24    0.09
  -4  14   6    0.27    0.07
 -14  -4   6    0.12    0.06
 -14  -3  -6    1.57    0.13
  14   3  -6    1.31    0.15
  14   3   6    1.24    0.16
 -14  -3   6    1.34    0.13
  -3  14   6    1.26    0.14
  -3  14   6    1.32    0.14
  14   3   6    1.36    0.16
  14   3   6    1.33    0.14
  -3  14   6    1.19    0.13
  14   2  -6    1.11    0.15
  -2  14   6    1.09    0.12
  -2  14   6    1.06    0.13
 -14  -2   6    1.18    0.12
  -2  14   6    0.94    0.12
  14   2   6    1.29    0.17
  -2  14   6    1.18    0.13
  14   2   6    1.42    0.17
 -14  -1  -6    0.31    0.06
  14   1  -6    0.21    0.11
  14   1  -6    0.47    0.10
  14   1  -6    0.27    0.11
  -1  14   6    0.38    0.08
  -1  14   6    0.36    0.08
 -14  -1   6    0.34    0.07
  14   1   6    0.41    0.12
  14   1   6    0.41    0.12
  -1  14   6    0.36    0.08
  -1  14   6    0.27    0.07
  14   0  -6    0.71    0.14
  14   0  -6    0.81    0.15
  14   0  -6    0.86    0.13
 -14   0  -6    0.74    0.09
   0  14   6    0.79    0.11
   0  14   6    0.70    0.10
   0  14   6    0.82    0.11
  14   0   6    1.01    0.15
 -14   0   6    0.78    0.10
  14   0   6    0.94    0.15
   0  14   6    0.89    0.11
  14  -1  -6    0.42    0.13
   1  14  -6    0.32    0.07
   1  14  -6    0.21    0.07
 -14   1  -6    0.28    0.06
  14  -1  -6    0.41    0.12
  14  -1  -6    0.47    0.11
   1  14   6    0.21    0.06
  14  -1   6    0.49    0.12
   1  14   6    0.33    0.07
   1  14   6    0.24    0.07
   1  14   6    0.31    0.07
 -14   1   6    0.35    0.07
  14  -1   6    0.41    0.13
   2  14  -6    1.10    0.11
  14  -2  -6    1.18    0.18
  14  -2  -6    1.15    0.17
   2  14  -6    1.20    0.13
  14  -2  -6    1.07    0.15
 -14   2  -6    1.12    0.12
   2  14   6    1.21    0.14
   2  14   6    0.96    0.12
   2  14   6    1.21    0.11
   2  14   6    1.14    0.12
 -14   2   6    1.26    0.13
   2  14   6    1.17    0.13
  14  -2   6    1.38    0.18
  14  -2   6    1.09    0.17
   3  14  -6    1.21    0.14
  14  -3  -6    1.34    0.16
  14  -3  -6    1.24    0.18
 -14   3  -6    1.33    0.13
   3  14  -6    1.30    0.12
  14  -3  -6    1.63    0.19
 -14   3   6    1.33    0.14
  14  -3   6    1.28    0.19
  14  -3   6    1.41    0.19
 -14   3   6    1.24    0.13
   3  14   6    1.52    0.15
   3  14   6    1.13    0.13
   3  14   6    1.34    0.14
   3  14   6    1.39    0.12
  14  -4  -6    0.07    0.09
  14  -4  -6    0.13    0.11
 -14   4  -6    0.27    0.06
   4  14  -6    0.17    0.05
 -14   4   6    0.20    0.06
  14  -4   6    0.30    0.12
  14  -4   6    0.25    0.12
   4  14   6    0.25    0.05
 -14   4   6    0.07    0.06
   4  14   6    0.13    0.07
 -14   5  -6    2.22    0.20
   5  14  -6    2.74    0.19
  14  -5  -6    2.50    0.24
 -14   5  -6    2.85    0.20
  14  -5  -6    2.22    0.23
  14  -5   6    2.87    0.27
 -14   5   6    2.60    0.20
   5  14   6    2.59    0.21
  14  -5   6    2.71    0.26
 -14   5   6    2.63    0.20
   5  14   6    2.72    0.19
  14  -6  -6    0.33    0.11
  14  -6  -6    0.28    0.09
 -14   6  -6    0.36    0.06
   6  14  -6    0.29    0.06
 -14   6  -6    0.30    0.06
 -14   6   6    0.41    0.07
   6  14   6    0.49    0.06
  14  -6   6    0.20    0.11
  14  -6   6    0.22    0.11
   6  14   6    0.39    0.07
 -14   6   6    0.35    0.06
 -14   7  -6    0.35    0.06
 -14   7  -6    0.42    0.06
   7  14  -6    0.38    0.06
  14  -7  -6    0.43    0.11
  14  -7  -6    0.39    0.09
   7  14   6    0.42    0.06
 -14   7   6    0.31    0.06
  14  -7   6    0.25    0.10
  14  -7   6    0.31    0.11
 -14   7   6    0.44    0.07
   7  14   6    0.46    0.07
   8  14  -6    0.72    0.07
 -14   8  -6    0.62    0.07
   8  14  -6    0.56    0.07
  14  -8  -6    0.60    0.09
 -14   8  -6    0.60    0.07
  14  -8   6    0.32    0.10
   8  14   6    0.70    0.08
  -8 -14   6    0.70    0.07
   8  14   6    0.73    0.07
 -14   8   6    0.59    0.07
 -14   8   6    0.69    0.08
   9  14   6    0.05    0.04
  -9 -14   6    0.07    0.03
  15   7  -6    0.50    0.07
 -15  -7  -6    0.63    0.06
 -15  -6  -6    0.18    0.04
  15   6  -6    0.24    0.06
  -6  15   6    0.20    0.05
  15   6   6    0.28    0.05
  15   5  -6    0.44    0.07
 -15  -5  -6    0.45    0.06
  -5  15   6    0.48    0.07
  15   5   6    0.45    0.08
  15   5   6    0.31    0.06
  -5  15   6    0.47    0.07
  15   4  -6    0.26    0.07
  15   4   6    0.37    0.08
  -4  15   6    0.29    0.06
  15   4   6    0.30    0.08
  -4  15   6    0.26    0.06
  15   4   6    0.32    0.06
  15   3  -6    0.44    0.09
  15   3   6    0.53    0.10
  15   3   6    0.47    0.10
  -3  15   6    0.58    0.08
  -3  15   6    0.46    0.08
  -3  15   6    0.47    0.08
 -15  -3   6    0.51    0.07
  15   2  -6    0.70    0.10
  -2  15   6    0.61    0.09
  15   2   6    0.65    0.11
  15   2   6    0.66    0.11
 -15  -2   6    0.72    0.08
  -2  15   6    0.58    0.09
  15   1  -6    0.31    0.08
 -15  -1  -6    0.20    0.05
  15   1   6    0.38    0.10
  -1  15   6    0.19    0.07
  15   1   6    0.25    0.09
 -15  -1   6    0.47    0.06
  -1  15   6    0.19    0.07
  15   0  -6   -0.01    0.09
  15   0  -6   -0.05    0.07
 -15   0  -6    0.05    0.04
  15   0  -6   -0.04    0.09
 -15   0   6    0.01    0.04
   0  15   6   -0.09    0.05
  15   0   6    0.06    0.09
  15   0   6    0.00    0.09
  15  -1  -6    0.22    0.09
  15  -1  -6    0.17    0.10
 -15   1  -6    0.29    0.06
  15  -1  -6    0.44    0.11
 -15   1   6    0.36    0.06
  15  -1   6    0.41    0.11
  15  -1   6    0.32    0.10
   1  15   6    0.18    0.07
  15  -2  -6    0.60    0.13
   2  15  -6    0.72    0.08
  15  -2  -6    0.62    0.11
  15  -2  -6    0.70    0.13
 -15   2  -6    0.68    0.08
  15  -2   6    0.69    0.13
   2  15   6    0.56    0.09
 -15   2   6    0.68    0.09
  15  -2   6    0.68    0.13
  15  -3  -6    0.42    0.12
  15  -3  -6    0.39    0.10
 -15   3  -6    0.59    0.07
   3  15  -6    0.45    0.06
  15  -3  -6    0.60    0.12
  15  -3   6    0.43    0.12
 -15   3   6    0.48    0.07
   3  15   6    0.45    0.06
   3  15   6    0.27    0.07
  15  -3   6    0.36    0.12
  15  -4  -6    0.74    0.10
  15  -4  -6    0.56    0.11
  15  -4  -6    0.50    0.11
  15  -4   6    0.19    0.10
   4  15   6    0.40    0.07
   4  15   6    0.33    0.05
 -15   4   6    0.29    0.06
  15  -4   6    0.16    0.10
   5  15  -6    0.48    0.06
  15  -5  -6    0.51    0.09
  15  -5  -6    0.44    0.11
  15  -5  -6    0.64    0.13
 -15   5  -6    0.44    0.06
 -15   5   6    0.48    0.07
   5  15   6    0.56    0.06
  15  -5   6    0.45    0.11
   5  15   6    0.58    0.08
  15  -6  -6    0.22    0.09
 -15   6  -6    0.15    0.04
   6  15  -6    0.16    0.04
  15  -6  -6    0.16    0.07
  15  -6   6    0.13    0.09
   6  15   6    0.32    0.06
 -15   6   6    0.17    0.04
   6  15   6    0.18    0.04
 -15   7  -6    0.54    0.06
   7  15  -6    0.58    0.06
   7  15   6    0.59    0.07
   7  15   6    0.44    0.05
  16   4  -6    0.15    0.05
  16   3   6    0.37    0.07
  -3  16   6    0.33    0.06
  16   2  -6    0.32    0.06
 -16  -2   6    0.27    0.05
  -2  16   6    0.31    0.06
  16   2   6    0.20    0.06
  16   1  -6    0.34    0.07
  -1  16   6    0.28    0.06
  16   1   6    0.23    0.07
 -16  -1   6    0.27    0.05
  16   0  -6    0.56    0.08
 -16   0  -6    0.53    0.06
  16   0   6    0.61    0.10
 -16   0   6    0.70    0.07
   0  16   6    0.61    0.08
  16  -1  -6    0.27    0.07
 -16   1  -6    0.29    0.05
 -16   1   6    0.21    0.05
  16  -1   6    0.43    0.09
   1  16   6    0.16    0.05
  16  -2  -6    0.40    0.07
 -16   2  -6    0.31    0.05
   2  16  -6    0.26    0.04
 -16   2   6    0.30    0.05
   2  16   6    0.22    0.06
  16  -2   6    0.31    0.08
 -16   3  -6    0.38    0.05
   3  16  -6    0.37    0.05
  16  -3  -6    0.32    0.07
 -16   3   6    0.38    0.06
   3  16   6    0.35    0.06
  16  -3   6    0.34    0.09
   4  16  -6    0.07    0.03
 -16   4  -6    0.10    0.03
 -16   4   6    0.04    0.04
   4  16   6    0.15    0.04
   0   0   7    0.02    0.02
   0  -1   7    0.33    0.05
  -1   0   7    0.28    0.04
   1   0   7    0.31    0.05
   1  -1   7    8.73    0.62
   1   1   7    6.74    0.62
  -1  -1   7    6.84    0.61
  -1   1   7    8.53    0.61
  -2  -1   7    6.77    0.52
   2   1   7    5.75    0.53
   1  -2   7    7.28    0.53
   2   0   7    0.79    0.09
   0  -2   7    0.95    0.09
   0   2   7    0.91    0.09
  -2   0   7    0.89    0.08
   1   2   7    5.91    0.48
  -2   1   7    6.74    0.48
  -1  -2   7    5.33    0.47
   2   2   7    0.45    0.07
   2  -2   7    0.50    0.06
  -2  -2   7    0.40    0.04
  -2   2   7    0.41    0.06
  -3  -2   7    0.58    0.05
   2  -3   7    0.65    0.07
   3   2   7    0.64    0.08
   1  -3   7    8.83    0.64
  -3  -1   7    7.81    0.63
   3   1   7    7.62    0.65
  -1   3   7    7.70    0.64
   3   0   7    0.16    0.04
  -3   0   7    0.22    0.03
   0   3   7    0.21    0.04
   0  -3   7    0.23    0.03
   1   3   7    7.80    0.62
  -3   1   7    7.91    0.62
  -1  -3   7    6.84    0.61
   3  -1   7    8.58    0.63
  -3   2   7    0.57    0.07
   2   3   7    0.59    0.08
   3  -2   7    0.61    0.07
   3   3   7    0.24    0.06
  -3   3   7    0.25    0.05
  -3   4   7   40.08    2.88
   4   3   7   33.33    2.88
   4   2   7    2.36    0.25
  -2   4   7    3.22    0.24
  -4  -1   7   11.33    0.88
  -1   4   7   11.39    0.89
   4   1   7   10.80    0.90
   4   0   7    6.22    0.49
   0   4   7    5.75    0.48
   0  -4   7    5.83    0.47
  -4   0   7    5.90    0.47
  -1  -4   7    9.62    0.86
  -4   1   7   10.67    0.87
   1   4   7   11.40    0.87
   4  -1   7   12.51    0.88
  -4   2   7    2.83    0.25
   2   4   7    3.16    0.25
   3   4   7   39.61    3.16
  -4   3   7   40.98    3.16
  -4   4   7    3.88    0.31
   4   4   7    3.49    0.31
  -4   5  -7    4.06    0.27
   5   4  -7    3.87    0.29
  -4   5   7    3.86    0.27
  -4   5   7    4.42    0.35
   5   3   7    1.86    0.18
  -3   5   7    1.76    0.17
   5   2   7   35.14    2.90
  -2   5   7   38.56    2.89
  -1   5   7   14.09    1.13
  -5  -1   7   14.14    1.12
   5   1   7   14.36    1.13
   0  -5   7    3.68    0.31
  -5   0   7    3.89    0.31
   0   5   7    3.92    0.32
   5   0   7    3.84    0.33
   5  -1   7   14.17    1.08
  -5   1   7   13.45    1.08
   1   5   7   13.16    1.08
  -5   2   7   40.65    3.19
   2   5   7   38.52    3.19
   5  -2   7   43.16    3.20
  -5   3   7    2.01    0.19
   5  -3   7    2.09    0.20
   3   5   7    2.42    0.19
  -5   4  -7    4.45    0.28
   4   5  -7    4.26    0.30
  -5   4   7    4.10    0.36
  -5   4   7    4.00    0.28
   5   5  -7    4.20    0.30
  -5   5  -7    3.90    0.27
   5  -5  -7    3.71    0.29
  -5   5   7    4.22    0.29
  -5   5   7    4.20    0.28
  -5   5   7    4.33    0.35
  -5   6  -7    0.44    0.05
  -5   6  -7    0.49    0.06
   6   5  -7    0.48    0.07
  -5   6   7    0.38    0.08
  -5   6   7    0.42    0.06
  -5   6   7    0.49    0.06
  -5   6   7    0.36    0.05
   6   4  -7    4.14    0.30
  -4   6  -7    4.18    0.28
  -4   6   7    4.11    0.28
  -4   6   7    4.54    0.36
  -4   6   7    4.18    0.30
  -3   6  -7    4.12    0.28
   6   3  -7    4.17    0.30
  -3   6   7    4.39    0.36
  -3   6   7    4.11    0.30
   6   2   7    0.08    0.06
  -2   6   7    0.25    0.05
  -1   6   7    0.46    0.07
   6   1   7    0.38    0.08
   0   6   7    8.85    0.74
  -6   0   7    9.24    0.73
   6   0   7    9.46    0.75
   6  -1   7    0.62    0.09
   1   6   7    0.60    0.08
  -6   1   7    0.56    0.08
  -6   2  -7    0.15    0.03
  -6   2   7    0.21    0.05
  -6   2   7    0.18    0.04
   6  -2   7    0.19    0.05
   2   6   7    0.15    0.04
  -6   3  -7    4.28    0.31
   3   6  -7    5.07    0.33
  -6   3   7    4.51    0.31
   6  -3   7    4.73    0.40
  -6   3   7    4.56    0.39
   3   6   7    4.54    0.33
   6  -4  -7    3.77    0.29
  -6   4  -7    4.11    0.27
  -6   4  -7    4.12    0.27
   4   6  -7    4.20    0.30
   4   6   7    4.28    0.29
  -6   4   7    4.11    0.28
  -6   4   7    4.22    0.35
  -6   4   7    3.80    0.27
  -6   5  -7    0.37    0.05
  -6   5  -7    0.47    0.06
   6  -5  -7    0.42    0.06
   5   6   7    0.45    0.06
  -6   5   7    0.46    0.06
  -6   5   7    0.43    0.06
  -6   5   7    0.51    0.08
  -6   6  -7    3.48    0.26
   6  -6  -7    3.65    0.28
  -6   6  -7    4.07    0.27
   6   6  -7    4.03    0.29
  -6   6   7    4.05    0.27
  -6   6   7    3.83    0.27
  -6   6   7    4.03    0.34
  -6   7  -7    2.15    0.17
   6  -7  -7    2.08    0.18
[truncated: 1,586,402 more chars]
