# Supplementary material for: Tetrakis[μ3-2-(piperidin-1-yl)ethanolato]tetrakis[chloridocopper(II)]
Source: Acta Crystallogr Sect E Struct Rep Online. 2014 Apr 30;70(Pt 5):m194. doi: 10.1107/S1600536814009052 (PMC4011270; doi:10.1107/S1600536814009052)
Supplement: Supplementary file 2 [file e-70-0m194-Isup2.hkl]

#
# h,k,l, Fc-squared, Fo-squared, sigma(Fo-squared), status flag
#
data_I
_shelx_title ' cu_dm13596_0m in  P41212'
_shelx_refln_list_code          4
_shelx_F_calc_maximum     1339.91
_exptl_crystal_F_000      3744.00
_reflns_d_resolution_high  0.8220

loop_
 _space_group_symop_operation_xyz
 'x, y, z'
 '-y+1/2, x+1/2, z+1/4'
 '-x, -y, z+1/2'
 'y+1/2, -x+1/2, z+3/4'
 'x+1/2, -y+1/2, -z+3/4'
 'y, x, -z'
 '-x+1/2, y+1/2, -z+1/4'
 '-y, -x, -z+1/2'

_cell_length_a    13.9016
_cell_length_b    13.9016
_cell_length_c    38.8340
_cell_angle_alpha  90.000
_cell_angle_beta   90.000
_cell_angle_gamma  90.000

_shelx_F_squared_multiplier     1.000

loop_
 _refln_index_h
 _refln_index_k
 _refln_index_l
 _refln_F_squared_calc
 _refln_F_squared_meas
 _refln_F_squared_sigma
 _refln_observed_status
   1   1   0     152610.89     175615.66      9660.12 o
   0   2   0         14.30         69.39        24.53 o
   1   2   0         70.90        291.29        17.35 o
   2   2   0         13.56        371.74        52.04 o
   1   3   0         20.82         45.97        10.97 o
   3   3   0       1016.81        997.58        73.60 o
   0   4   0      64665.13      70276.38      5516.63 o
   1   4   0        345.66        567.20        38.32 o
   2   4   0        320.85        333.18        27.54 o
   3   4   0        520.54        407.05       370.20 o
   4   4   0       1233.85       1266.40       138.78 o
   1   5   0      36189.29      39082.45      1530.05 o
   2   5   0       2959.18       3897.27       193.47 o
   3   5   0        511.07        529.25        61.33 o
   4   5   0       8513.64      11072.56       637.52 o
   5   5   0       3369.99       3591.31       204.24 o
   0   6   0     128243.01     156235.25     12195.58 o
   1   6   0        436.06       1223.71       147.46 o
   2   6   0        692.95        831.82       121.44 o
   3   6   0          4.10         19.83        32.13 o
   4   6   0        751.94       1113.08        58.31 o
   5   6   0        129.24        234.75        22.88 o
   6   6   0       3498.41       4490.77       449.23 o
   1   7   0      31442.39      36643.34      1816.68 o
   2   7   0        350.16        828.92        58.42 o
   3   7   0       3253.21       3814.47       159.66 o
   4   7   0         12.20         42.13        19.67 o
   5   7   0      18050.84      17811.52       432.01 o
   6   7   0       9788.93      10845.28       282.51 o
   7   7   0       6323.49      18332.62       584.21 o
   0   8   0     198576.39     189789.61      8644.33 o
   1   8   0         98.97        304.40        42.71 o
   2   8   0         50.29        962.89        73.60 o
   3   8   0       7301.74      11460.62       360.28 o
   4   8   0        173.34        297.09        33.54 o
   5   8   0       7478.94       6445.95       184.87 o
   6   8   0      33051.02      37386.44       793.90 o
   7   8   0        736.07       2449.94       160.28 o
   8   8   0      33728.25      31910.54       725.19 o
   1   9   0        309.63        650.41        83.79 o
   2   9   0         22.75        450.88        43.37 o
   3   9   0       3047.07       2311.59        95.98 o
   4   9   0       3697.98       3462.35       121.70 o
   5   9   0      15057.13      12900.31       326.32 o
   6   9   0       6789.27       6970.46       139.70 o
   7   9   0       2441.35       2834.21        68.54 o
   8   9   0      12823.43      10268.22       189.53 o
   9   9   0       4844.91       4443.34       134.34 o
   0  10   0       7119.70       7009.13       386.26 o
   1  10   0      12783.76      12294.15       345.31 o
   2  10   0       2077.19       2222.71        85.13 o
   3  10   0       1792.40       1426.63        62.09 o
   4  10   0       1415.80       1387.24        84.48 o
   5  10   0       3606.55       3771.46        88.41 o
   6  10   0        114.20        157.61        22.68 o
   7  10   0         19.37        229.52        24.27 o
   8  10   0        111.58        167.94        24.79 o
   9  10   0        308.86        334.14        26.13 o
  10  10   0       2679.81       2637.04        91.05 o
   1  11   0       1467.17       2196.47        97.04 o
   2  11   0        102.31        550.30        36.20 o
   3  11   0         13.33        142.66        26.59 o
   4  11   0       1374.13       1460.14        47.06 o
   5  11   0        888.01       1012.11        38.88 o
   6  11   0        275.56        831.15        35.55 o
   7  11   0        631.94       1427.18        58.03 o
   8  11   0        194.90        185.11        25.38 o
   9  11   0        268.16        187.58        23.57 o
  10  11   0        191.35        426.38        28.49 o
  11  11   0         14.00         -9.05        33.54 o
   0  12   0       9159.04       8744.59       271.86 o
   1  12   0       2465.40       2724.54        77.74 o
   2  12   0         10.28        489.22        37.05 o
   3  12   0       8414.67      10403.23       206.76 o
   4  12   0         16.57        184.77        25.84 o
   5  12   0       3425.37       2833.35        67.76 o
   6  12   0        828.69       1654.89        50.64 o
   7  12   0       2403.85       3261.26        74.77 o
   8  12   0       3908.45       4417.28        96.64 o
   9  12   0       8831.13       7816.55       163.44 o
  10  12   0        146.05        151.31        24.78 o
  11  12   0         81.25        226.15        27.69 o
   1  13   0      26369.25      26327.41       487.42 o
   2  13   0       2000.25       3401.49        94.85 o
   3  13   0       1500.06       1460.46        58.74 o
   4  13   0       3869.60       3333.14        93.45 o
   5  13   0      20456.13      18136.84       320.55 o
   6  13   0       6062.37       5287.80       116.52 o
   7  13   0      10060.84      13386.74       280.98 o
   8  13   0       9670.03       7995.56       166.21 o
   9  13   0       4777.69       3683.31        90.10 o
  10  13   0        241.65        477.58        38.79 o
   0  14   0      29299.73      25649.53       701.04 o
   1  14   0        127.84        609.76        54.76 o
   2  14   0       1729.27       2047.94        86.35 o
   3  14   0       1401.40       1187.51        60.49 o
   4  14   0       1386.36       1208.63        53.70 o
   5  14   0        971.74        999.58        51.24 o
   6  14   0       3843.15       4473.13       123.87 o
   7  14   0       3139.10       2695.95        83.42 o
   8  14   0       5884.08       4826.45       121.74 o
   9  14   0        505.63        426.66        45.96 o
   1  15   0        176.29        626.50        49.06 o
   2  15   0          0.14        426.58        37.74 o
   3  15   0         59.51        153.76        38.27 o
   4  15   0       2673.60       1842.39        73.50 o
   5  15   0        409.79        982.01       123.85 o
   6  15   0        304.32        494.25        46.67 o
   7  15   0         16.63        147.06        29.44 o
   0  16   0         67.63         -0.64        93.89 o
   1  16   0         12.25        110.65        35.89 o
   2  16   0          0.67        712.80        54.43 o
   3  16   0         64.13        171.67        41.09 o
   4  16   0        315.64        305.18        35.18 o
   5  16   0        373.45        585.39        69.39 o
   0   1   1        479.23        492.48        30.05 o
   1   1   1     142622.25     130895.19     15604.44 o
  -1   2   1         92.44        198.73        15.02 o
   0   2   1      48658.66      59844.77      2694.26 o
   1   2   1         23.64        115.65        43.37 o
   2   2   1        425.84        471.11        41.63 o
  -2   3   1      46254.87      48059.86      2190.07 o
  -1   3   1         71.60         34.70        13.11 o
   0   3   1         42.80        127.74        20.03 o
   1   3   1         55.89         46.26        20.03 o
   2   3   1      46432.66      49035.79      1897.33 o
   3   3   1       2604.13       2109.85       126.59 o
  -3   4   1       5250.73       4639.53       667.89 o
  -2   4   1        253.54        458.34        58.97 o
  -1   4   1      11666.97      13226.45       509.55 o
   0   4   1       7203.28       7790.16       360.57 o
   1   4   1      10702.41      11926.85       723.74 o
   2   4   1        266.45        371.60        29.44 o
   3   4   1       5192.39       4978.85       399.00 o
   4   4   1         72.92         55.51        28.87 o
  -4   5   1       4975.45       4431.78       275.80 o
  -3   5   1        592.13        546.60        61.33 o
  -2   5   1      18899.56      21940.29       998.21 o
  -1   5   1      13635.63      14547.47       653.05 o
   0   5   1       2412.29       2455.45       152.97 o
   1   5   1      13466.81      13540.27       639.95 o
   2   5   1      18843.48      21746.88       994.87 o
   3   5   1        597.20        582.32        61.33 o
   4   5   1       4972.18       4437.30       269.87 o
   5   5   1       3037.18       2222.47        95.61 o
  -5   6   1       4613.39       4470.80       121.16 o
  -4   6   1       2154.25       2596.18       109.89 o
  -3   6   1       1059.00       1326.53        81.69 o
  -2   6   1       9204.18       9870.96       832.70 o
  -1   6   1       2061.18       2777.40       196.27 o
   0   6   1     499863.50     596642.75     32862.82 o
   1   6   1       1957.35       3129.20       166.10 o
   2   6   1       9198.60      10384.82       588.81 o
   3   6   1       1115.32       1381.47       136.43 o
   4   6   1       2274.97       2519.75       110.60 o
   5   6   1       4599.09       4542.15       122.10 o
   6   6   1      26909.76      36582.64      1130.89 o
  -6   7   1      14639.66      13715.78       353.36 o
  -5   7   1      22770.85      24463.90       601.19 o
  -4   7   1        347.59        405.90        30.77 o
  -3   7   1       7297.59       8069.07       295.40 o
  -2   7   1       2084.35       2531.47       105.08 o
  -1   7   1     104266.95     107781.53      3642.61 o
   0   7   1       1609.58       1842.22       191.39 o
   1   7   1     102870.16     105253.25      5265.73 o
   2   7   1       1904.25       2325.74       121.73 o
   3   7   1       7477.16       8044.44       304.71 o
   4   7   1        355.52        389.73        27.87 o
   5   7   1      22561.74      23530.87       573.10 o
   6   7   1      14637.80      13692.88       354.38 o
   7   7   1      57169.43      56938.45      1203.17 o
  -7   8   1      15107.56      13477.85       275.55 o
  -6   8   1      45193.95      42026.62       939.03 o
  -5   8   1       3215.86       3915.78       119.98 o
  -4   8   1        190.48        301.29        35.05 o
  -3   8   1      40401.68      39999.48      1185.18 o
  -2   8   1      14446.83      13862.62       425.34 o
  -1   8   1       3516.19       3410.12       166.72 o
   0   8   1      19856.92      24911.59      1682.75 o
   1   8   1       3915.84       3799.20       151.60 o
   2   8   1      14164.59      13592.95       458.13 o
   3   8   1      39567.27      39073.71      1185.18 o
   4   8   1        183.74        258.80        33.54 o
   5   8   1       3293.51       3602.70       111.14 o
   6   8   1      45631.92      41588.44       844.36 o
   7   8   1      15365.51      13682.32       263.53 o
   8   8   1      12504.65      13933.20       218.96 o
  -8   9   1        226.56       1087.15        36.70 o
  -7   9   1       7090.92       6828.55       122.75 o
  -6   9   1       8416.34       8302.02       162.21 o
  -5   9   1         96.76        607.53        86.63 o
  -4   9   1       1205.75       1349.43        63.96 o
  -3   9   1         19.61        240.02        34.20 o
  -2   9   1       4581.53       4610.20       252.90 o
  -1   9   1       5787.91       5578.20       246.08 o
   0   9   1        289.00        323.05        61.33 o
   1   9   1       5910.08       5930.96       246.08 o
   2   9   1       4567.11       4948.37       188.67 o
   3   9   1          9.85        202.31        32.21 o
   4   9   1       1218.17       1324.40        65.14 o
   5   9   1         96.39        567.18        69.03 o
   6   9   1       8581.53       8236.46       175.67 o
   7   9   1       7151.79       7009.08       134.54 o
   8   9   1        200.33       1049.50        39.88 o
   9   9   1       1070.47       1295.00        45.16 o
  -9  10   1        711.61        706.57        34.50 o
  -8  10   1         48.20         58.39        21.73 o
  -7  10   1       2056.40       1981.20        54.96 o
  -6  10   1        467.74        627.93        30.61 o
  -5  10   1       3216.21       3537.91        79.88 o
  -4  10   1       1130.29       1099.72        56.06 o
  -3  10   1        524.59        746.02        44.63 o
  -2  10   1       1876.43       2024.44        79.86 o
  -1  10   1       5542.34       6091.22       189.34 o
   0  10   1       1243.53       1557.06        81.78 o
   1  10   1       5646.00       6245.03       190.43 o
   2  10   1       1788.00       2104.07        98.61 o
   3  10   1        572.13        884.22        51.93 o
   4  10   1       1215.22       1154.13        55.08 o
   5  10   1       3184.35       3368.00        86.53 o
   6  10   1        481.38        595.61        29.27 o
   7  10   1       2019.24       1909.67        53.09 o
   8  10   1         53.44         72.16        21.88 o
   9  10   1        705.05        741.00        33.48 o
  10  10   1        603.08        624.39        31.80 o
 -10  11   1        953.24        937.87        39.26 o
  -9  11   1        290.35        421.24        27.45 o
  -8  11   1         62.48        165.45        23.73 o
  -7  11   1       4081.83       4110.04        82.24 o
  -6  11   1        824.68       1002.58        37.75 o
  -5  11   1        258.79        337.09        27.84 o
  -4  11   1       1563.51       1892.98        53.39 o
  -3  11   1        258.48        211.30        26.87 o
  -2  11   1       3309.27       2960.41        79.86 o
  -1  11   1       1334.63       1472.80        79.02 o
   0  11   1        138.88        253.63        36.49 o
   1  11   1       1188.13       1155.29        64.36 o
   2  11   1       3245.72       2862.15        86.46 o
   3  11   1        280.39        197.53        30.76 o
   4  11   1       1579.96       1773.94        53.74 o
   5  11   1        299.47        426.00        29.33 o
   6  11   1        780.82        902.88        35.86 o
   7  11   1       4252.66       4200.80        83.89 o
   8  11   1         73.12        190.16        25.59 o
   9  11   1        286.76        380.44        29.58 o
  10  11   1        966.25        905.28        38.78 o
  11  11   1        103.48        164.81        26.01 o
 -11  12   1        976.52        816.23        44.51 o
 -10  12   1        733.31        816.54        43.06 o
  -9  12   1       1227.55       2281.12        88.53 o
  -8  12   1       4771.06       4998.34       106.03 o
  -7  12   1       6320.36       5764.37       111.46 o
  -6  12   1       3603.18       4097.46        87.28 o
  -5  12   1        134.29        496.05        30.52 o
  -4  12   1       1905.61       1968.80        53.51 o
  -3  12   1      17792.17      17534.24       306.08 o
  -2  12   1       2767.88       2549.88        69.80 o
  -1  12   1       2179.30       2809.78        79.44 o
   0  12   1       7365.75       7546.74       170.94 o
   1  12   1       2063.21       2574.60        75.61 o
   2  12   1       2747.11       2503.63        75.88 o
   3  12   1      18031.58      17721.25       344.35 o
   4  12   1       1943.76       1975.22        60.54 o
   5  12   1        171.29        496.18        32.11 o
   6  12   1       3776.60       4133.97        89.37 o
   7  12   1       6308.56       5812.17       115.79 o
   8  12   1       4678.04       5110.88       115.64 o
   9  12   1       1257.95       2346.92        99.75 o
  10  12   1        724.73        788.25        34.93 o
  11  12   1        969.16        746.08        42.50 o
 -10  13   1       1221.04       1238.28        57.05 o
  -9  13   1        707.41        963.19        57.83 o
  -8  13   1        543.43       1470.49        73.23 o
  -7  13   1      19234.28      18591.52       348.17 o
  -6  13   1        172.65        976.10        48.16 o
  -5  13   1       1840.28       3607.68       137.48 o
  -4  13   1        940.07       1099.96        49.25 o
  -3  13   1        932.89       1047.26        48.60 o
  -2  13   1       8706.60       8256.32       166.98 o
  -1  13   1      16504.83      17404.91       325.00 o
   0  13   1       4172.50       4499.18       119.18 o
   1  13   1      16232.55      16737.62       324.26 o
   2  13   1       8941.57       8313.22       180.42 o
   3  13   1        981.36       1157.06        55.45 o
   4  13   1        951.25       1156.17        51.25 o
   5  13   1       1746.63       3518.33       118.83 o
   6  13   1        182.55        976.60        71.05 o
   7  13   1      19221.55      18425.58       382.10 o
   8  13   1        614.31       1831.49       107.56 o
   9  13   1        741.31       1048.11        49.54 o
  10  13   1       1157.09       1195.93        57.05 o
  -9  14   1        545.10        387.57        45.96 o
  -8  14   1       1377.38       2137.72        67.58 o
  -7  14   1        945.84       1255.80        53.63 o
  -6  14   1       6463.06       7734.50       181.47 o
  -5  14   1        877.39        889.36        50.21 o
  -4  14   1       1586.06       1491.55        60.61 o
  -3  14   1        121.56         92.53        32.37 o
  -2  14   1       3692.37       4422.12       110.23 o
  -1  14   1       2593.02       2665.21        83.84 o
   0  14   1      11698.29      13291.28       269.93 o
   1  14   1       2557.20       2656.09        85.55 o
   2  14   1       3674.55       4357.66       139.05 o
   3  14   1        128.95         88.16        37.04 o
   4  14   1       1650.30       1466.21        61.68 o
   5  14   1        903.89        948.68        51.61 o
   6  14   1       6405.22       7710.32       193.36 o
   7  14   1        928.87       1269.71        49.06 o
   8  14   1       1474.71       2297.60        70.82 o
   9  14   1        562.65        501.95        38.32 o
  -7  15   1        178.90        447.82        39.13 o
  -6  15   1        993.88       1030.09        61.21 o
  -5  15   1       3775.86       3139.59       105.43 o
  -4  15   1        430.21        746.22        63.09 o
  -3  15   1        695.11        519.39        44.80 o
  -2  15   1       2106.61       2116.22        72.23 o
  -1  15   1        714.29       1254.82        57.67 o
   0  15   1         63.30         61.18        36.33 o
   1  15   1        795.51       1355.59        62.52 o
   2  15   1       2047.06       1996.47        70.30 o
   3  15   1        733.02        566.88        47.60 o
   4  15   1        396.42        517.91        46.24 o
   5  15   1       3771.85       3246.25       113.32 o
   6  15   1       1059.56       1193.37        61.72 o
   7  15   1        165.56        523.82        38.32 o
  -5  16   1       1978.00       1474.57       138.78 o
  -4  16   1        600.55        692.22        52.84 o
  -3  16   1        666.47        644.15        52.81 o
  -2  16   1       2341.59       2098.36        78.71 o
  -1  16   1        872.56        779.97        50.35 o
   0  16   1         71.75        123.66        35.89 o
   1  16   1        905.83        725.62        49.86 o
   2  16   1       2213.56       1911.08        88.33 o
   3  16   1        750.05        725.88        48.43 o
   4  16   1        575.66        734.26        49.40 o
   5  16   1       1996.15       1526.62       156.13 o
   0   1   2        858.87        703.81        40.06 o
   1   1   2     112681.88     109862.76     10590.89 o
  -1   2   2       3463.13       3378.79       150.24 o
   0   2   2        666.75        824.95        59.51 o
   1   2   2       3020.51       2758.51       135.97 o
   2   2   2      15658.87      17784.96      2116.45 o
  -2   3   2      69162.20      77212.02      6800.38 o
  -1   3   2       1269.56       1512.45       115.24 o
   0   3   2         23.00         43.37        24.53 o
   1   3   2       1261.83       1594.30        80.13 o
   2   3   2      68697.36      77696.38      3022.53 o
   3   3   2        237.44        375.80        66.80 o
  -3   4   2       1189.54        988.83       121.44 o
  -2   4   2        749.97        949.42        66.24 o
  -1   4   2      56515.89      62775.25      2864.42 o
   0   4   2      34930.25      40206.89      2152.09 o
   1   4   2      57259.57      64098.23      2857.77 o
   2   4   2        809.05       1139.54        66.24 o
   3   4   2       1277.54        924.38        64.26 o
   4   4   2          2.92         34.70        36.80 o
  -4   5   2       9570.62      10823.19       630.94 o
  -3   5   2       2413.67       2556.56       177.55 o
  -2   5   2      10351.80      11428.87       650.14 o
  -1   5   2       4395.14       5197.08       312.62 o
   0   5   2        743.22       1076.99        66.24 o
   1   5   2       4861.86       5933.65       275.05 o
   2   5   2      10407.25      11342.73       527.44 o
   3   5   2       2495.64       2763.70       177.55 o
   4   5   2       9668.49      11027.51       630.94 o
   5   5   2       1143.44       1761.62        74.96 o
  -5   6   2        270.43        502.03        31.02 o
  -4   6   2        768.02       1250.03       132.71 o
  -3   6   2      24441.37      26350.09      1301.67 o
  -2   6   2      66384.72      72983.86      4035.78 o
  -1   6   2      40395.04      47095.71      2643.48 o
   0   6   2      10716.46      24963.64      1977.66 o
   1   6   2      40546.63      47486.45      2133.23 o
   2   6   2      65980.42      71305.62      3953.64 o
   3   6   2      24139.67      25943.17      1095.71 o
   4   6   2        867.19       1398.34        80.48 o
   5   6   2        220.51        479.24        27.94 o
   6   6   2     237014.91     214915.55      5261.24 o
  -6   7   2       3956.74       4607.27       138.99 o
  -5   7   2       5719.49       6906.60       199.77 o
  -4   7   2       1640.31       1894.34        65.62 o
  -3   7   2      11380.52      11147.62       400.50 o
  -2   7   2      13413.72      13954.77       502.52 o
  -1   7   2     147382.11     144295.45      6116.43 o
   0   7   2      19854.30      20704.76      1081.53 o
   1   7   2     149158.64     146944.48      8539.52 o
   2   7   2      13216.60      14464.07       513.54 o
   3   7   2      11264.61      11294.90       367.18 o
   4   7   2       1649.11       1817.30        61.37 o
   5   7   2       6023.86       6809.35       205.72 o
   6   7   2       3961.54       4340.27       138.99 o
   7   7   2     160385.19     151378.16      3174.48 o
  -7   8   2       1031.58       1559.62        52.82 o
  -6   8   2       9433.99      12162.71       282.49 o
  -5   8   2       5790.99       6451.48       167.47 o
  -4   8   2        607.98        807.19        46.40 o
  -3   8   2       8601.32       9589.65       303.97 o
  -2   8   2       8480.99       7698.98       251.06 o
  -1   8   2       6538.82       7207.66       283.30 o
   0   8   2       3929.77       4958.41       202.66 o
   1   8   2       5880.40       6688.03       256.73 o
   2   8   2       8708.71       8083.99       274.70 o
   3   8   2       8880.88       9650.67       394.63 o
   4   8   2        594.28        719.72        47.82 o
   5   8   2       5713.35       5886.13       166.64 o
   6   8   2       9283.30      11729.98       267.60 o
   7   8   2       1144.37       1757.22        52.30 o
   8   8   2        524.26        961.71        36.15 o
  -8   9   2       1820.27       2058.91        53.53 o
  -7   9   2       2964.32       3519.64        73.93 o
  -6   9   2       1272.38       2008.96        78.98 o
  -5   9   2       8109.57       7917.39       212.04 o
  -4   9   2      11072.37      10667.18       258.34 o
  -3   9   2       1502.02       1488.63        71.50 o
  -2   9   2        844.07       2156.40       260.22 o
  -1   9   2       2061.56       2845.62       139.16 o
   0   9   2        229.11        511.91        73.60 o
   1   9   2       1939.64       2683.47       135.97 o
   2   9   2        920.08       2295.84       268.89 o
   3   9   2       1557.51       1511.08        83.70 o
   4   9   2      10957.74      10826.36       279.77 o
   5   9   2       8179.48       7915.77       198.76 o
   6   9   2       1341.88       2000.03        83.16 o
   7   9   2       2919.87       3509.40        73.09 o
   8   9   2       1879.01       1993.26        50.88 o
   9   9   2         81.70        564.51        29.42 o
  -9  10   2       3262.60       2811.75        62.89 o
  -8  10   2        591.94        602.51        29.35 o
  -7  10   2         71.67        279.18        24.56 o
  -6  10   2        332.52        498.57        28.01 o
  -5  10   2       2379.55       2327.21        63.45 o
  -4  10   2        740.03        908.20        45.84 o
  -3  10   2       1106.67       1212.30        56.13 o
  -2  10   2       1761.20       1980.10        79.64 o
  -1  10   2       6863.91       6714.49       197.67 o
   0  10   2       6283.88       5861.65       185.89 o
   1  10   2       6583.25       6255.76       184.52 o
   2  10   2       1838.37       1995.33        87.93 o
   3  10   2       1265.56       1368.49        90.94 o
   4  10   2        675.87        765.71        46.54 o
   5  10   2       2535.78       2522.47        70.62 o
   6  10   2        342.05        502.00        29.56 o
   7  10   2         30.23        207.53        22.45 o
   8  10   2        622.93        689.92        31.55 o
   9  10   2       3161.84       2723.10        64.68 o
  10  10   2          6.51        -21.38        21.38 o
 -10  11   2        966.07        964.49        41.84 o
  -9  11   2         91.62        252.37        23.67 o
  -8  11   2         61.15         66.19        21.76 o
  -7  11   2       2379.65       2896.24        63.12 o
  -6  11   2       1284.42       1254.10        41.95 o
  -5  11   2        443.23        545.68        31.52 o
  -4  11   2        744.86       1182.44        40.80 o
  -3  11   2        246.17        208.62        26.45 o
  -2  11   2       2634.91       2713.76        77.40 o
  -1  11   2       1137.26       1114.77        54.58 o
   0  11   2       1463.03       1809.55        65.77 o
   1  11   2       1121.76       1041.55        50.59 o
   2  11   2       2661.52       2877.13        79.17 o
   3  11   2        269.05        239.04        30.14 o
   4  11   2        694.62       1043.27        41.44 o
   5  11   2        418.37        569.11        32.50 o
   6  11   2       1281.06       1231.03        43.16 o
   7  11   2       2400.41       2969.97        66.00 o
   8  11   2         73.36        102.30        23.57 o
   9  11   2        113.26        220.86        26.23 o
  10  11   2        928.73        897.88        35.66 o
  11  11   2       1690.73       1706.05        54.53 o
 -11  12   2         49.42        110.88        23.72 o
 -10  12   2       2075.39       1931.70        56.04 o
  -9  12   2       2141.04       2409.29        68.44 o
  -8  12   2        908.67       1416.09        42.77 o
  -7  12   2        291.71        945.59        34.70 o
  -6  12   2       7564.51       7176.78       130.38 o
  -5  12   2       1074.46       1136.24        41.72 o
  -4  12   2       1260.73        965.57        41.39 o
  -3  12   2       5231.94       6310.25       121.83 o
  -2  12   2        996.20       1117.58        43.99 o
  -1  12   2       2131.28       2358.36        68.36 o
   0  12   2        365.48       1101.66        50.31 o
   1  12   2       2236.73       2569.19        76.79 o
   2  12   2        972.33       1032.08        46.28 o
   3  12   2       5136.57       6235.16       133.42 o
   4  12   2       1233.59       1008.87        45.01 o
   5  12   2       1060.48       1132.02        43.96 o
   6  12   2       7391.14       7028.89       148.30 o
   7  12   2        320.83       1039.80        47.57 o
   8  12   2        919.90       1424.01        56.02 o
   9  12   2       2298.41       2493.04        70.84 o
  10  12   2       2072.61       1923.74        60.45 o
  11  12   2         46.92        117.49        24.88 o
 -10  13   2        547.70        688.35        49.14 o
  -9  13   2         68.78        467.86        29.95 o
  -8  13   2        187.76        948.64        37.31 o
  -7  13   2       1339.23       4312.97       160.51 o
  -6  13   2       2793.74       2489.80        68.15 o
  -5  13   2        908.50       1862.95        51.60 o
  -4  13   2        621.24       1019.89        48.02 o
  -3  13   2        239.83        184.19        29.28 o
  -2  13   2        953.34       1433.56        73.39 o
  -1  13   2        414.84       3150.82       181.57 o
   0  13   2       1061.82       2162.74        79.96 o
   1  13   2        447.27       3171.57       213.87 o
   2  13   2       1050.61       1648.00        70.62 o
   3  13   2        238.59        136.98        34.48 o
   4  13   2        607.47       1079.73        55.13 o
   5  13   2        928.27       1895.16        70.82 o
   6  13   2       2840.74       2510.20        74.03 o
   7  13   2       1366.11       4623.23       134.61 o
   8  13   2        202.34        980.38        67.15 o
   9  13   2         76.19        469.87        35.37 o
  10  13   2        575.36        697.88        43.77 o
  -9  14   2        279.65        345.76        40.61 o
  -8  14   2        944.92       1872.14        65.29 o
  -7  14   2       2447.12       2051.77        70.93 o
  -6  14   2      12855.47      12334.10       257.55 o
  -5  14   2        950.89       1158.41        52.64 o
  -4  14   2       1142.21       1684.56        66.88 o
  -3  14   2        618.40        522.38        39.78 o
  -2  14   2       9685.15       9117.80       185.60 o
  -1  14   2        782.39       1472.51        62.16 o
   0  14   2        139.33       7229.46       183.93 o
   1  14   2        809.00       1608.83        97.73 o
   2  14   2       9735.58       9138.34       202.31 o
   3  14   2        543.32        464.55        46.10 o
   4  14   2       1168.35       1690.70        70.80 o
   5  14   2        950.46       1161.70        65.51 o
   6  14   2      12935.83      13015.53       283.82 o
   7  14   2       2454.59       2065.99        64.08 o
   8  14   2        907.70       1837.48        76.09 o
   9  14   2        308.04        412.24        38.32 o
  -7  15   2       2720.71       2042.74        84.30 o
  -6  15   2       1710.61       1827.52        80.43 o
  -5  15   2        129.56        807.37        75.50 o
  -4  15   2        129.79        126.90        35.40 o
  -3  15   2          9.68         95.46        33.74 o
  -2  15   2        434.88        853.28        46.52 o
  -1  15   2       6405.90       5432.48       143.13 o
   0  15   2       1267.55        891.95        54.85 o
   1  15   2       6254.99       5225.65       143.13 o
   2  15   2        379.49        688.64        45.73 o
   3  15   2         13.28         15.20        34.78 o
   4  15   2        147.38        245.80        43.96 o
   5  15   2        145.90        785.00        55.60 o
   6  15   2       1663.74       1839.61        72.57 o
   7  15   2       2743.39       2010.42        95.15 o
  -4  16   2       2150.93       1770.81       118.89 o
  -3  16   2        892.50        896.19        54.43 o
  -2  16   2        849.94        900.33        69.82 o
  -1  16   2        235.18        186.89        37.28 o
   0  16   2         12.20         51.23        31.97 o
   1  16   2        232.41        177.67        36.27 o
   2  16   2        833.74        795.14        56.52 o
   3  16   2        855.46        823.26        71.92 o
   4  16   2       2246.10       1814.96        79.21 o
   5  16   2        141.21        485.74        86.74 o
   0   1   3        240.62        355.65        27.55 o
   1   1   3     127844.09     106755.38      4797.58 o
  -1   2   3      35357.70      36439.45      2024.03 o
   0   2   3     355969.50     392218.19     21589.61 o
   1   2   3      35849.79      36142.24      1625.58 o
   2   2   3       4488.78       4933.31       607.18 o
  -2   3   3       1884.28       2116.44       190.83 o
  -1   3   3       1587.83       2182.14       128.36 o
   0   3   3         46.41        -13.52        13.52 o
   1   3   3       1639.92       1995.01       190.83 o
   2   3   3       2088.26       2054.50       110.17 o
   3   3   3         21.45          4.34        14.16 o
  -3   4   3         11.15        137.59        81.50 o
  -2   4   3      14157.38      16558.35       944.55 o
  -1   4   3      43192.59      48432.70      1870.93 o
   0   4   3       1558.03       1675.94        93.14 o
   1   4   3      43237.68      46527.59      2132.81 o
   2   4   3      14073.77      16652.75       654.84 o
   3   4   3          5.43         93.25        22.19 o
   4   4   3        486.37        529.25        61.33 o
  -4   5   3      16944.12      14350.46       771.98 o
  -3   5   3       2884.34       3452.23       312.26 o
  -2   5   3      18074.86      20507.71      1226.68 o
  -1   5   3      16257.74      16018.51      1495.05 o
   0   5   3       5574.57       5584.07       231.93 o
   1   5   3      15562.88      16138.46       712.54 o
   2   5   3      17995.21      22498.34      1050.41 o
   3   5   3       2792.65       3583.37       220.80 o
   4   5   3      16552.09      13465.81       780.08 o
   5   5   3       7392.17       6978.77       232.54 o
  -5   6   3       8712.12       7485.98       192.07 o
  -4   6   3      14459.09      13429.43       466.21 o
  -3   6   3      26879.53      27119.94      1081.98 o
  -2   6   3       4733.57       6161.59       355.74 o
  -1   6   3      31616.08      40309.26      2306.16 o
   0   6   3     323727.44     378828.81     17030.23 o
   1   6   3      31639.84      41439.34      1845.96 o
   2   6   3       4721.91       5619.62       349.44 o
   3   6   3      26897.89      27076.64      1460.56 o
   4   6   3      14431.58      13465.27       389.91 o
   5   6   3       8400.69       7049.48       194.03 o
   6   6   3      52325.03      59238.41      1452.56 o
  -6   7   3       1273.44       1616.90       153.11 o
  -5   7   3      48619.46      47109.82      1240.49 o
  -4   7   3       3756.47       3776.20       109.62 o
  -3   7   3        709.85        786.87        46.54 o
  -2   7   3        514.90        712.27        50.94 o
  -1   7   3      61094.68      64353.01      2547.45 o
   0   7   3       1608.21       4473.80       157.47 o
   1   7   3      60113.68      64970.52      2526.98 o
   2   7   3        572.29        754.69        52.64 o
   3   7   3        689.21        728.55        41.31 o
   4   7   3       3762.65       3730.10       125.40 o
   5   7   3      48111.04      46114.35      1152.85 o
   6   7   3       1312.04       1441.12        62.44 o
   7   7   3       1701.63       7452.60       548.37 o
  -7   8   3       1078.65       1281.75        46.55 o
  -6   8   3      14232.96      14379.97       337.01 o
  -5   8   3       6712.85       6961.76       176.67 o
  -4   8   3       4373.88       4141.07       131.95 o
  -3   8   3       3384.92       3541.95       132.15 o
  -2   8   3      13123.15      12653.13       398.09 o
  -1   8   3       7406.67       6571.48       280.09 o
   0   8   3       6903.02       9042.29       338.03 o
   1   8   3       7569.52       6864.53       254.33 o
   2   8   3      13139.29      12926.17       468.20 o
   3   8   3       3390.67       3650.63       147.82 o
   4   8   3       4473.75       4035.64       120.17 o
   5   8   3       6790.30       7211.79       189.57 o
   6   8   3      14268.16      14337.34       319.56 o
   7   8   3       1060.45       1181.09        43.93 o
   8   8   3       1944.69       2633.68        90.43 o
  -8   9   3        367.10        512.53        27.84 o
  -7   9   3       5171.72       5237.13        99.24 o
  -6   9   3      14253.18      13672.24       250.69 o
  -5   9   3        431.28        890.31        50.16 o
  -4   9   3       6155.76       5900.20       153.52 o
  -3   9   3        515.51        697.19        43.34 o
  -2   9   3      42745.94      41208.48      1333.67 o
  -1   9   3      13252.33      11829.46       463.11 o
   0   9   3        144.99        172.24        42.71 o
   1   9   3      12727.82      11502.17       418.04 o
   2   9   3      42515.48      40988.88      1234.44 o
   3   9   3        566.42        753.00        62.60 o
   4   9   3       6191.18       5903.66       195.25 o
   5   9   3        396.31        806.59        49.99 o
   6   9   3      13646.04      13277.93       240.52 o
   7   9   3       5266.03       5391.39        97.19 o
   8   9   3        323.31        403.62        25.90 o
   9   9   3       2653.64       2710.93        61.18 o
  -9  10   3       3102.51       3085.97        64.61 o
  -8  10   3       3139.27       2994.13        64.81 o
  -7  10   3       1919.09       1898.91        51.15 o
  -6  10   3       4835.77       5033.38        96.68 o
  -5  10   3       3059.85       3232.24        87.86 o
  -4  10   3       1593.16       1588.12        57.21 o
  -3  10   3       6119.15       6258.16       157.63 o
  -2  10   3        253.63        394.84        50.87 o
  -1  10   3       2241.19       2221.11        97.55 o
   0  10   3       7115.09       6712.47       208.36 o
   1  10   3       2487.08       2771.96        97.92 o
   2  10   3        168.85        222.09        37.82 o
   3  10   3       5890.07       6240.33       175.27 o
   4  10   3       1554.53       1558.43        62.58 o
   5  10   3       2919.59       2985.74        85.79 o
   6  10   3       5044.79       5146.20        92.23 o
   7  10   3       1892.29       1875.83        48.76 o
   8  10   3       3112.28       3101.98        64.15 o
   9  10   3       3318.81       3233.96        71.29 o
  10  10   3         90.92         71.41        23.57 o
 -10  11   3       2417.73       2591.02        67.67 o
  -9  11   3       2649.49       2343.57        55.03 o
  -8  11   3       1056.99        915.17        34.25 o
  -7  11   3         26.22        843.07        68.64 o
  -6  11   3        107.35        244.04        26.84 o
  -5  11   3       2039.48       1694.81        51.23 o
  -4  11   3       7332.78       6554.85       126.52 o
  -3  11   3        613.52        675.04        32.98 o
  -2  11   3        520.40        724.58        44.26 o
  -1  11   3       2030.79       1921.30        73.08 o
   0  11   3         31.52        302.61        35.42 o
   1  11   3       2053.17       2081.50        67.21 o
   2  11   3        483.85        680.63        44.96 o
   3  11   3        640.65        683.71        34.36 o
   4  11   3       7298.06       6453.84       122.17 o
   5  11   3       2068.56       1740.17        55.45 o
   6  11   3         76.60        185.92        27.71 o
   7  11   3         33.75        834.95        41.63 o
   8  11   3       1018.39        957.70        37.94 o
   9  11   3       2752.34       2392.93        60.13 o
  10  11   3       2420.02       2448.75        61.48 o
  11  11   3         17.63         94.62        24.78 o
 -11  12   3         24.35         46.26        25.29 o
 -10  12   3       1074.60       1256.59        42.47 o
  -9  12   3       3088.16       2725.52        72.27 o
  -8  12   3       3377.40       3564.31        71.54 o
  -7  12   3        626.91        756.74        32.63 o
  -6  12   3       3368.66       3591.49        77.22 o
  -5  12   3        754.20        627.93        32.72 o
  -4  12   3        532.07        789.58        38.29 o
  -3  12   3       2229.02       3017.28        73.32 o
  -2  12   3        394.58        563.78        36.85 o
  -1  12   3        725.51        885.72        42.46 o
   0  12   3       1621.39       2473.75        84.21 o
   1  12   3        707.56        751.51        40.83 o
   2  12   3        378.31        559.77        36.93 o
   3  12   3       2332.08       3056.31        80.39 o
   4  12   3        543.71        856.33        40.57 o
   5  12   3        781.08        628.19        36.82 o
   6  12   3       3547.21       3829.15        89.88 o
   7  12   3        656.86        807.04        38.55 o
   8  12   3       3431.99       3502.64        92.30 o
   9  12   3       3000.70       2723.30        85.03 o
  10  12   3       1072.34       1272.61        48.63 o
  11  12   3         21.46         60.72        22.71 o
 -10  13   3        901.41        981.21        49.24 o
  -9  13   3       1298.16       1309.44        46.56 o
  -8  13   3       1918.28       1931.06        55.60 o
  -7  13   3       8451.13       8257.90       144.68 o
  -6  13   3       1139.28       1395.47        44.15 o
  -5  13   3       3400.60       3701.32        84.51 o
  -4  13   3       1284.99       1402.74        54.71 o
  -3  13   3       1200.48        910.60        40.62 o
  -2  13   3       1261.77       1410.96        53.76 o
  -1  13   3      11667.18      11704.69       224.02 o
   0  13   3      12119.16      10119.70       226.48 o
   1  13   3      11917.57      11894.08       244.49 o
   2  13   3       1309.79       1567.81        63.44 o
   3  13   3       1232.80        946.94        51.95 o
   4  13   3       1224.22       1256.04        51.59 o
   5  13   3       3648.85       4065.02        93.81 o
   6  13   3       1067.79       1353.90        49.25 o
   7  13   3       8465.25       8289.11       173.65 o
   8  13   3       1945.47       1997.75        71.72 o
   9  13   3       1151.06       1097.54        53.27 o
  10  13   3       1015.69       1068.71        46.84 o
  -9  14   3       1268.76       1168.73        76.18 o
  -8  14   3       2464.72       2432.89        70.94 o
  -7  14   3        115.50        622.45        34.39 o
  -6  14   3       8274.31       9218.52       186.53 o
  -5  14   3        678.83        874.39        40.60 o
  -4  14   3       4173.21       3312.49        90.18 o
  -3  14   3        458.29        571.23        40.51 o
  -2  14   3       3960.80       5161.42       134.27 o
  -1  14   3       8965.30       7740.23       167.77 o
   0  14   3      23925.93      20499.62       418.88 o
   1  14   3       8928.59       7506.69       196.78 o
   2  14   3       3989.96       5314.54       147.46 o
   3  14   3        531.13        589.77        54.35 o
   4  14   3       3970.91       2952.13        95.96 o
   5  14   3        607.12        785.51        50.79 o
   6  14   3       8460.49       9574.65       218.18 o
   7  14   3        108.78        571.09        33.51 o
   8  14   3       2422.70       2381.21        71.83 o
   9  14   3       1169.53       1075.65        55.88 o
  -7  15   3        154.23        492.87       103.90 o
  -6  15   3        661.50        683.76        48.88 o
  -5  15   3       1595.09       1697.15        65.81 o
  -4  15   3       1563.50       1494.72        56.85 o
  -3  15   3         53.52         71.64        30.31 o
  -2  15   3       1805.57       2147.24        71.85 o
  -1  15   3       3285.24       3480.86       105.37 o
   0  15   3         14.38         76.03        41.83 o
   1  15   3       3223.91       3272.86       112.01 o
   2  15   3       1761.89       2247.75       122.12 o
   3  15   3         64.16        -33.84        62.07 o
   4  15   3       1561.88       1514.44        76.99 o
   5  15   3       1663.73       1767.62        79.38 o
   6  15   3        637.26        774.65        45.34 o
   7  15   3        148.29        534.10        54.02 o
  -4  16   3        407.81        673.83        68.87 o
  -3  16   3        183.76        343.06        35.70 o
  -2  16   3         92.37        219.52        53.41 o
  -1  16   3         73.12        107.46        35.70 o
   0  16   3       1354.98       1132.93        59.85 o
   1  16   3         73.35         59.52        37.68 o
   2  16   3        106.55        151.65        43.63 o
   3  16   3        185.95        294.91        36.93 o
   4  16   3        377.36        696.90        48.45 o
   5  16   3          0.78        208.17        69.39 o
   0   0   4     676139.50     551299.19     43040.16 o
   0   1   4          1.63         33.36        12.13 o
   1   1   4     144333.11     133698.30      7188.85 o
  -1   2   4      41116.05      40537.91      2548.39 o
   0   2   4       7415.08       6238.46       416.35 o
   1   2   4      41684.50      41165.24      2085.04 o
   2   2   4          3.84        485.74        69.39 o
  -2   3   4      13216.46      12186.21       789.33 o
  -1   3   4       3267.84       3504.14       166.72 o
   0   3   4        199.05         75.90        22.19 o
   1   3   4       3055.87       3161.05       132.12 o
   2   3   4      13237.12      12789.82       570.90 o
   3   3   4        110.48         26.02        52.04 o
  -3   4   4        385.22        151.79        43.37 o
  -2   4   4        817.16       1064.07        91.39 o
  -1   4   4      12093.75      13439.43       607.57 o
   0   4   4      24986.15      27578.62      1251.98 o
   1   4   4      11783.22      13648.96       630.51 o
   2   4   4        848.27       1019.79        62.94 o
   3   4   4        389.12        292.42        41.48 o
   4   4   4       2938.08       3139.97       294.91 o
  -4   5   4       5735.71       7385.31       390.33 o
  -3   5   4        782.85       1171.25       260.22 o
  -2   5   4      36561.77      36176.66      2048.56 o
  -1   5   4      33905.04      37636.93      2122.16 o
   0   5   4         98.10        591.87        80.72 o
   1   5   4      34731.11      39075.86      1752.60 o
   2   5   4      36570.05      38212.31      1715.19 o
   3   5   4        762.06       1133.42        91.39 o
   4   5   4       5797.08       7084.96       354.08 o
   5   5   4      23121.97      22631.05       772.87 o
  -5   6   4       2864.08       2856.76        82.99 o
  -4   6   4       7661.07       7927.13       284.15 o
  -3   6   4      39779.89      38405.73      1630.89 o
  -2   6   4       4516.55       4589.85       294.40 o
  -1   6   4      11438.91      14731.48       840.21 o
   0   6   4      44483.38      51564.01      2337.01 o
   1   6   4      11246.90      14387.29       574.42 o
   2   6   4       4560.62       4675.25       329.61 o
   3   6   4      40529.62      41643.99      1886.97 o
   4   6   4       7786.21       7945.46       252.94 o
   5   6   4       2831.24       2739.70        87.15 o
   6   6   4       1146.16       2816.24       274.63 o
  -6   7   4      13895.62      14417.94       379.53 o
  -5   7   4      18216.06      17591.78       448.31 o
  -4   7   4         22.59        190.55        24.57 o
  -3   7   4       2284.39       2281.23        89.40 o
  -2   7   4       2855.16       3073.68       126.11 o
  -1   7   4      14943.84      15701.00       524.03 o
   0   7   4      10688.56      10295.20       339.72 o
   1   7   4      15597.90      16933.96       588.70 o
   2   7   4       2936.29       3115.74       155.25 o
   3   7   4       2309.41       2263.48        99.62 o
   4   7   4         25.70        170.96        23.72 o
   5   7   4      18706.31      17879.97       449.36 o
   6   7   4      13666.68      13829.67       381.73 o
   7   7   4        768.51       3447.10       116.33 o
  -7   8   4       3255.21       3271.47        80.21 o
  -6   8   4       7739.36       9769.13       233.39 o
  -5   8   4       6957.80       7233.19       181.26 o
  -4   8   4       3213.52       3165.84       106.08 o
  -3   8   4         52.58        264.81        31.72 o
  -2   8   4        436.34       1690.23        99.90 o
  -1   8   4       6416.01       6480.95       283.30 o
   0   8   4      63384.27      60919.22      2081.74 o
   1   8   4       6724.76       7172.26       256.73 o
   2   8   4        416.46       1598.13       162.14 o
   3   8   4         65.45        282.14        30.77 o
   4   8   4       3107.89       3118.59        99.28 o
   5   8   4       6820.25       7370.37       194.58 o
   6   8   4       7646.26       9492.14       220.16 o
   7   8   4       3321.79       3442.10        80.92 o
   8   8   4      13370.50      12251.46       201.53 o
  -8   9   4       2333.92       2128.91        52.64 o
  -7   9   4       4196.51       3875.56        77.09 o
  -6   9   4       1513.16       2116.99        71.98 o
  -5   9   4       4514.03       4716.24       139.08 o
  -4   9   4       1412.89       2388.68        81.96 o
  -3   9   4       2557.80       2579.05        89.61 o
  -2   9   4       1434.79       3104.40       144.07 o
  -1   9   4       5194.57       5988.59       260.03 o
   0   9   4         21.85         36.27        32.51 o
   1   9   4       5507.32       6361.33       237.84 o
   2   9   4       1361.02       2944.89       117.33 o
   3   9   4       2586.22       2596.41       116.86 o
   4   9   4       1442.94       2327.12       225.27 o
   5   9   4       4545.01       4813.95       131.64 o
   6   9   4       1596.00       2225.62        71.67 o
   7   9   4       4021.03       3708.12        72.79 o
   8   9   4       2274.30       2113.54        52.29 o
   9   9   4        968.25       1389.24        41.01 o
  -9  10   4       1855.40       1959.66        50.02 o
  -8  10   4       3492.95       3774.29        73.89 o
  -7  10   4       3307.95       2963.71        66.72 o
  -6  10   4       6370.10       5784.93       106.03 o
  -5  10   4       3410.54       3773.21        84.59 o
  -4  10   4       1943.64       2269.56        70.59 o
  -3  10   4      16448.54      16342.92       342.40 o
  -2  10   4       1034.32       1017.63        55.68 o
  -1  10   4       1472.17       1633.68        78.75 o
   0  10   4         40.43        786.19        57.18 o
   1  10   4       1436.19       1684.49        75.64 o
   2  10   4        937.15       1060.99        71.11 o
   3  10   4      16821.75      16298.44       415.43 o
   4  10   4       1996.31       2245.39        80.25 o
   5  10   4       3484.60       3821.39        94.80 o
   6  10   4       6306.32       5639.09       107.81 o
   7  10   4       3245.27       2964.89        63.35 o
   8  10   4       3481.97       3631.42        70.76 o
   9  10   4       1892.26       2051.22        51.08 o
  10  10   4        350.62        402.89        25.52 o
 -10  11   4       3745.77       3748.88        89.88 o
  -9  11   4       1108.88       1141.59        35.72 o
  -8  11   4        505.59        740.81        30.80 o
  -7  11   4      11258.55      10565.84       170.16 o
  -6  11   4        198.86        317.57        26.12 o
  -5  11   4        173.82        286.44        25.55 o
  -4  11   4       3376.46       3551.88        76.39 o
  -3  11   4       2772.07       2824.05        65.88 o
  -2  11   4       9229.21       8034.47       169.70 o
  -1  11   4       3262.89       3450.97       101.65 o
   0  11   4       1063.23       1287.21        59.64 o
   1  11   4       3303.27       3541.60        97.82 o
   2  11   4       9305.42       8163.75       180.11 o
   3  11   4       2804.70       2857.16        75.76 o
   4  11   4       3205.52       3202.54        78.54 o
   5  11   4        140.79        227.50        26.28 o
   6  11   4         97.18        230.42        26.67 o
   7  11   4      11227.45      10309.64       184.57 o
   8  11   4        509.92        814.50        37.64 o
   9  11   4       1035.35       1101.55        43.26 o
  10  11   4       3853.16       3849.70        86.35 o
  11  11   4          0.53        -15.40        25.01 o
 -11  12   4        314.29        364.67        31.14 o
 -10  12   4        254.13        217.47        37.59 o
  -9  12   4       1645.84       1967.84        53.66 o
  -8  12   4       3015.43       3135.51        65.54 o
  -7  12   4       1817.68       2220.86        52.67 o
  -6  12   4       2726.99       3283.12        77.62 o
  -5  12   4        980.43        955.70        39.02 o
  -4  12   4        916.15        685.25        35.86 o
  -3  12   4       7009.51       7564.07       145.16 o
  -2  12   4       1353.25       1264.91        51.62 o
  -1  12   4        173.21        402.90        36.47 o
   0  12   4       8730.42       8323.20       168.71 o
   1  12   4        141.77        376.79        34.61 o
   2  12   4       1286.12       1162.72        51.65 o
   3  12   4       6891.07       7346.17       142.50 o
   4  12   4        956.75        737.11        37.98 o
   5  12   4        941.98        931.46        42.68 o
   6  12   4       2573.87       3158.34        79.87 o
   7  12   4       1744.08       2169.56        71.48 o
   8  12   4       2887.70       3148.86        86.39 o
   9  12   4       1740.04       2139.80        67.45 o
  10  12   4        230.55        227.71        34.67 o
  11  12   4        335.98        383.26        35.50 o
 -10  13   4        338.04        471.30        43.66 o
  -9  13   4       2113.39       1868.35        54.36 o
  -8  13   4       2434.15       2452.53        58.51 o
  -7  13   4       4565.10       5348.69       108.57 o
  -6  13   4       2639.88       2570.01        65.05 o
  -5  13   4       9028.40       8273.59       170.91 o
  -4  13   4       2128.81       1973.24        59.00 o
  -3  13   4        672.34        588.61        36.72 o
  -2  13   4       1749.58       1815.47        63.46 o
  -1  13   4      15351.81      14916.21       270.86 o
   0  13   4       1520.20       2899.70        84.13 o
   1  13   4      15016.93      14148.65       289.23 o
   2  13   4       1777.09       1803.81        66.67 o
   3  13   4        611.04        635.50        40.88 o
   4  13   4       2158.43       2044.30        70.69 o
   5  13   4       9011.10       8396.58       178.50 o
   6  13   4       2546.53       2620.68        86.25 o
   7  13   4       4612.50       5400.76       128.61 o
   8  13   4       2519.48       2547.00        88.47 o
   9  13   4       2085.89       1863.23        60.87 o
  10  13   4        343.18        524.62        42.62 o
  -9  14   4        213.63        244.07        41.63 o
  -8  14   4       2448.23       2220.21        78.63 o
  -7  14   4       1667.64       1624.53        52.95 o
  -6  14   4       5835.15       6043.37       123.76 o
  -5  14   4       1158.56       1199.65        51.26 o
  -4  14   4        507.52        782.20        44.12 o
  -3  14   4       3173.31       3060.99        81.28 o
  -2  14   4       3693.04       3424.28        85.14 o
  -1  14   4       2034.11       2670.21       102.24 o
   0  14   4       9223.51      10348.06       239.40 o
   1  14   4       1961.25       2702.59       143.94 o
   2  14   4       3723.29       3374.63       109.90 o
   3  14   4       3047.62       2888.25       102.45 o
   4  14   4        539.83        832.20        64.70 o
   5  14   4       1217.44       1176.39        60.21 o
   6  14   4       5835.86       6016.36       158.90 o
   7  14   4       1603.58       1581.76        59.56 o
   8  14   4       2525.21       2314.43        69.05 o
   9  14   4        216.48        356.49        50.33 o
  -7  15   4        320.12        459.88        42.97 o
  -6  15   4        347.06        455.26        45.10 o
  -5  15   4       1154.35       1189.42        59.49 o
  -4  15   4       1565.36       2113.53        92.34 o
  -3  15   4         96.21        108.37        32.67 o
  -2  15   4       8013.57       7085.54       166.62 o
  -1  15   4        262.06        551.44        49.57 o
   0  15   4        133.34         52.54        39.74 o
   1  15   4        251.95        537.04        57.30 o
   2  15   4       8025.50       7173.73       199.39 o
   3  15   4         90.06        111.36        38.74 o
   4  15   4       1564.14       2002.53       116.55 o
   5  15   4       1163.77       1119.81        56.28 o
   6  15   4        309.13        410.42        40.02 o
   7  15   4        313.72        499.69        41.04 o
  -4  16   4       1628.16       1366.74        91.39 o
  -3  16   4       1367.25       1380.16        75.37 o
  -2  16   4        137.46        186.68        36.27 o
  -1  16   4        284.15        281.58        36.27 o
   0  16   4       1376.98       1230.48        61.13 o
   1  16   4        313.40        227.43        41.94 o
   2  16   4        149.15        280.62        49.38 o
   3  16   4       1370.20       1315.08        66.05 o
   4  16   4       1663.80       1472.09        68.57 o
   5  16   4        605.42        780.66       104.09 o
   0   1   5        243.62        251.84        24.53 o
   1   1   5      47182.24      45620.96      2957.82 o
  -1   2   5      61455.89      65955.15      3637.10 o
   0   2   5        694.63       1127.61        62.94 o
   1   2   5      60492.46      58164.94      8561.19 o
   2   2   5        437.70        331.19        60.72 o
  -2   3   5       5962.63       5715.23       399.00 o
  -1   3   5        240.23        186.65        26.65 o
   0   3   5        236.62        429.95        40.06 o
   1   3   5        287.44        326.44        74.20 o
   2   3   5       6036.87       5982.35       372.98 o
   3   3   5         14.29        -16.46        16.46 o
  -3   4   5      14194.32      12042.84      1483.25 o
  -2   4   5        441.04        668.91        73.60 o
  -1   4   5      13386.35      14468.50       687.02 o
   0   4   5       3371.81       4221.15       206.83 o
   1   4   5      13484.52      14208.94       563.71 o
   2   4   5        379.84        573.01        61.33 o
   3   4   5      14074.10      12806.42       723.74 o
   4   4   5        344.39        636.17        73.60 o
  -4   5   5      13155.59      12081.98       600.20 o
  -3   5   5      16705.32      17781.97      2281.25 o
  -2   5   5      64620.11      66870.56      5386.53 o
  -1   5   5      25360.59      28759.54      1308.71 o
   0   5   5        874.67       1135.10        73.02 o
   1   5   5      24398.39      27167.72      1235.26 o
   2   5   5      64594.78      70991.91      3925.38 o
   3   5   5      16817.90      19334.43      1085.56 o
   4   5   5      13062.11      11570.04       471.81 o
   5   5   5       2742.49       3149.04       123.97 o
  -5   6   5        541.11        815.42        39.33 o
  -4   6   5       9542.46      10111.16       311.23 o
  -3   6   5       5073.73       5249.84       218.34 o
  -2   6   5       4881.17       4504.04       288.07 o
  -1   6   5      29032.48      33527.79      1876.82 o
   0   6   5      40436.98      48969.89      2216.82 o
   1   6   5      29285.99      34097.12      1555.77 o
   2   6   5       4947.84       4415.93       245.91 o
   3   6   5       4440.94       4436.24       258.43 o
   4   6   5       9326.09       9592.55       308.43 o
   5   6   5        499.72        803.35        40.11 o
   6   6   5        863.23       1251.50        73.27 o
  -6   7   5       9480.55       9027.07       252.15 o
  -5   7   5       1893.02       5018.42       146.42 o
  -4   7   5      12643.71      11838.83       310.35 o
  -3   7   5       3315.67       3443.24       124.32 o
  -2   7   5       2102.50       2288.73       101.19 o
  -1   7   5      16003.10      16875.23       629.30 o
   0   7   5          0.27        345.43        34.34 o
   1   7   5      15031.44      16259.79       736.16 o
   2   7   5       1970.43       2295.03        93.41 o
   3   7   5       3400.59       3506.34       112.18 o
   4   7   5      12824.02      12333.15       311.41 o
   5   7   5       1504.89       4384.12       186.32 o
   6   7   5       9495.82       9079.92       234.69 o
   7   7   5      21101.06      19354.36       448.13 o
  -7   8   5       1774.39       2046.05        59.10 o
  -6   8   5      17576.51      17201.05       398.98 o
  -5   8   5       9613.72      10207.85       233.35 o
  -4   8   5        780.42       1209.07        62.85 o
  -3   8   5      10855.95      10704.12       295.45 o
  -2   8   5       9474.53       8791.80       275.02 o
  -1   8   5      11024.08      10063.01       322.13 o
   0   8   5       9764.42      11310.59       473.20 o
   1   8   5      11023.35      10834.06       377.02 o
   2   8   5       9350.44       8494.92       258.82 o
   3   8   5      10778.08      10307.05       310.86 o
   4   8   5        757.15       1143.78        51.49 o
   5   8   5       9523.81      10453.86       248.66 o
   6   8   5      18094.11      17105.22       376.68 o
   7   8   5       1695.32       1942.00        56.07 o
   8   8   5       6899.97       7484.00       130.95 o
  -8   9   5        936.15       1765.50        82.48 o
  -7   9   5       5677.35       5388.62        97.83 o
  -6   9   5       1309.72       1470.91        51.95 o
  -5   9   5       2289.77       2696.42        79.69 o
  -4   9   5       6585.26       7797.62       205.70 o
  -3   9   5       2181.97       2463.37       103.20 o
  -2   9   5      18202.82      17603.55       476.10 o
  -1   9   5        443.89        782.08        65.76 o
   0   9   5        242.09        156.13        40.06 o
   1   9   5        327.11        683.70        58.38 o
   2   9   5      18141.65      17529.93       632.34 o
   3   9   5       2212.88       2363.44        98.81 o
   4   9   5       6507.43       7463.59       219.32 o
   5   9   5       2189.77       2571.75        79.67 o
   6   9   5       1411.03       1537.77        51.62 o
   7   9   5       5764.99       5387.05        96.51 o
   8   9   5        896.15       1699.38        76.59 o
   9   9   5        242.92        280.81        24.49 o
  -9  10   5       1402.52       1681.85        44.97 o
  -8  10   5       2388.94       2217.33        53.59 o
  -7  10   5       1382.61       1373.88        43.21 o
  -6  10   5       2806.98       2864.30        64.94 o
  -5  10   5       2406.84       2402.33        63.45 o
  -4  10   5       1095.12       1054.23        46.68 o
  -3  10   5       8611.02       8642.61       196.35 o
  -2  10   5       2146.58       1837.01        70.36 o
  -1  10   5        890.75       1233.69        73.69 o
   0  10   5       6659.06       6414.03       202.22 o
   1  10   5        814.98       1253.56        63.56 o
   2  10   5       2332.58       2053.90        96.64 o
   3  10   5       8577.67       8754.38       232.87 o
   4  10   5       1113.06       1042.51        54.69 o
   5  10   5       2434.65       2406.36        66.94 o
   6  10   5       2776.18       2771.09        65.25 o
   7  10   5       1455.39       1401.64        42.05 o
   8  10   5       2397.30       2115.13        55.77 o
   9  10   5       1302.18       1663.08        44.95 o
  10  10   5        696.66        737.70        33.35 o
 -10  11   5       2094.99       2213.58        66.80 o
  -9  11   5        131.50        253.81        22.14 o
  -8  11   5         55.99        140.59        21.67 o
  -7  11   5       3741.26       3751.71        74.96 o
  -6  11   5       1901.51       2018.97        52.59 o
  -5  11   5        849.41        948.49        37.34 o
  -4  11   5       4449.65       4876.60        94.49 o
  -3  11   5       1431.86       1243.80        44.00 o
  -2  11   5       1738.27       2070.10        69.47 o
  -1  11   5       8981.31       8242.25       180.00 o
   0  11   5        160.60        100.33        32.58 o
   1  11   5       9075.66       7961.17       166.96 o
   2  11   5       1844.61       2243.52        64.64 o
   3  11   5       1415.59       1347.14        46.56 o
   4  11   5       4576.17       4614.15       101.28 o
   5  11   5        855.96        882.76        39.62 o
   6  11   5       1869.16       1948.72        57.92 o
   7  11   5       3816.38       3852.69        93.42 o
   8  11   5         66.34        202.65        25.64 o
   9  11   5        119.38        304.33        27.09 o
  10  11   5       2018.56       1962.60        67.60 o
  11  11   5         68.83        -23.45        24.57 o
 -11  12   5       1694.20       1372.16        52.10 o
 -10  12   5         40.01        191.72        28.33 o
  -9  12   5       1544.01       2534.71        81.81 o
  -8  12   5       1551.96       1611.48        42.56 o
  -7  12   5       4936.50       4588.02        85.91 o
  -6  12   5        854.65       1085.02        38.81 o
  -5  12   5        139.98        338.37        27.14 o
  -4  12   5        534.56        821.76        35.27 o
  -3  12   5      20987.36      20496.39       356.93 o
  -2  12   5        509.90        412.71        37.48 o
  -1  12   5       2642.10       3154.25        86.71 o
   0  12   5       9227.34       8880.60       184.27 o
   1  12   5       2547.58       2897.51        80.21 o
   2  12   5        543.62        569.75        35.68 o
   3  12   5      21252.25      20877.30       379.33 o
   4  12   5        535.61        826.48        39.75 o
   5  12   5        153.03        275.32        27.49 o
   6  12   5        922.33       1139.55        42.29 o
   7  12   5       4993.27       4661.75       100.05 o
   8  12   5       1470.06       1528.23        55.17 o
   9  12   5       1544.04       2597.10        84.59 o
  10  12   5         38.51        210.41        24.78 o
  11  12   5       1700.53       1422.06        52.89 o
 -10  13   5        751.12        612.98        40.48 o
  -9  13   5        141.18        222.77        23.76 o
  -8  13   5       1984.37       2055.33        52.82 o
  -7  13   5       7266.72       6930.67       132.85 o
  -6  13   5       1202.45       1649.55        62.89 o
  -5  13   5       2653.77       3235.53        76.50 o
  -4  13   5       1456.98       1532.61        49.19 o
  -3  13   5        411.64        298.89        33.65 o
  -2  13   5        967.43       1089.70        50.74 o
  -1  13   5       2569.00       4069.95       148.54 o
   0  13   5       1738.54       1551.65        63.89 o
   1  13   5       2551.99       4051.13       139.88 o
   2  13   5        991.38       1214.98        57.71 o
   3  13   5        396.51        351.59        34.74 o
   4  13   5       1487.15       1588.06        55.02 o
   5  13   5       2581.55       3108.82        92.76 o
   6  13   5       1303.00       1748.95        55.81 o
   7  13   5       7204.85       6899.41       156.80 o
   8  13   5       1987.72       2096.19        69.45 o
   9  13   5        171.36        358.68        27.68 o
  10  13   5        717.73        683.11        41.40 o
  -9  14   5        237.35        468.39        86.74 o
  -8  14   5        662.61        781.27        37.71 o
  -7  14   5        447.98        696.37        37.67 o
  -6  14   5        904.98       1540.09        79.33 o
  -5  14   5        990.43       1220.80        47.21 o
  -4  14   5        341.91        359.78        45.66 o
  -3  14   5       1770.17       1814.92        60.39 o
  -2  14   5        405.94        711.72        59.84 o
  -1  14   5       1771.15       1962.21        66.18 o
   0  14   5        861.27       1452.68        66.20 o
   1  14   5       1805.13       2131.75        78.30 o
   2  14   5        400.40        749.30        70.32 o
   3  14   5       1775.86       1839.76        78.68 o
   4  14   5        371.06        381.79        48.36 o
   5  14   5       1005.71       1296.63        86.88 o
   6  14   5        912.44       1492.40        66.39 o
   7  14   5        449.24        676.75        45.01 o
   8  14   5        642.79        832.45        43.11 o
   9  14   5        252.45        324.92        34.70 o
  -7  15   5        715.73        659.91        78.07 o
  -6  15   5        751.47        664.29        49.83 o
  -5  15   5       1260.64       1277.53        53.50 o
  -4  15   5       5503.88       5159.74       123.93 o
  -3  15   5       1184.58       1058.88        50.99 o
  -2  15   5        435.37       1439.54       128.81 o
  -1  15   5        497.44        656.80        52.81 o
   0  15   5         78.62        -18.26        36.10 o
   1  15   5        508.78        648.34        50.62 o
   2  15   5        421.94       1178.86        82.75 o
   3  15   5       1215.04       1130.22        67.71 o
   4  15   5       5467.45       4981.84       176.70 o
   5  15   5       1245.41       1326.56        60.37 o
   6  15   5        746.30        726.12        46.18 o
   7  15   5        709.48        652.60        47.12 o
  -4  16   5          6.47        202.90        36.80 o
  -3  16   5       1420.49       1516.14        82.63 o
  -2  16   5       1546.85       1482.56        66.14 o
  -1  16   5        942.69       1081.12        57.17 o
   0  16   5        518.74        913.10        53.01 o
   1  16   5        935.66       1091.04       110.17 o
   2  16   5       1451.08       1430.79        81.86 o
   3  16   5       1467.44       1590.05        83.70 o
   4  16   5          5.13        258.52        53.56 o
   5  16   5       2263.20       1648.05       156.13 o
   0   1   6        193.38        261.38        36.80 o
   1   1   6      18951.96      19105.92       864.66 o
  -1   2   6       5187.37       5301.74       216.59 o
   0   2   6        157.11        136.70        24.44 o
   1   2   6       5460.34       5668.65       270.43 o
   2   2   6     113944.59     126471.52      5949.40 o
  -2   3   6       9934.38      10362.67       480.55 o
  -1   3   6       3432.40       4218.69       246.08 o
   0   3   6        100.81        133.00        22.71 o
   1   3   6       3274.64       3803.10       160.29 o
   2   3   6       9868.53      10792.12       613.34 o
   3   3   6        256.13        294.91        69.39 o
  -3   4   6      28925.36      24507.28      1483.25 o
  -2   4   6       6490.05       6644.98       589.83 o
  -1   4   6      61079.16      63447.32      2867.85 o
   0   4   6      22652.50      28332.72      1295.35 o
   1   4   6      61152.72      64483.24      2504.60 o
   2   4   6       6535.52       7068.24       410.80 o
   3   4   6      29115.48      26712.08      1496.55 o
   4   4   6        621.77        807.43        86.74 o
  -4   5   6      39399.79      34648.10      1687.74 o
  -3   5   6      16476.88      17727.64      1691.42 o
  -2   5   6        236.37        301.95        69.39 o
  -1   5   6      15157.55      18323.22       841.21 o
   0   5   6       2612.48       3508.61       176.75 o
   1   5   6      16150.33      19463.44       952.94 o
   2   5   6        210.10        329.61        69.39 o
   3   5   6      16474.52      18981.92      1073.29 o
   4   5   6      39728.38      33422.36      1329.49 o
   5   5   6        697.77       1114.51        55.83 o
  -5   6   6       1445.75       1764.63        60.72 o
  -4   6   6       1743.38       2088.67        84.20 o
  -3   6   6       5717.85       6753.04       249.33 o
  -2   6   6       9111.40       9680.05       453.89 o
  -1   6   6       3843.97       4656.15       294.40 o
   0   6   6      37692.63      39759.59      1806.17 o
   1   6   6       3905.03       4695.61       303.92 o
   2   6   6       9065.25      10156.24       384.85 o
   3   6   6       6054.68       6901.93       284.58 o
   4   6   6       1874.24       2170.25        84.20 o
   5   6   6       1595.15       1919.05        65.90 o
   6   6   6        919.70       1194.11        53.47 o
  -6   7   6       1261.58       1533.18        63.78 o
  -5   7   6      14649.05      13572.19       351.96 o
  -4   7   6       2833.40       3171.98        95.21 o
  -3   7   6       2066.20       2204.12        89.40 o
  -2   7   6        784.48        851.61        73.07 o
  -1   7   6      12428.91      11802.62       388.81 o
   0   7   6        153.02        255.09        36.94 o
   1   7   6      12746.72      12341.89       440.00 o
   2   7   6        820.79       1066.37        70.31 o
   3   7   6       2072.05       2164.22        95.85 o
   4   7   6       2701.54       2980.46        94.68 o
   5   7   6      14982.03      13776.90       350.56 o
   6   7   6       1311.48       1609.91        73.44 o
   7   7   6       4646.84       7090.37       184.41 o
  -7   8   6        534.20        872.29        36.80 o
  -6   8   6       2249.05       3137.04       112.29 o
  -5   8   6      21535.67      19191.06       419.01 o
  -4   8   6        670.72        761.98        45.22 o
  -3   8   6      10628.96      11088.43       317.26 o
  -2   8   6       2231.69       2305.67        92.05 o
  -1   8   6      16641.56      15518.15       475.69 o
   0   8   6      12298.26      11916.79       425.90 o
   1   8   6      16463.92      15444.59       486.04 o
   2   8   6       2315.48       2171.90        91.30 o
   3   8   6      10556.04      11019.70       326.68 o
   4   8   6        672.41        763.08        41.47 o
   5   8   6      21962.00      19142.56       444.08 o
   6   8   6       2138.90       2751.49        90.86 o
   7   8   6        555.29        826.90        36.95 o
   8   8   6          9.53        412.31        25.25 o
  -8   9   6      12356.01      11299.95       178.45 o
  -7   9   6        462.24        510.26        27.43 o
  -6   9   6        385.27        424.99        29.93 o
  -5   9   6       8199.35       7814.13       169.30 o
  -4   9   6      50701.49      49866.32      1119.21 o
  -3   9   6       1259.27       1203.45        62.35 o
  -2   9   6       1348.24       2776.44       117.41 o
  -1   9   6       2986.27       2620.79       121.95 o
   0   9   6        110.72        224.36        42.71 o
   1   9   6       3106.12       2707.44       125.17 o
   2   9   6       1339.17       2847.95       116.49 o
   3   9   6       1245.82       1190.49        61.09 o
   4   9   6      50880.11      49177.50      1301.11 o
   5   9   6       8240.90       7915.59       177.41 o
   6   9   6        395.97        421.59        28.30 o
   7   9   6        499.33        516.46        27.19 o
   8   9   6      12466.64      11453.54       188.14 o
   9   9   6         46.50        127.86        21.19 o
  -9  10   6       2635.81       3083.47        67.30 o
  -8  10   6        981.69        925.37        35.30 o
  -7  10   6        865.81        792.03        34.11 o
  -6  10   6       1167.66       1485.77        45.41 o
  -5  10   6       6460.42       6524.79       120.48 o
  -4  10   6       1019.51       1200.50        44.57 o
  -3  10   6       7375.64       7207.02       167.90 o
  -2  10   6       6113.72       5257.39       131.56 o
  -1  10   6       9441.45       9539.29       350.89 o
   0  10   6      13635.07      12835.80       366.72 o
   1  10   6       9593.42       9585.83       257.03 o
   2  10   6       5886.91       5211.80       156.27 o
   3  10   6       7009.74       7042.32       194.48 o
   4  10   6        890.68        950.21        49.04 o
   5  10   6       6620.92       6515.38       129.18 o
   6  10   6       1171.26       1461.24        45.77 o
   7  10   6        854.77        879.02        33.64 o
   8  10   6        962.91        898.85        35.71 o
   9  10   6       2621.76       2939.43        71.07 o
  10  10   6         12.20         49.76        23.05 o
 -10  11   6        464.20        755.38        37.61 o
  -9  11   6        626.16        593.33        29.31 o
  -8  11   6         44.93        256.94        27.35 o
  -7  11   6        688.89       1119.13        37.91 o
  -6  11   6        802.68        695.95        31.98 o
  -5  11   6        751.67        869.13        35.32 o
  -4  11   6       2285.50       2816.72        66.80 o
  -3  11   6        671.02        771.78        39.40 o
  -2  11   6        444.55        726.42        39.32 o
  -1  11   6       3107.07       3458.87        94.83 o
   0  11   6       1553.63       1448.66        62.82 o
   1  11   6       3113.03       3304.13        83.79 o
   2  11   6        426.55        746.87        40.16 o
   3  11   6        716.40        755.40        38.04 o
   4  11   6       2371.10       2850.54        74.64 o
   5  11   6        663.17        754.86        37.68 o
   6  11   6        791.92        702.80        34.77 o
   7  11   6        688.18       1270.87        43.78 o
   8  11   6         36.78        277.41        26.91 o
   9  11   6        612.47        592.96        34.88 o
  10  11   6        465.96        748.28        41.66 o
  11  11   6         36.53        -25.24        25.24 o
 -11  12   6        242.47        519.93        42.67 o
 -10  12   6       1261.42       1129.79        41.82 o
  -9  12   6       8238.86       7128.24       129.27 o
  -8  12   6         24.29         77.21        22.59 o
  -7  12   6        395.24       1554.43        48.85 o
  -6  12   6       1137.56       1161.08        46.70 o
  -5  12   6       1531.81       1403.41        48.36 o
  -4  12   6        873.85        725.31        38.05 o
  -3  12   6      10791.53      13590.62       250.85 o
  -2  12   6       1963.34       1905.34        63.19 o
  -1  12   6       3541.46       3530.08       117.23 o
   0  12   6        258.63        434.92        35.79 o
   1  12   6       3767.92       3715.18        95.83 o
   2  12   6       1934.91       1914.58        61.96 o
   3  12   6      10725.49      13691.75       257.48 o
   4  12   6        818.86        686.23        37.46 o
   5  12   6       1529.81       1488.16        49.14 o
   6  12   6       1094.40       1055.69        41.08 o
   7  12   6        395.49       1611.16        70.61 o
   8  12   6         28.52        140.93        27.22 o
   9  12   6       8286.63       7043.20       157.61 o
  10  12   6       1236.86        975.86        39.56 o
  11  12   6        252.56        493.10        32.81 o
 -10  13   6       1359.78       1186.69        53.63 o
  -9  13   6         15.43         16.87        18.59 o
  -8  13   6        194.99        452.96        28.67 o
  -7  13   6       2868.28       2823.03        69.82 o
  -6  13   6       2877.98       2837.61        72.23 o
  -5  13   6       2702.83       2673.24        67.22 o
  -4  13   6       1337.56       1423.00        50.14 o
  -3  13   6         34.33        -27.64        27.64 o
  -2  13   6        405.00        486.65        38.18 o
  -1  13   6       1735.02       1645.42        75.98 o
   0  13   6        368.28        304.19        37.84 o
   1  13   6       1691.76       1717.58        88.78 o
   2  13   6        424.83        571.09        44.14 o
   3  13   6         31.03          4.69        30.95 o
   4  13   6       1352.89       1431.04        53.26 o
   5  13   6       2676.97       2652.19        68.05 o
   6  13   6       2849.14       2854.96        79.81 o
   7  13   6       2828.68       2695.17        92.93 o
   8  13   6        183.98        416.11        34.87 o
   9  13   6         14.47         42.08        23.06 o
  10  13   6       1353.81       1162.95        55.63 o
  -8  14   6       1341.84       1113.13        42.57 o
  -7  14   6        794.20        740.98        38.68 o
  -6  14   6        336.77        599.71        37.26 o
  -5  14   6       5095.24       4573.98       110.54 o
  -4  14   6        311.73        342.15        37.49 o
  -3  14   6       2412.61       2272.25        69.29 o
  -2  14   6       2167.41       1982.49        64.78 o
  -1  14   6        205.58        595.98        39.66 o
   0  14   6       1196.19       1410.87        60.77 o
   1  14   6        222.96        560.26        41.28 o
   2  14   6       2198.86       2029.02        77.52 o
   3  14   6       2472.88       2364.09        78.11 o
   4  14   6        322.10        309.31        46.72 o
   5  14   6       5065.73       4544.57       130.30 o
   6  14   6        397.46        679.33        43.96 o
   7  14   6        806.69        713.61        43.64 o
   8  14   6       1314.02       1184.36        51.57 o
   9  14   6        141.51        123.04        29.44 o
  -7  15   6       1000.44        972.72        73.60 o
  -6  15   6        332.87        344.05        35.58 o
  -5  15   6        825.97        795.10        42.54 o
  -4  15   6          1.59        708.23        88.23 o
  -3  15   6        506.25        879.44        43.46 o
  -2  15   6        728.33       1152.42        52.74 o
  -1  15   6        468.75        564.41        65.15 o
   0  15   6         53.95        -12.17        35.80 o
   1  15   6        434.50        508.65        56.06 o
   2  15   6        736.82       1142.65        80.43 o
   3  15   6        477.68        734.20        56.33 o
   4  15   6          5.09        527.66        56.68 o
   5  15   6        807.92        870.67        50.02 o
   6  15   6        342.63        358.01        40.44 o
   7  15   6       1017.30        937.06        70.11 o
  -4  16   6        135.65        148.83        36.80 o
  -3  16   6        523.94        624.24        45.00 o
  -2  16   6        326.78        506.31        37.50 o
  -1  16   6        324.00        473.64        45.00 o
   0  16   6        840.24       1047.51        58.01 o
   1  16   6        325.70        476.55       100.16 o
   2  16   6        341.21        506.13        52.03 o
   3  16   6        492.40        626.65        66.57 o
   4  16   6        159.08        197.65        59.73 o
   0   1   7        596.08        527.28        45.96 o
   1   1   7      12531.52      13565.89       921.46 o
  -1   2   7      11303.82      11558.44       669.47 o
   0   2   7       1793.88       1542.22        75.60 o
   1   2   7      11273.52      10478.39       629.76 o
   2   2   7        320.75        751.16        46.62 o
  -2   3   7        857.18       1063.25        62.91 o
  -1   3   7      12472.73      13915.24       555.03 o
   0   3   7        408.01        370.37        29.44 o
   1   3   7      12695.12      13563.08       537.68 o
   2   3   7        837.08       1024.38        73.02 o
   3   3   7        626.94        426.76        66.64 o
  -3   4   7      66673.72      64213.86      5854.92 o
  -2   4   7       4795.89       4984.56       745.96 o
  -1   4   7      17657.62      19401.01       891.30 o
   0   4   7       9517.13      10280.30       414.00 o
   1   4   7      18157.28      19315.20       906.43 o
   2   4   7       4742.30       5211.47       306.67 o
   3   4   7      66462.88      69923.59      3876.32 o
   4   4   7       6222.20       6410.60       380.27 o
  -4   5   7       8699.40       7348.69       256.49 o
  -3   5   7       2390.62       3137.41       214.41 o
  -2   5   7      64923.20      64074.93      3551.23 o
  -1   5   7      23163.04      24629.34      1128.42 o
   0   5   7       5978.38       6649.75       275.12 o
   1   5   7      22289.77      23604.60      1081.71 o
   2   5   7      65031.68      70883.20      3198.37 o
   3   5   7       2445.44       3800.89       208.94 o
   4   5   7       8157.23       6944.08       255.56 o
   5   5   7       7324.11       7089.81       208.05 o
  -5   6   7        831.36        723.80        38.15 o
  -4   6   7       8062.07       7170.19       191.55 o
  -3   6   7       8097.00       7757.79       308.93 o
  -2   6   7        112.67        295.83        77.91 o
  -1   6   7        823.68        744.23        91.39 o
   0   6   7      12657.45      15939.72       741.04 o
   1   6   7        892.03       1027.62        83.09 o
   2   6   7        123.56        314.48        38.32 o
   3   6   7       7933.78       7634.35       231.25 o
   4   6   7       7896.24       7138.35       206.77 o
   5   6   7        908.77        801.37        40.10 o
   6   6   7       6712.61       6723.65       183.64 o
  -6   7   7       3678.78       3998.65       117.43 o
  -5   7   7      11073.48      12299.13       310.35 o
  -4   7   7       5307.85       5411.17       148.92 o
  -3   7   7       1843.99       1749.29        64.82 o
  -2   7   7        242.07        246.10        30.86 o
  -1   7   7       7444.51       8025.90       238.32 o
   0   7   7        175.82        420.54        31.39 o
   1   7   7       7498.22       7738.14       260.67 o
   2   7   7        384.34        409.28        35.96 o
   3   7   7       1915.51       1853.94        68.15 o
   4   7   7       5326.39       5348.09       142.06 o
   5   7   7      10872.33      11660.44       296.11 o
   6   7   7       3555.97       3756.49       103.18 o
   7   7   7      16649.32      14432.64       339.92 o
  -7   8   7       3313.47       3348.35        81.38 o
  -6   8   7       1369.26       1912.08        71.25 o
  -5   8   7       9286.66      10843.75       239.25 o
  -4   8   7       1942.13       2048.47        80.96 o
  -3   8   7      40537.40      39368.11      1052.12 o
  -2   8   7        792.98        942.15        53.81 o
  -1   8   7       7625.01       7380.16       235.99 o
   0   8   7        128.46        390.05        38.51 o
   1   8   7       7613.43       7320.64       244.33 o
   2   8   7        796.81        823.83        52.40 o
   3   8   7      41019.02      38728.62      1098.20 o
   4   8   7       1888.62       2058.43        74.24 o
   5   8   7       9018.94      10180.18       253.22 o
   6   8   7       1274.36       1901.95        67.68 o
   7   8   7       3190.30       3242.40        87.14 o
   8   8   7       4543.52       3993.49        78.39 o
  -8   9   7       1179.85       1806.94        81.23 o
  -7   9   7        247.42        448.05        30.31 o
  -6   9   7        297.43        400.60        28.17 o
  -5   9   7        263.71        405.99        30.50 o
  -4   9   7       3610.08       5573.08       155.73 o
  -3   9   7        490.45        390.52        39.98 o
  -2   9   7      20967.20      20051.79       491.87 o
  -1   9   7       4527.26       4300.34       128.17 o
   0   9   7        121.55          5.55        31.65 o
   1   9   7       4352.65       4236.15       171.49 o
   2   9   7      20983.42      19332.40       573.83 o
   3   9   7        442.28        407.41        39.19 o
   4   9   7       3600.91       5566.24       172.09 o
   5   9   7        258.06        359.41        30.00 o
   6   9   7        228.77        301.92        26.84 o
   7   9   7        268.31        429.59        26.51 o
   8   9   7       1075.70       1638.52        51.06 o
   9   9   7       2436.99       2313.28        58.39 o
  -9  10   7       7300.61       7004.52       115.87 o
  -8  10   7        303.57        397.55        26.49 o
  -7  10   7        109.43        290.91        25.03 o
  -6  10   7        369.75        655.58        31.27 o
  -5  10   7       6728.77       6084.89       108.15 o
  -4  10   7       1781.71       1654.55        52.89 o
  -3  10   7      12219.29      11793.17       259.58 o
  -2  10   7       3608.32       4045.58       108.08 o
  -1  10   7      12174.71      12294.57       392.12 o
   0  10   7      10521.56       9938.13       267.38 o
   1  10   7      12015.69      12312.46       323.82 o
   2  10   7       3651.72       4115.13       174.24 o
   3  10   7      12385.16      12010.79       306.97 o
   4  10   7       1944.88       1899.69        67.45 o
   5  10   7       6550.96       5500.86       114.08 o
   6  10   7        428.32        606.52        32.56 o
   7  10   7        121.28        362.10        26.62 o
   8  10   7        276.27        394.38        27.49 o
   9  10   7       7332.34       7090.45       127.21 o
  10  10   7        825.85        782.62        37.22 o
 -10  11   7       2716.34       2986.88        77.84 o
  -9  11   7        283.48        228.93        23.76 o
  -8  11   7       4841.62       4019.70        77.93 o
  -7  11   7       1399.88       1627.31        45.10 o
  -6  11   7       2347.66       2405.17        58.93 o
  -5  11   7        404.08        436.26        28.53 o
  -4  11   7       9736.64       9424.69       168.48 o
  -3  11   7       1719.22       1762.74        51.97 o
  -2  11   7        138.21        482.79        38.17 o
  -1  11   7       1441.48       1962.24        76.78 o
   0  11   7         28.13        631.14        41.75 o
   1  11   7       1456.81       2002.88        57.93 o
   2  11   7        142.36        518.74        34.83 o
   3  11   7       1670.45       1673.92        57.99 o
   4  11   7       9622.90       9579.66       185.09 o
   5  11   7        423.92        467.40        31.38 o
   6  11   7       2385.89       2407.77        65.11 o
   7  11   7       1342.32       1591.95        59.13 o
   8  11   7       4978.94       4218.65        88.55 o
   9  11   7        309.00        253.80        26.78 o
  10  11   7       2772.56       2954.75        76.71 o
  11  11   7         22.01        -23.72        23.72 o
 -11  12   7        992.02        892.52        38.78 o
 -10  12   7        158.83        365.49        28.78 o
  -9  12   7        299.10       1388.75        45.88 o
  -8  12   7        215.80        189.17        23.37 o
  -7  12   7       5627.12       4829.54        91.34 o
  -6  12   7         26.74        129.87        23.21 o
  -5  12   7        575.72        572.60        35.88 o
  -4  12   7        582.91        539.69        33.36 o
  -3  12   7      20720.96      19588.48       336.99 o
  -2  12   7        274.25        362.03        35.56 o
  -1  12   7         88.47        455.40        38.86 o
   0  12   7        565.88        763.42        42.62 o
   1  12   7         64.56        426.15        36.22 o
   2  12   7        272.67        315.87        33.56 o
   3  12   7      20553.98      19532.21       359.35 o
   4  12   7        623.97        616.56        36.13 o
   5  12   7        557.81        605.36        33.46 o
   6  12   7         19.70        135.29        25.25 o
   7  12   7       5636.17       4841.45       100.34 o
   8  12   7        233.29        228.52        29.83 o
   9  12   7        279.74       1403.67        49.50 o
  10  12   7        179.07        332.52        26.75 o
  11  12   7       1008.12        821.08        39.34 o
 -10  13   7        416.59        452.17        48.80 o
  -9  13   7        228.84        270.56        23.88 o
  -8  13   7       2758.26       2582.29        63.39 o
  -7  13   7       1324.84       2113.47        77.10 o
  -6  13   7       1626.88       1454.35        52.16 o
  -5  13   7       1347.30       1232.10        46.21 o
  -4  13   7        395.36        480.40        31.21 o
  -3  13   7        121.11         41.37        29.97 o
  -2  13   7        636.67        838.35        47.64 o
  -1  13   7        744.38       1005.24        52.45 o
   0  13   7        202.34        179.78        40.35 o
   1  13   7        879.30       1118.14        59.62 o
   2  13   7        561.60        792.89        47.05 o
   3  13   7        107.38         55.19        30.05 o
   4  13   7        380.59        419.65        34.75 o
   5  13   7       1386.08       1364.95        48.43 o
   6  13   7       1563.78       1525.30        50.39 o
   7  13   7       1210.74       1706.66        62.45 o
   8  13   7       2787.33       2527.34        75.36 o
   9  13   7        221.96        261.84        33.46 o
  10  13   7        428.03        495.89        47.58 o
  -8  14   7        333.18        477.05        34.81 o
  -7  14   7        824.62        750.76        37.26 o
  -6  14   7        872.35       1073.47        45.84 o
  -5  14   7        337.96        551.65        39.40 o
  -4  14   7        751.42        780.30        41.39 o
  -3  14   7        875.68        987.88        50.35 o
  -2  14   7        531.68        804.59        51.00 o
  -1  14   7       2583.20       2316.71        71.82 o
   0  14   7       7185.45       5901.15       143.49 o
   1  14   7       2583.31       2340.36        86.51 o
   2  14   7        553.63        797.47        54.71 o
   3  14   7        867.08        916.16        47.16 o
   4  14   7        711.53        709.29        45.62 o
   5  14   7        359.01        618.90        54.91 o
   6  14   7        905.19       1191.94        71.65 o
   7  14   7        793.79        648.46        44.01 o
   8  14   7        340.44        425.28        33.58 o
   9  14   7        143.30        226.34        29.44 o
  -7  15   7        526.82        503.09        69.39 o
  -6  15   7        499.52        522.29        36.94 o
  -5  15   7         95.74        176.94        32.92 o
  -4  15   7       1418.26       1664.66        59.74 o
  -3  15   7        331.67        345.28        37.45 o
  -2  15   7         79.24        596.37        46.04 o
  -1  15   7       3051.31       2520.13        77.30 o
   0  15   7        175.91         -3.01        34.10 o
   1  15   7       3132.55       2716.73       109.50 o
   2  15   7         92.02        848.04       179.44 o
   3  15   7        311.05        241.51        50.43 o
   4  15   7       1424.07       1829.87        76.41 o
   5  15   7        116.07        195.85        33.53 o
   6  15   7        472.19        494.92        37.82 o
   7  15   7        549.16        603.47        38.32 o
  -4  16   7         67.44         15.18        44.63 o
  -3  16   7        568.58        695.67        48.45 o
  -2  16   7       1207.32       1096.52        54.44 o
  -1  16   7        992.84        987.47        59.71 o
   0  16   7       2647.14       2188.94        91.14 o
   1  16   7       1012.28       1054.79        69.86 o
   2  16   7       1292.33       1423.85        76.18 o
   3  16   7        518.85        798.75        67.61 o
   4  16   7         69.18        130.11        42.71 o
   0   0   8     980246.06     873259.00     68107.88 o
   0   1   8       3066.55       2823.07       127.77 o
   1   1   8       9330.84       8384.78       345.55 o
  -1   2   8      21750.78      20850.22      1193.51 o
   0   2   8         11.73         28.91        22.71 o
   1   2   8      21650.27      20203.97      1164.34 o
   2   2   8         84.73         82.66        23.72 o
  -2   3   8      40871.25      44211.94      2515.45 o
  -1   3   8       3854.06       4890.16       215.34 o
   0   3   8        330.76        684.17        54.78 o
   1   3   8       3775.05       4359.53       315.50 o
   2   3   8      40773.20      41531.13      2674.11 o
   3   3   8        807.97       1143.78        83.09 o
  -3   4   8      10607.57       9861.12       867.40 o
  -2   4   8        179.46        310.44        44.38 o
  -1   4   8      10321.68      11689.02       523.33 o
   0   4   8       5384.66       7445.85       309.85 o
   1   4   8       9652.76      10614.52       620.98 o
   2   4   8        176.87        299.68        40.06 o
   3   4   8      10557.63      11076.79       520.82 o
   4   4   8         71.48        354.76        61.33 o
  -4   5   8       3360.31       3728.32       177.78 o
  -3   5   8       4995.18       4522.09       272.61 o
  -2   5   8      32192.69      30313.87      1698.92 o
  -1   5   8       4133.51       5143.23       218.43 o
   0   5   8        418.21        877.29        87.64 o
   1   5   8       4398.65       5365.09       263.63 o
   2   5   8      32282.17      33216.04      1512.32 o
   3   5   8       4861.48       4747.28       192.37 o
   4   5   8       3712.48       4079.06       138.46 o
   5   5   8       4432.23       4273.74       122.82 o
  -5   6   8        939.55        909.51        41.20 o
  -4   6   8       1441.88       1804.93        59.04 o
  -3   6   8      25927.69      23368.88       743.95 o
  -2   6   8       1083.59       1375.32        70.51 o
  -1   6   8        379.82        517.07        58.42 o
   0   6   8       9924.27      10926.80       517.23 o
   1   6   8        394.10        625.98        50.94 o
   2   6   8       1319.17       1635.18        86.09 o
   3   6   8      25875.38      23779.05       671.07 o
   4   6   8       1454.79       1772.51        65.01 o
   5   6   8        925.84        940.81        43.64 o
   6   6   8         43.67        445.82        32.74 o
  -6   7   8       9883.94       9402.13       240.30 o
  -5   7   8       6631.16       6305.66       167.25 o
  -4   7   8       2165.77       2045.28        66.05 o
  -3   7   8        834.92        833.11        41.48 o
  -2   7   8       4772.59       4754.31       138.71 o
  -1   7   8       2613.13       2674.92        87.24 o
   0   7   8       2030.87       1875.72        69.30 o
   1   7   8       2681.63       2683.68       122.84 o
   2   7   8       4790.21       4807.89       183.64 o
   3   7   8        826.44        846.68        44.12 o
   4   7   8       2135.48       1964.58        73.43 o
   5   7   8       6899.94       6787.22       171.34 o
   6   7   8       9840.20       9014.23       224.32 o
   7   7   8       1533.91       2044.92        84.86 o
  -7   8   8       1310.20       1437.82        50.47 o
  -6   8   8       5478.21       5167.85       124.78 o
  -5   8   8       1470.91       1890.37        99.94 o
  -4   8   8       2008.74       1820.57        72.50 o
  -3   8   8      11369.16      12247.52       332.78 o
  -2   8   8       1020.01       1249.19        68.46 o
  -1   8   8       3029.68       3610.79       112.74 o
   0   8   8        564.29        591.03        48.73 o
   1   8   8       3197.63       3694.02       152.78 o
   2   8   8       1033.04       1324.34        64.26 o
   3   8   8      11103.29      11461.49       372.87 o
   4   8   8       2037.25       1907.21        70.82 o
   5   8   8       1591.45       1825.19        72.82 o
   6   8   8       5516.35       5125.37       138.37 o
   7   8   8       1163.74       1213.43        49.10 o
   8   8   8        824.42       1151.20        38.04 o
  -8   9   8       4535.19       4427.20        83.43 o
  -7   9   8       3640.01       3163.14        71.09 o
  -6   9   8       2195.60       2661.41        65.60 o
  -5   9   8       1068.36       1184.10        45.38 o
  -4   9   8       2297.75       3628.88       108.13 o
  -3   9   8        334.64        481.08        40.72 o
  -2   9   8       2809.24       3724.74       113.57 o
  -1   9   8       7975.24       7470.22       223.28 o
   0   9   8        336.98        167.37        38.30 o
   1   9   8       8250.90       7776.48       234.64 o
   2   9   8       2761.39       3532.46       122.63 o
   3   9   8        304.55        441.84        41.89 o
   4   9   8       2371.01       3722.85       126.02 o
   5   9   8       1096.58       1157.95        47.92 o
   6   9   8       2118.34       2495.96        80.85 o
   7   9   8       3564.92       2989.51        70.26 o
   8   9   8       4480.69       4395.15        89.06 o
   9   9   8        158.08       1021.99        55.61 o
  -9  10   8       1421.33       2175.79        56.08 o
  -8  10   8       1319.58       1514.03        44.12 o
  -7  10   8       1199.85       1146.50        38.72 o
  -6  10   8       5489.01       5353.74       101.42 o
  -5  10   8       2866.87       3913.48        80.97 o
  -4  10   8       1863.57       2142.91        58.21 o
  -3  10   8      17690.60      17912.51       360.42 o
  -2  10   8       4084.96       4104.39       118.18 o
  -1  10   8       5521.82       5798.97       177.29 o
   0  10   8       4472.34       5241.57       150.22 o
   1  10   8       5723.53       6012.00       176.30 o
   2  10   8       4186.76       4137.83       172.48 o
   3  10   8      17687.97      17822.64       448.29 o
   4  10   8       1832.56       2127.27        67.67 o
   5  10   8       2930.59       4028.44        87.17 o
   6  10   8       5318.16       5284.90       106.49 o
   7  10   8       1232.36       1253.69        41.45 o
   8  10   8       1341.03       1604.14        47.54 o
   9  10   8       1373.13       2162.75        92.85 o
  10  10   8          6.29        169.66        25.96 o
 -10  11   8       5633.06       5459.29       119.68 o
  -9  11   8        657.73        581.00        30.14 o
  -8  11   8       3767.25       3972.90        76.70 o
  -7  11   8       6032.96       5640.10       100.82 o
  -6  11   8        608.43        707.26        33.39 o
  -5  11   8       2015.65       2013.05        54.60 o
  -4  11   8       4041.17       4881.76        99.03 o
  -3  11   8       1212.83       1254.46        46.69 o
  -2  11   8      15729.90      13915.60       262.43 o
  -1  11   8       1953.12       2335.67        75.58 o
   0  11   8       6358.73       4928.61       146.43 o
   1  11   8       1927.89       2164.30        73.30 o
   2  11   8      15696.66      13750.87       262.36 o
   3  11   8       1222.68       1209.30        47.46 o
   4  11   8       4167.38       4978.03       106.15 o
   5  11   8       2051.18       2123.01        61.02 o
   6  11   8        721.06        944.54        41.81 o
   7  11   8       6002.97       5657.27       118.61 o
   8  11   8       3658.49       3972.35        86.08 o
   9  11   8        628.96        557.56        32.76 o
  10  11   8       5454.57       5176.40       117.30 o
  11  11   8        100.12         48.89        24.78 o
 -11  12   8        377.97        277.98        32.40 o
 -10  12   8         20.04        104.09        24.23 o
  -9  12   8       1542.32       1590.73        47.36 o
  -8  12   8        220.82        287.23        25.81 o
  -7  12   8       2681.97       2889.45        66.84 o
  -6  12   8       1219.61       1223.67        43.95 o
  -5  12   8         37.64        -22.73        22.73 o
  -4  12   8        506.78        531.77        32.42 o
  -3  12   8       3331.97       4286.11       101.29 o
  -2  12   8         48.31        101.97        35.07 o
  -1  12   8       1388.24       1303.03        55.86 o
   0  12   8          1.16         96.67        35.77 o
   1  12   8       1321.16       1106.35        50.96 o
   2  12   8         46.39        114.58        29.56 o
   3  12   8       3369.05       4442.25        99.07 o
   4  12   8        416.32        371.57        31.50 o
   5  12   8         54.95         57.96        23.96 o
   6  12   8       1250.94       1203.31        43.73 o
   7  12   8       2662.50       2975.96        91.73 o
   8  12   8        258.13        362.20        31.94 o
   9  12   8       1443.20       1491.35        50.95 o
  10  12   8         19.95        119.50        22.38 o
  11  12   8        354.71        259.54        29.22 o
 -10  13   8        492.29        557.45        45.96 o
  -9  13   8        219.05        347.29        30.69 o
  -8  13   8       2201.71       2548.96        64.40 o
  -7  13   8       6004.33       5312.48       115.13 o
  -6  13   8        769.32       1015.43        43.74 o
  -5  13   8       1073.89       1357.12        49.27 o
  -4  13   8        751.89        683.34        34.61 o
  -3  13   8        129.41         51.68        28.99 o
  -2  13   8        695.34        945.30        48.86 o
  -1  13   8       4051.54       4504.58       108.15 o
   0  13   8        478.65        570.46        43.34 o
   1  13   8       3901.48       4375.29       168.07 o
   2  13   8        654.90        784.96        46.06 o
   3  13   8        148.87         39.19        29.39 o
   4  13   8        744.93        641.33        39.48 o
   5  13   8       1049.75       1293.03        47.34 o
   6  13   8        798.79        991.22        43.45 o
   7  13   8       6016.28       5115.06       114.08 o
   8  13   8       2086.63       2251.20        66.16 o
   9  13   8        240.50        261.19        30.43 o
  10  13   8        503.48        590.22        40.61 o
  -8  14   8       1267.66       1223.65        53.08 o
  -7  14   8        202.66        370.97        34.34 o
  -6  14   8       5057.90       4642.91       109.18 o
  -5  14   8        138.94        184.62        32.24 o
  -4  14   8        180.06        312.20        51.36 o
  -3  14   8        252.18        317.02        37.49 o
  -2  14   8       1650.13       1510.27        68.91 o
  -1  14   8       1304.43       1588.51        63.58 o
   0  14   8        913.79       3865.30       213.92 o
   1  14   8       1404.06       1567.15        87.68 o
   2  14   8       1641.85       1451.28        72.47 o
   3  14   8        301.01        348.02        38.04 o
   4  14   8        167.31        257.68        47.66 o
   5  14   8        150.65        231.60        35.10 o
   6  14   8       4873.76       4648.98       128.80 o
   7  14   8        216.78        248.37        35.21 o
   8  14   8       1265.94       1310.10        52.76 o
   9  14   8         18.78        104.09        52.04 o
  -6  15   8        629.24        599.71        66.91 o
  -5  15   8       1237.12       1140.58        54.49 o
  -4  15   8       1084.57       1236.30        46.75 o
  -3  15   8       1192.30        950.50        46.57 o
  -2  15   8       7263.14       6554.39       147.75 o
  -1  15   8         13.33        376.43        37.47 o
   0  15   8          3.43        -33.25        33.25 o
   1  15   8         11.43        351.54        44.58 o
   2  15   8       7278.23       6551.45       199.81 o
   3  15   8       1198.49       1030.45        62.57 o
   4  15   8       1075.71       1270.90        58.42 o
   5  15   8       1160.08       1010.95        56.99 o
   6  15   8        648.46        701.88        57.59 o
   7  15   8       2263.54       1522.00       121.44 o
  -4  16   8       1040.61        832.70       104.09 o
  -3  16   8       1266.23       1248.41        81.93 o
  -2  16   8        260.85        228.94        33.04 o
  -1  16   8        244.73        263.92        39.51 o
   0  16   8        384.96        627.06        72.61 o
   1  16   8        230.62        290.42        44.69 o
   2  16   8        253.93        225.79        44.69 o
   3  16   8       1328.06       1370.96        83.09 o
   4  16   8        947.00        835.70        79.03 o
   0   1   9       1372.88       1327.81        75.60 o
   1   1   9      76016.11      70439.51      3225.09 o
  -1   2   9        243.69        322.00        37.53 o
   0   2   9       3156.35       2992.70       134.24 o
   1   2   9        242.23        271.41        49.07 o
   2   2   9         16.34         45.65        21.14 o
  -2   3   9      41100.20      39458.11      2210.00 o
  -1   3   9       8979.98       9789.88       398.86 o
   0   3   9        560.38        535.27        42.04 o
   1   3   9       9103.99       9520.44       769.56 o
   2   3   9      40753.54      38817.60      1930.55 o
   3   3   9        203.71        474.28        72.21 o
  -3   4   9      31167.09      29039.74      2446.06 o
  -2   4   9       4850.79       5515.41       306.96 o
  -1   4   9      26082.71      25788.11      1023.47 o
   0   4   9       1016.10       1253.93        69.86 o
   1   4   9      26561.02      25704.16      1135.86 o
   2   4   9       4812.46       6007.51       290.46 o
   3   4   9      31168.09      34699.68      2507.43 o
   4   4   9       2737.98       2195.78       107.67 o
  -4   5   9      11839.60      10055.28       266.37 o
  -3   5   9       2329.41       2676.52       126.67 o
  -2   5   9      15843.04      16725.38       777.85 o
  -1   5   9       4041.36       3733.37       196.33 o
   0   5   9       3426.70       2964.21       136.07 o
   1   5   9       4201.61       3895.60       203.49 o
   2   5   9      15674.50      17632.83       817.92 o
   3   5   9       2292.24       2948.17       126.99 o
   4   5   9      12028.59      10417.63       330.13 o
   5   5   9       1824.83       1617.73        58.18 o
  -5   6   9        450.14        614.33        33.56 o
  -4   6   9       1783.74       1924.47        61.06 o
  -3   6   9       3934.00       3993.96       137.25 o
  -2   6   9       3385.54       3609.93       115.23 o
  -1   6   9       1620.60       1403.71       135.28 o
   0   6   9     136673.33     135798.23      5015.92 o
   1   6   9       1450.49       1306.18        78.71 o
   2   6   9       3108.16       3110.41       103.61 o
   3   6   9       4090.55       4327.60       132.62 o
   4   6   9       1908.34       2154.12        66.75 o
   5   6   9        296.36        452.99        36.25 o
   6   6   9       9398.01      12510.48       405.87 o
  -6   7   9       1809.43       1792.79        75.02 o
  -5   7   9      12628.92      12976.47       299.46 o
  -4   7   9       8222.90       8102.69       192.59 o
  -3   7   9        116.51         80.54        20.82 o
  -2   7   9        298.24        355.14        29.88 o
  -1   7   9      25172.15      25870.76       675.53 o
   0   7   9        923.18        870.43        49.67 o
   1   7   9      24728.92      25504.46       753.58 o
   2   7   9        378.46        454.79        34.48 o
   3   7   9        170.78        139.11        25.11 o
   4   7   9       8136.99       7977.18       204.09 o
   5   7   9      12558.34      12766.54       317.56 o
   6   7   9       1812.57       1856.51        67.57 o
   7   7   9         76.37       1032.86       122.67 o
  -7   8   9       1426.21       1295.34        48.59 o
  -6   8   9        559.31        699.72        39.96 o
  -5   8   9       1241.48       1496.61        77.86 o
  -4   8   9       1073.65        991.53        53.09 o
  -3   8   9       3896.86       4157.64       124.36 o
  -2   8   9         66.36        150.35        49.57 o
  -1   8   9       8891.38       8051.00       207.81 o
   0   8   9       1629.58       1403.56        75.39 o
   1   8   9       8768.88       8262.38       301.92 o
   2   8   9         70.43         46.94        29.74 o
   3   8   9       3953.35       4141.48       139.27 o
   4   8   9       1032.94        982.11        47.15 o
   5   8   9       1318.50       1794.39       140.87 o
   6   8   9        578.66        820.21        41.59 o
   7   8   9       1471.16       1312.92        47.89 o
   8   8   9       2803.03       2581.69        61.06 o
  -8   9   9        307.53        551.74        27.54 o
  -7   9   9        614.37        690.80        30.68 o
  -6   9   9      11188.10      10117.64       187.83 o
  -5   9   9       2911.64       2674.42        70.56 o
  -4   9   9       6847.54       7061.21       182.73 o
  -3   9   9        359.16        527.88        41.29 o
  -2   9   9      39377.46      37216.01       897.06 o
  -1   9   9        941.05        984.29        57.40 o
   0   9   9         92.04         96.15        31.55 o
   1   9   9        994.72       1038.98        69.18 o
   2   9   9      39333.65      36127.57       895.02 o
   3   9   9        320.01        540.89        44.51 o
   4   9   9       7059.04       7054.16       209.91 o
   5   9   9       2767.32       2471.50        77.44 o
   6   9   9      11742.60      10386.89       182.44 o
   7   9   9        724.40        810.38        33.61 o
   8   9   9        329.72        650.81        30.23 o
   9   9   9       5668.25       5077.95        94.89 o
  -9  10   9       2808.59       2892.29        67.81 o
  -8  10   9        393.43        597.76        31.63 o
  -7  10   9       1490.83       1304.10        42.45 o
  -6  10   9       3909.18       3967.13        81.84 o
  -5  10   9       3235.16       3458.30        72.33 o
  -4  10   9       4434.85       3776.07        95.74 o
  -3  10   9       7509.67       8149.77       176.46 o
  -2  10   9        422.77        712.09        44.38 o
  -1  10   9       5125.81       4943.18       154.30 o
   0  10   9        927.24        905.39        60.07 o
   1  10   9       4888.78       4517.49       145.34 o
   2  10   9        509.33        773.87        54.46 o
   3  10   9       7538.15       8014.81       195.51 o
   4  10   9       4516.17       3756.00       100.66 o
   5  10   9       3265.75       3490.86        78.99 o
   6  10   9       3814.75       3672.29        79.65 o
   7  10   9       1498.78       1305.85        42.63 o
   8  10   9        415.68        644.77        31.69 o
   9  10   9       2711.08       2847.03        65.47 o
  10  10   9       1027.08       1276.67        43.76 o
 -10  11   9       3041.18       3122.89        76.50 o
  -9  11   9         75.59        143.88        24.07 o
  -8  11   9        826.96        970.33        35.09 o
  -7  11   9        253.77        563.19        28.85 o
  -6  11   9        375.03        437.07        29.49 o
  -5  11   9       2800.79       2792.50        65.70 o
  -4  11   9      16057.08      15096.07       260.81 o
  -3  11   9       1469.03       1490.74        49.43 o
  -2  11   9       1693.58       2241.97        71.99 o
  -1  11   9       4800.58       4502.45       122.49 o
   0  11   9        357.49       1050.95        52.38 o
   1  11   9       4763.14       4041.15        94.50 o
   2  11   9       1616.50       2070.40        65.85 o
   3  11   9       1488.25       1411.51        52.72 o
   4  11   9      16001.54      14607.54       267.27 o
   5  11   9       2809.15       2862.04        70.41 o
   6  11   9        387.77        470.72        31.49 o
   7  11   9        275.03        584.18        34.78 o
   8  11   9        843.14        982.66        37.43 o
   9  11   9         87.00        146.54        24.74 o
  10  11   9       3113.48       3258.36        79.69 o
  11  11   9        144.71        282.23        25.71 o
 -11  12   9         70.03         54.94        25.73 o
 -10  12   9       1038.34       1042.88        38.28 o
  -9  12   9       1725.10       1833.01        51.36 o
  -8  12   9        120.96        106.46        23.39 o
  -7  12   9        477.69        569.15        30.91 o
  -6  12   9        255.56        529.89        31.71 o
  -5  12   9        175.40         49.65        23.47 o
  -4  12   9       1093.25       1135.41        44.43 o
  -3  12   9        110.24        313.74        28.48 o
  -2  12   9         36.28         -1.92        29.21 o
  -1  12   9        723.32        829.66        46.88 o
   0  12   9         74.36        131.48        35.34 o
   1  12   9        724.40        781.55        51.03 o
   2  12   9         48.22        -10.39        26.08 o
   3  12   9        112.79        323.42        32.75 o
   4  12   9       1182.25       1369.95        57.36 o
   5  12   9        202.47        125.55        26.80 o
   6  12   9        238.50        540.80        31.79 o
   7  12   9        509.28        620.34        36.41 o
   8  12   9        108.31        150.65        27.95 o
   9  12   9       1801.23       1760.70        56.60 o
  10  12   9       1022.49       1003.38        37.20 o
  11  12   9         79.42         61.59        25.24 o
 -10  13   9        970.39        832.70        86.74 o
  -9  13   9        893.30        712.60        35.05 o
  -8  13   9       1250.17       1408.27        46.84 o
  -7  13   9       2709.84       3207.98        85.70 o
  -6  13   9        543.44        531.85        37.74 o
  -5  13   9       2518.39       2512.89        73.29 o
  -4  13   9       1460.05       1489.81        49.09 o
  -3  13   9        619.70        542.59        37.98 o
  -2  13   9       1372.23       1492.91        59.55 o
  -1  13   9       7244.35       6432.30       140.15 o
   0  13   9       1376.99       1479.82        63.90 o
   1  13   9       7239.15       6278.60       180.11 o
   2  13   9       1384.95       1310.56        57.83 o
   3  13   9        629.97        461.87        37.66 o
   4  13   9       1480.55       1428.67        52.94 o
   5  13   9       2462.60       2499.97        70.68 o
   6  13   9        552.47        594.33        34.27 o
   7  13   9       2680.29       3048.50        79.15 o
   8  13   9       1229.58       1282.83        47.28 o
   9  13   9        965.40        716.06        39.60 o
  10  13   9        897.28        776.36        47.12 o
  -8  14   9       2428.54       1824.69        76.29 o
  -7  14   9        264.08        352.88        31.47 o
  -6  14   9       4404.30       4987.32       114.58 o
  -5  14   9        287.02        397.80        35.61 o
  -4  14   9       1800.47       1666.69        59.84 o
  -3  14   9        578.33        673.96        43.46 o
  -2  14   9       2206.59       2516.09        74.61 o
  -1  14   9       5431.84       4798.97       116.50 o
   0  14   9      21146.68      17975.92       404.56 o
   1  14   9       5374.45       4958.88       145.10 o
   2  14   9       2152.38       2339.67        79.20 o
   3  14   9        480.15        621.01        49.73 o
   4  14   9       1892.76       1794.69        65.20 o
   5  14   9        264.70        395.76        42.79 o
   6  14   9       4348.42       4827.52       118.58 o
   7  14   9        242.91        341.40        36.93 o
   8  14   9       2456.74       1931.72        72.64 o
  -6  15   9        935.44        759.47        52.03 o
  -5  15   9        916.43       1048.59        52.13 o
  -4  15   9       4113.08       3520.18       121.70 o
  -3  15   9        418.43        501.32        36.03 o
  -2  15   9       1075.96       1686.98        78.64 o
  -1  15   9       2417.06       2411.84        83.06 o
   0  15   9         64.09        -41.80        41.80 o
   1  15   9       2611.48       2552.82        95.45 o
   2  15   9       1044.83       1572.54        73.16 o
   3  15   9        435.54        557.25        41.46 o
   4  15   9       4192.05       3395.68       109.36 o
   5  15   9        902.77       1073.54        52.34 o
   6  15   9        973.90        741.14        49.91 o
   7  15   9        402.29        443.90        61.33 o
  -4  16   9        465.50        537.79       104.09 o
  -3  16   9        836.56        823.91        60.07 o
  -2  16   9        322.52        320.12        37.57 o
  -1  16   9        100.20         80.54        32.12 o
   0  16   9        100.23        528.98        52.64 o
   1  16   9         92.15        148.25        33.91 o
   2  16   9        311.26        359.70        48.45 o
   3  16   9        781.15        797.11        62.94 o
   4  16   9        458.26        387.85       112.76 o
   0   1  10        595.69        681.63        62.94 o
   1   1  10      66959.31      65027.20      2937.96 o
  -1   2  10      18139.38      16645.00       663.51 o
   0   2  10      12004.56      11148.10       520.82 o
   1   2  10      18205.61      16674.21       726.15 o
   2   2  10       1090.85       1450.62        97.65 o
  -2   3  10      40596.25      43115.18      2000.82 o
  -1   3  10        892.75       1341.88       104.88 o
   0   3  10         76.23        107.84        23.72 o
   1   3  10        945.20       1183.38        83.09 o
   2   3  10      40642.76      43581.77      2231.02 o
   3   3  10        707.09        856.40        73.02 o
  -3   4  10      45440.23      41287.66      2068.92 o
  -2   4  10       3804.66       3467.49       229.47 o
  -1   4  10      23523.36      23520.86       930.20 o
   0   4  10          8.98         61.30        27.57 o
   1   4  10      23109.98      23386.61      1075.00 o
   2   4  10       3983.32       3993.81       206.83 o
   3   4  10      45028.79      40799.67      1859.59 o
   4   4  10        380.77        495.54        38.01 o
  -4   5  10      23611.75      20697.22       520.44 o
  -3   5  10       1198.18       1172.23        64.14 o
  -2   5  10       6090.05       5984.71       303.70 o
  -1   5  10       3550.57       3438.35       186.28 o
   0   5  10        280.32        777.51        68.68 o
   1   5  10       3443.32       3484.62       186.78 o
   2   5  10       5847.38       5590.07       227.67 o
   3   5  10       1336.37       1254.04        55.27 o
   4   5  10      23535.96      20831.18       607.18 o
   5   5  10        488.56        667.49        35.46 o
  -5   6  10       1694.95       1823.70        61.97 o
  -4   6  10       1396.54       1445.57        49.54 o
  -3   6  10      24085.30      23217.24       532.15 o
  -2   6  10      15898.45      15233.26       416.25 o
  -1   6  10      12681.40      12083.57       364.80 o
   0   6  10       1311.99       4094.11       381.65 o
   1   6  10      12950.70      12969.82       377.44 o
   2   6  10      15891.37      15184.10       412.91 o
   3   6  10      23858.00      22912.32       655.82 o
   4   6  10       1279.14       1318.27        52.03 o
   5   6  10       1875.17       1934.11        65.62 o
   6   6  10      80513.52      70178.13      1727.01 o
  -6   7  10       6340.01       5823.51       149.73 o
  -5   7  10       2148.68       2352.55        77.79 o
  -4   7  10       3110.52       3175.40        93.87 o
  -3   7  10       6125.45       6336.17       163.78 o
  -2   7  10       3067.99       3445.65       103.03 o
  -1   7  10      58486.99      53695.08      1402.08 o
   0   7  10       6806.35       6753.34       209.84 o
   1   7  10      59377.44      54738.01      1580.84 o
   2   7  10       2971.41       3087.47       102.32 o
   3   7  10       5955.08       6127.60       161.49 o
   4   7  10       3013.13       2947.85        92.33 o
   5   7  10       2175.50       2405.70        85.75 o
   6   7  10       6350.74       5545.78       150.77 o
   7   7  10      77386.74      73262.60      1465.21 o
  -7   8  10        376.31        345.30        27.47 o
  -6   8  10       3008.62       3889.60       151.44 o
  -5   8  10       9202.40       8313.67       203.20 o
  -4   8  10        291.79        334.37        32.01 o
  -3   8  10       5171.76       4596.82       133.52 o
  -2   8  10       1602.74       1738.76        72.31 o
  -1   8  10       2460.18       3247.49        97.36 o
   0   8  10      10101.45       8978.86       274.40 o
   1   8  10       2368.43       3037.40       153.18 o
   2   8  10       1487.25       1606.34        83.30 o
   3   8  10       4970.48       4695.22       142.00 o
   4   8  10        305.38        354.04        32.15 o
   5   8  10       8943.94       7835.02       199.77 o
   6   8  10       3078.12       3940.48       162.25 o
   7   8  10        396.98        383.67        28.21 o
   8   8  10        709.09       1158.43        38.49 o
  -8   9  10       2807.22       2892.58        63.84 o
  -7   9  10        130.56        223.62        24.47 o
  -6   9  10        366.11        561.51        31.21 o
  -5   9  10       1304.51       1607.08        59.08 o
  -4   9  10      30094.33      28974.01       595.09 o
  -3   9  10       2687.01       2444.26        88.19 o
  -2   9  10        670.78        762.90        78.31 o
  -1   9  10       1317.77       1413.26        64.59 o
   0   9  10        458.75        503.89        59.48 o
   1   9  10       1412.87       1495.53        82.22 o
   2   9  10        658.34        816.64        66.44 o
   3   9  10       2665.26       2314.85        97.61 o
   4   9  10      30088.91      28970.25       710.91 o
   5   9  10       1329.42       1528.08        54.77 o
   6   9  10        336.62        568.46        29.60 o
   7   9  10        111.63        224.50        23.48 o
   8   9  10       2877.06       3007.92        65.95 o
   9   9  10         81.61        617.16        29.24 o
  -9  10  10       2276.36       2488.93        66.88 o
  -8  10  10        502.41        476.54        29.69 o
  -7  10  10        520.08        577.80        36.18 o
  -6  10  10        140.95        177.80        24.58 o
  -5  10  10       6063.86       6184.19       112.38 o
  -4  10  10       2712.08       2936.79       105.29 o
  -3  10  10       4263.46       4382.81        92.87 o
  -2  10  10       2659.42       2738.90        88.08 o
  -1  10  10       6186.33       5507.91       169.68 o
   0  10  10        930.15        761.02        60.57 o
   1  10  10       6281.37       5646.99       183.65 o
   2  10  10       2566.72       2708.48        96.84 o
   3  10  10       3831.33       3773.85       115.79 o
   4  10  10       2603.31       2766.75        82.15 o
   5  10  10       6002.19       6107.65       124.26 o
   6  10  10        130.05        189.48        22.71 o
   7  10  10        527.82        569.89        31.48 o
   8  10  10        538.15        531.52        29.62 o
   9  10  10       2242.95       2320.06        57.20 o
  10  10  10          1.93        141.14        23.79 o
 -10  11  10        695.44        727.39        34.84 o
  -9  11  10        971.30        981.30        37.83 o
  -8  11  10         90.20        125.72        23.55 o
  -7  11  10       1180.91       1216.39        41.95 o
  -6  11  10        124.32        263.64        26.41 o
  -5  11  10        452.30        517.74        29.80 o
  -4  11  10        216.91        586.54        36.83 o
  -3  11  10        622.92        735.00        39.91 o
  -2  11  10         25.95        286.63        25.67 o
  -1  11  10       1367.76       1368.59        53.27 o
   0  11  10       1585.94       1376.10        58.49 o
   1  11  10       1328.82       1386.17        53.05 o
   2  11  10         23.77        227.57        28.86 o
   3  11  10        661.81        942.63        43.23 o
   4  11  10        226.90        577.40        42.65 o
   5  11  10        416.84        503.97        30.05 o
   6  11  10        122.79        215.65        25.71 o
   7  11  10       1180.79       1272.44        55.84 o
   8  11  10        108.06        186.96        25.16 o
   9  11  10       1015.15        942.00        39.16 o
  10  11  10        713.55        760.66        37.61 o
  11  11  10       1905.62       1890.56        55.49 o
 -11  12  10        279.59        201.93        41.63 o
 -10  12  10       1545.59       1452.96        46.94 o
  -9  12  10       3139.78       2818.60        68.04 o
  -8  12  10        229.03        374.02        31.02 o
  -7  12  10        113.34        301.01        27.73 o
  -6  12  10       3673.11       3805.18        84.16 o
  -5  12  10        239.77         70.50        25.43 o
  -4  12  10        138.10        128.37        26.03 o
  -3  12  10       1953.01       2449.94        69.81 o
  -2  12  10         31.59         85.11        29.74 o
  -1  12  10       1156.06       1007.46        52.67 o
   0  12  10       1201.63       1043.97        54.67 o
   1  12  10       1186.81       1051.30        59.80 o
   2  12  10         37.09         89.53        30.59 o
   3  12  10       1991.32       2411.58        76.30 o
   4  12  10        118.11        129.78        27.93 o
   5  12  10        236.65        150.44        26.46 o
   6  12  10       3716.28       3531.28        82.31 o
   7  12  10        127.70        340.90        31.29 o
   8  12  10        219.22        401.10        31.65 o
   9  12  10       2947.18       2623.36        69.65 o
  10  12  10       1612.06       1491.05        49.88 o
  11  12  10        269.43        173.83        29.44 o
  -9  13  10        305.64        447.44        36.19 o
  -8  13  10        513.00        636.27        33.17 o
  -7  13  10        331.48       1151.06        92.65 o
  -6  13  10        708.88        523.24        36.91 o
  -5  13  10        222.65        541.76        35.52 o
  -4  13  10        163.49        341.93        30.15 o
  -3  13  10        498.79        395.21        36.59 o
  -2  13  10        575.42        571.65        40.45 o
  -1  13  10        809.46       1408.48        60.38 o
   0  13  10        402.77        447.04        42.43 o
   1  13  10        775.59       1490.03       111.75 o
   2  13  10        494.54        495.46        37.64 o
   3  13  10        537.03        407.98        37.27 o
   4  13  10        132.93        308.95        31.23 o
   5  13  10        225.91        579.85        36.37 o
   6  13  10        722.83        517.21        36.72 o
   7  13  10        342.21       1394.77       184.58 o
   8  13  10        550.75        670.36        36.48 o
   9  13  10        326.12        406.17        30.43 o
  10  13  10        745.53        723.31        52.84 o
  -8  14  10        914.86        954.49        44.50 o
  -7  14  10       1598.37       1389.25        57.88 o
  -6  14  10       5876.55       5475.84       131.02 o
  -5  14  10       2768.73       2498.73        72.79 o
  -4  14  10        469.99        682.03        39.56 o
  -3  14  10       1409.02       1461.09        60.46 o
  -2  14  10       4719.19       4633.57       116.98 o
  -1  14  10         89.17        620.07        41.42 o
   0  14  10       1133.07       4849.17       208.85 o
   1  14  10         81.76        535.30        50.02 o
   2  14  10       4597.84       4543.36       126.93 o
   3  14  10       1566.10       1601.06        69.99 o
   4  14  10        449.99        651.08        47.49 o
   5  14  10       2745.46       2387.83        75.23 o
   6  14  10       5923.05       5758.76       143.46 o
   7  14  10       1647.10       1466.30        59.78 o
   8  14  10        890.42       1039.31        87.19 o
  -6  15  10        729.97       1064.99        60.98 o
  -5  15  10        373.51        368.95        33.97 o
  -4  15  10        282.82        511.60        52.81 o
  -3  15  10        359.91        385.14        33.70 o
  -2  15  10        226.68        398.82        45.68 o
  -1  15  10       2611.61       2333.41        80.76 o
   0  15  10        143.70         25.66        34.11 o
   1  15  10       2577.89       2249.64       101.86 o
   2  15  10        236.03        325.26        43.89 o
   3  15  10        339.24        293.85        34.95 o
   4  15  10        291.59        548.31        39.18 o
   5  15  10        355.38        394.02        43.96 o
   6  15  10        743.90       1136.63        77.62 o
  -3  16  10        668.97        733.55        79.03 o
  -2  16  10        296.15        292.34        39.51 o
  -1  16  10        456.47        320.54        47.12 o
   0  16  10       3211.17       2366.73       106.07 o
   1  16  10        439.29        443.43        48.45 o
   2  16  10        318.24        374.77        50.08 o
   3  16  10        639.37        699.79        60.09 o
   0   1  11        329.23        374.30        45.13 o
   1   1  11      44350.83      43828.87      2602.46 o
  -1   2  11       9642.59       9481.36       388.10 o
   0   2  11         35.11        521.02        61.33 o
   1   2  11       9504.42       9378.35       437.67 o
   2   2  11        402.69        308.37        38.32 o
  -2   3  11       1267.31       1080.95        64.93 o
  -1   3  11        177.53        399.23        53.21 o
   0   3  11       2175.94       2063.31       103.54 o
   1   3  11        177.83        311.53        42.71 o
   2   3  11       1279.20       1172.03        86.40 o
   3   3  11       3244.68       2996.48       166.72 o
  -3   4  11      38560.56      37732.55      1726.04 o
  -2   4  11      11366.06      11114.73       527.44 o
  -1   4  11       6711.15       6985.24       294.72 o
   0   4  11         29.52         72.86        27.57 o
   1   4  11       7047.86       7422.85       360.29 o
   2   4  11      11206.00      11739.12       550.69 o
   3   4  11      38904.41      39476.77      1802.85 o
   4   4  11        717.43        663.59        33.59 o
  -4   5  11       6622.39       6739.65       177.71 o
  -3   5  11       4937.34       4970.40       147.78 o
  -2   5  11      11020.74      10915.14       433.18 o
  -1   5  11       6070.01       5480.82       280.09 o
   0   5  11       3660.37       3482.97       189.77 o
   1   5  11       5730.59       5268.90       270.06 o
   2   5  11      11073.78      10800.75       416.65 o
   3   5  11       4835.19       4885.60       159.24 o
   4   5  11       6589.97       6661.72       208.31 o
   5   5  11        972.46       1083.06        46.32 o
  -5   6  11       5680.02       5611.35       139.96 o
  -4   6  11       1606.56       1674.84        56.10 o
  -3   6  11       8561.44       9047.97       214.84 o
  -2   6  11       2776.41       2811.29        85.47 o
  -1   6  11       8867.29      10074.10       332.31 o
   0   6  11     144294.47     133719.81      4175.48 o
   1   6  11       8800.35      10077.69       348.04 o
   2   6  11       2617.52       2686.84        91.47 o
   3   6  11       8639.12       8730.88       240.57 o
   4   6  11       1632.86       1721.30        62.05 o
   5   6  11       5592.08       5433.28       148.29 o
   6   6  11      13205.54      14588.31       365.78 o
  -6   7  11       4031.40       3836.18       112.76 o
  -5   7  11      16294.60      15518.84       332.63 o
  -4   7  11        265.95        280.29        27.94 o
  -3   7  11       2715.03       2837.83        86.06 o
  -2   7  11       1647.38       1594.58        58.80 o
  -1   7  11      34184.07      32040.17       766.41 o
   0   7  11        296.33       1052.31        95.37 o
   1   7  11      33656.54      31908.56      1013.45 o
   2   7  11       1643.70       1511.73        62.58 o
   3   7  11       2688.20       2552.75        83.74 o
   4   7  11        298.94        269.07        28.60 o
   5   7  11      16069.59      15641.85       363.79 o
   6   7  11       4095.14       3830.71       110.62 o
   7   7  11      33967.95      32709.95       665.81 o
  -7   8  11       2395.03       2318.81        60.65 o
  -6   8  11      24476.94      22377.03       421.05 o
  -5   8  11       3000.55       3165.48        99.38 o
  -4   8  11        467.32        437.25        33.02 o
  -3   8  11      11182.49      10599.08       253.97 o
  -2   8  11       7404.89       7246.03       212.89 o
  -1   8  11        273.03        248.56        28.52 o
   0   8  11      18535.82      19953.43       575.19 o
   1   8  11        313.48        368.23        47.11 o
   2   8  11       7535.85       7092.72       238.83 o
   3   8  11      11433.62      10354.50       276.50 o
   4   8  11        483.69        488.37        36.40 o
   5   8  11       3154.80       3246.03       119.34 o
   6   8  11      24322.52      22298.05       437.88 o
   7   8  11       2459.03       2505.56        60.95 o
   8   8  11       6793.58       7081.49       125.20 o
  -8   9  11        684.44       1100.85        36.90 o
  -7   9  11       2844.68       3166.37        91.84 o
  -6   9  11       2326.52       2427.80        64.95 o
  -5   9  11        921.39        937.09        37.97 o
  -4   9  11       1999.50       2465.26       120.98 o
  -3   9  11       1962.55       2218.10        76.23 o
  -2   9  11        284.55        510.95        40.93 o
  -1   9  11       6758.87       6492.80       180.22 o
   0   9  11         41.24         -1.36        35.42 o
   1   9  11       6640.49       6297.69       228.95 o
   2   9  11        306.44        590.87        50.02 o
   3   9  11       1978.69       2103.34        85.23 o
   4   9  11       2069.95       2627.41       123.76 o
   5   9  11        849.67        835.73        42.83 o
   6   9  11       2159.10       2309.58        55.59 o
   7   9  11       2958.03       3024.57        65.36 o
   8   9  11        684.78       1079.89        37.54 o
   9   9  11        521.04        561.13        29.39 o
  -9  10  11       5018.00       4798.96        92.36 o
  -8  10  11        393.77        504.51        30.37 o
  -7  10  11        824.85        857.54        37.24 o
  -6  10  11         96.27        145.63        24.50 o
  -5  10  11       9400.49       8764.21       149.40 o
  -4  10  11        826.64        713.44        31.63 o
  -3  10  11       5154.29       5041.59       115.10 o
  -2  10  11       2084.24       1994.80        70.71 o
  -1  10  11       4352.78       4555.44       160.03 o
   0  10  11       1841.58       2048.18        99.92 o
   1  10  11       4343.48       4160.16       140.37 o
   2  10  11       2270.89       2193.11        81.30 o
   3  10  11       4983.81       4775.27       118.16 o
   4  10  11        785.61        649.87        35.36 o
   5  10  11       9454.32       8388.42       158.34 o
   6  10  11         90.15        157.80        23.76 o
   7  10  11        860.02        838.14        35.07 o
   8  10  11        416.29        506.86        29.49 o
   9  10  11       4943.25       4765.30        89.69 o
  10  10  11       1331.03       1584.99        47.47 o
 -10  11  11        141.27        216.44        25.76 o
  -9  11  11       1318.94       1514.29        49.70 o
  -8  11  11        875.04        921.81        36.89 o
  -7  11  11       1738.87       1739.50        53.90 o
  -6  11  11        703.16        653.37        34.75 o
  -5  11  11       1005.82        808.47        37.70 o
  -4  11  11        463.52        784.05        35.86 o
  -3  11  11       1011.38       1019.69        39.94 o
  -2  11  11        726.30        840.81        37.26 o
  -1  11  11         40.12         51.50        28.15 o
   0  11  11        251.52        223.25        32.84 o
   1  11  11         28.88         23.56        28.16 o
   2  11  11        696.40        782.89        42.02 o
   3  11  11       1040.85        974.04        44.96 o
   4  11  11        359.57        671.07        36.35 o
   5  11  11       1080.83        893.64        36.96 o
   6  11  11        737.55        696.73        34.72 o
   7  11  11       1745.53       1707.36        55.74 o
   8  11  11        891.68        939.48        38.58 o
   9  11  11       1378.54       1531.09        49.21 o
  10  11  11        159.72        245.23        29.80 o
  11  11  11        690.35        640.85        32.83 o
 -11  12  11        356.04        399.77        60.72 o
 -10  12  11        693.17        766.84        33.07 o
  -9  12  11         31.46        760.03        36.87 o
  -8  12  11       3151.88       3078.06        77.59 o
  -7  12  11       2341.66       2257.32        63.21 o
  -6  12  11       3339.85       3198.65        79.51 o
  -5  12  11         95.87         93.13        25.33 o
  -4  12  11        926.29        984.70        43.10 o
  -3  12  11      11613.61      11186.57       203.83 o
  -2  12  11        168.10        180.27        32.15 o
  -1  12  11       1248.96       1591.45        70.42 o
   0  12  11       3216.27       3584.95       114.03 o
   1  12  11       1220.92       1721.03        70.08 o
   2  12  11        175.48        176.88        36.43 o
   3  12  11      11277.53      10665.17       204.87 o
   4  12  11        964.32        947.54        43.56 o
   5  12  11        116.86        114.12        26.24 o
   6  12  11       3311.24       3260.84        74.66 o
   7  12  11       2381.45       2301.44        67.01 o
   8  12  11       3289.28       3199.26        93.10 o
   9  12  11         38.49        743.79        39.69 o
  10  12  11        713.85        773.17        37.65 o
  11  12  11        342.96        305.80        40.06 o
  -9  13  11        518.32        530.84        29.03 o
  -8  13  11        610.61        840.08        38.69 o
  -7  13  11      11822.96      10999.31       248.81 o
  -6  13  11        295.77        480.34        38.75 o
  -5  13  11        695.65       1087.66        68.19 o
  -4  13  11        590.56        488.59        34.30 o
  -3  13  11        922.79        897.34        46.12 o
  -2  13  11       2319.83       2332.63        75.18 o
  -1  13  11       7473.62       8297.06       197.38 o
   0  13  11       2583.74       2824.45        92.52 o
   1  13  11       7682.64       8747.16       222.84 o
   2  13  11       2282.87       2341.45        73.33 o
   3  13  11        892.15        890.62        46.81 o
   4  13  11        570.77        473.58        33.23 o
   5  13  11        793.03       1298.12        55.52 o
   6  13  11        304.48        481.38        38.86 o
   7  13  11      11909.74      10837.63       230.59 o
   8  13  11        555.90        653.42        37.58 o
   9  13  11        457.92        413.15        34.68 o
  10  13  11        479.54        686.23        61.33 o
  -8  14  11        423.42        690.30        41.40 o
  -7  14  11       1165.14       1100.81        50.48 o
  -6  14  11       1470.89       1995.50        67.20 o
  -5  14  11        582.44        616.14        44.11 o
  -4  14  11       1383.50       1112.62        47.19 o
  -3  14  11        664.90        722.68        43.14 o
  -2  14  11       1016.93       1136.63        56.06 o
  -1  14  11       2157.94       1884.30        74.13 o
   0  14  11       3809.79       4887.14       166.48 o
   1  14  11       2138.30       2001.61       119.66 o
   2  14  11        991.32       1208.20        72.19 o
   3  14  11        591.63        636.70        46.04 o
   4  14  11       1367.53       1031.38        53.20 o
   5  14  11        553.75        540.80        39.07 o
   6  14  11       1515.22       2229.73        85.29 o
   7  14  11       1166.52       1024.53        51.63 o
   8  14  11        415.34        805.43        91.71 o
  -6  15  11        360.60        381.26        34.84 o
  -5  15  11        345.47        426.84        45.26 o
  -4  15  11        761.42        904.36        45.57 o
  -3  15  11       1175.78        966.11        46.29 o
  -2  15  11       1184.42        857.54        52.46 o
  -1  15  11        436.96        603.83        55.73 o
   0  15  11        145.90        -19.03        33.90 o
   1  15  11        452.29        610.12        58.85 o
   2  15  11       1149.51        883.12        62.32 o
   3  15  11       1177.69        971.10        49.28 o
   4  15  11        806.91        942.76        49.02 o
   5  15  11        374.50        434.05        43.40 o
   6  15  11        336.60        314.43        45.96 o
  -3  16  11       1048.91       1001.71        91.39 o
  -2  16  11       2074.05       1599.58        93.14 o
  -1  16  11        292.61        263.97        56.36 o
   0  16  11        563.19        826.27        68.68 o
   1  16  11        273.15        345.18        69.93 o
   2  16  11       2167.42       1609.43        93.14 o
   3  16  11       1057.30       1042.03        85.87 o
   0   0  12    1795351.00    1734790.88    135122.86 o
   0   1  12       4054.85       4120.88       186.34 o
   1   1  12      93057.63      85456.65      3846.07 o
  -1   2  12       1252.67       1222.15        77.34 o
   0   2  12        902.67        884.74       138.78 o
   1   2  12       1424.26       1400.12        92.65 o
   2   2  12         11.09        178.46        40.06 o
  -2   3  12      14934.32      13391.25       541.96 o
  -1   3  12       1065.66       1263.60       105.17 o
   0   3  12        297.48        234.75        38.32 o
   1   3  12       1273.15       1535.82        83.70 o
   2   3  12      14993.87      14038.05       657.65 o
   3   3  12       1037.76       1374.45       152.22 o
  -3   4  12       2802.10       2652.99       117.72 o
  -2   4  12        700.63        648.89        73.02 o
  -1   4  12      12291.61      11744.90       476.95 o
   0   4  12      13087.82      11616.35       474.74 o
   1   4  12      12270.64      12165.34       574.18 o
   2   4  12        790.32        768.64        76.33 o
   3   4  12       2642.62       2517.12       104.68 o
   4   4  12       3067.54       2743.16        90.19 o
  -4   5  12      14220.64      14417.16       314.67 o
  -3   5  12        836.00        886.64        43.75 o
  -2   5  12       3964.61       3678.03       128.10 o
  -1   5  12      36546.69      31709.34      1455.61 o
   0   5  12          2.18        369.40        49.48 o
   1   5  12      36841.91      32235.07      1207.61 o
   2   5  12       4217.14       3939.47       154.25 o
   3   5  12        855.99        993.38        50.17 o
   4   5  12      14323.73      14097.36       357.93 o
   5   5  12      17417.93      17176.29       413.95 o
  -5   6  12       1769.52       1746.01        70.41 o
  -4   6  12       3244.68       3360.79        93.04 o
  -3   6  12       7189.72       7193.14       174.24 o
  -2   6  12       4365.36       4250.03       113.17 o
  -1   6  12        603.70        852.03        44.01 o
   0   6  12      53127.54      45958.98      1292.09 o
   1   6  12        562.98        771.03        41.86 o
   2   6  12       4562.90       4344.23       130.75 o
   3   6  12       7194.07       6962.82       185.93 o
   4   6  12       3406.39       3412.64       104.40 o
   5   6  12       1744.69       1762.69        65.72 o
   6   6  12       2044.13       2539.57       102.45 o
  -6   7  12       3640.47       4134.55       123.22 o
  -5   7  12      15706.21      14726.17       328.35 o
  -4   7  12        466.10        470.63        33.47 o
  -3   7  12       1115.67       1152.28        51.53 o
  -2   7  12        893.01       1558.54        71.31 o
  -1   7  12      17427.64      18456.56       449.29 o
   0   7  12        450.67        497.26        39.51 o
   1   7  12      17807.83      18261.46       591.42 o
   2   7  12        907.09       1387.64        60.60 o
   3   7  12       1141.86        998.98        51.01 o
   4   7  12        449.60        462.64        34.92 o
   5   7  12      15840.53      14735.88       347.55 o
   6   7  12       3525.10       4352.91       120.01 o
   7   7  12       3091.30       6512.99       221.81 o
  -7   8  12       1886.73       1675.40        45.31 o
  -6   8  12      11998.40      13535.10       264.17 o
  -5   8  12       1914.88       1948.02        67.14 o
  -4   8  12       2129.59       1891.97        70.02 o
  -3   8  12       1819.21       2320.49        77.00 o
  -2   8  12       2324.73       3000.29        98.68 o
  -1   8  12        196.41        346.98        32.05 o
   0   8  12      73030.13      66076.09      1835.93 o
   1   8  12        249.46        353.41        49.38 o
   2   8  12       2409.96       3229.77       130.11 o
   3   8  12       1772.19       2141.40        91.50 o
   4   8  12       2141.23       1976.88        71.05 o
   5   8  12       1856.26       1856.80        64.04 o
   6   8  12      12068.39      13652.34       264.30 o
   7   8  12       1958.61       1768.11        47.61 o
   8   8  12      18167.44      17057.98       282.14 o
  -8   9  12       5518.72       4579.71        87.99 o
  -7   9  12       6399.03       5935.82       114.71 o
  -6   9  12       1440.80       1259.02        46.30 o
  -5   9  12       5360.02       5217.10       105.26 o
  -4   9  12        842.65       1006.49        46.64 o
  -3   9  12       4137.69       3529.85        97.81 o
  -2   9  12       2652.70       2551.85        90.79 o
  -1   9  12       3777.15       4018.66       119.09 o
   0   9  12        107.08        121.33        55.50 o
   1   9  12       4205.62       4620.06       158.32 o
   2   9  12       2630.46       2394.34       124.94 o
   3   9  12       4170.61       3608.49       111.15 o
   4   9  12        874.62        956.00        48.74 o
   5   9  12       5355.49       5351.77       113.31 o
   6   9  12       1553.76       1353.41        42.35 o
   7   9  12       6290.31       5698.76       103.57 o
   8   9  12       5432.91       4494.34        87.80 o
   9   9  12       2517.38       2453.87        58.27 o
  -9  10  12       1237.27       1557.28        45.93 o
  -8  10  12        398.98        471.51        29.81 o
  -7  10  12        971.92       1043.62        43.12 o
  -6  10  12       1388.98       1378.61        47.83 o
  -5  10  12       4157.94       4422.51        86.75 o
  -4  10  12       2325.69       2320.42        54.66 o
  -3  10  12       7062.53       6332.34       121.14 o
  -2  10  12       2676.49       2497.07        69.87 o
  -1  10  12       3762.37       3623.85       126.98 o
   0  10  12        403.73        516.98        49.40 o
   1  10  12       3771.42       3630.20       126.98 o
   2  10  12       2558.91       2430.96        87.53 o
   3  10  12       7568.61       6667.26       135.62 o
   4  10  12       2378.26       2346.99        73.65 o
   5  10  12       4064.05       4286.00       112.01 o
   6  10  12       1343.18       1256.61        45.57 o
   7  10  12        978.80       1053.70        37.82 o
   8  10  12        452.76        484.74        28.62 o
   9  10  12       1215.60       1503.61        42.59 o
  10  10  12       1670.53       1632.18        49.84 o
 -10  11  12        719.29        688.87        36.65 o
  -9  11  12        150.59        153.99        24.93 o
  -8  11  12       1176.16       1152.46        40.62 o
  -7  11  12        705.31       1053.71        41.41 o
  -6  11  12        425.99        498.01        32.75 o
  -5  11  12        195.75        224.29        28.06 o
  -4  11  12        574.07        500.51        31.75 o
  -3  11  12       1511.77       1549.46        51.83 o
  -2  11  12       3083.67       2995.83        76.42 o
  -1  11  12        447.19        482.56        33.12 o
   0  11  12         92.41         81.80        41.66 o
   1  11  12        491.41        504.59        41.98 o
   2  11  12       3038.16       3135.34        82.74 o
   3  11  12       1547.72       1493.59        51.69 o
   4  11  12        570.48        512.83        32.71 o
   5  11  12        217.21        228.94        27.00 o
   6  11  12        392.76        495.58        32.92 o
   7  11  12        701.08        996.39        44.31 o
   8  11  12       1138.75       1134.79        40.35 o
   9  11  12        146.09        152.28        26.48 o
  10  11  12        624.31        625.72        38.24 o
  11  11  12         86.38          6.28        22.88 o
 -10  12  12        557.73        463.15        27.15 o
  -9  12  12       3952.91       3581.85        81.53 o
  -8  12  12       2769.95       3132.71        80.14 o
  -7  12  12       1372.74       1637.97        68.53 o
  -6  12  12        862.59       1035.60        41.58 o
  -5  12  12       1570.87       1457.45        51.29 o
  -4  12  12        463.58        324.09        30.17 o
  -3  12  12       5759.24       7013.31       139.27 o
  -2  12  12       2279.09       1844.64        61.46 o
  -1  12  12       1105.99       1259.88        56.19 o
   0  12  12       6142.05       6442.58       152.46 o
   1  12  12       1101.83       1126.18        59.04 o
   2  12  12       2279.17       1952.35        66.52 o
   3  12  12       5933.76       7144.57       147.56 o
   4  12  12        448.70        356.64        33.16 o
   5  12  12       1506.03       1333.40        50.44 o
   6  12  12        832.96        986.22        41.46 o
   7  12  12       1388.63       1855.96        59.64 o
   8  12  12       2636.61       2985.05        82.57 o
   9  12  12       3982.44       3630.66        89.74 o
  10  12  12        518.61        383.66        32.20 o
  11  12  12        440.54        416.35        69.39 o
  -9  13  12       2082.84       1742.56        54.33 o
  -8  13  12       3676.62       3252.74        86.06 o
  -7  13  12       4317.92       6495.73       155.76 o
  -6  13  12       2838.26       2431.56        78.59 o
  -5  13  12      12558.01      10742.16       225.56 o
  -4  13  12       1938.60       1858.93        58.91 o
  -3  13  12        509.03        490.73        38.66 o
  -2  13  12       1330.13       1514.41        61.74 o
  -1  13  12      15064.75      15165.81       321.64 o
   0  13  12         34.30        382.08        39.93 o
   1  13  12      14810.50      14529.58       341.92 o
   2  13  12       1351.36       1532.59        61.12 o
   3  13  12        471.10        475.36        37.34 o
   4  13  12       1935.96       1732.77        58.89 o
   5  13  12      12494.62      10781.81       212.81 o
   6  13  12       2745.13       2324.60        72.44 o
   7  13  12       4351.68       6400.17       151.51 o
   8  13  12       3723.34       3120.89        83.90 o
   9  13  12       2065.34       1746.99        67.00 o
  -8  14  12       1973.78       1581.70        74.93 o
  -7  14  12       1589.81       1514.63        54.03 o
  -6  14  12       2053.09       2421.55        86.74 o
  -5  14  12       1255.20       1091.88        47.23 o
  -4  14  12       1178.11       1000.19        44.96 o
  -3  14  12        338.37        359.48        42.82 o
  -2  14  12        806.61        789.36        44.41 o
  -1  14  12        146.37        345.80        40.08 o
   0  14  12      13328.77      12143.57       322.08 o
   1  14  12        127.33        348.38        46.50 o
   2  14  12        849.66        748.60        47.88 o
   3  14  12        283.91        269.87        37.83 o
   4  14  12       1193.38       1036.26        58.67 o
   5  14  12       1322.39       1122.41        62.49 o
   6  14  12       1933.06       2307.72        76.02 o
   7  14  12       1556.70       1454.45        62.00 o
   8  14  12       1998.89       1658.32        86.40 o
  -6  15  12        615.91        376.78        40.29 o
  -5  15  12        346.66        468.37        45.53 o
  -4  15  12       1167.46        703.02        41.29 o
  -3  15  12        451.24        358.51        34.87 o
  -2  15  12         16.74        176.77        30.02 o
  -1  15  12       1300.55       1431.28        51.98 o
   0  15  12         18.39        -36.88        36.88 o
   1  15  12       1296.03       1529.92        70.76 o
   2  15  12         24.44        170.04        33.90 o
   3  15  12        456.50        402.49        36.94 o
   4  15  12       1167.87        682.65        41.29 o
   5  15  12        328.36        487.49        43.64 o
   6  15  12        627.68        533.16        48.06 o
  -3  16  12        195.81        289.13        57.74 o
  -2  16  12        119.48        334.04        86.74 o
  -1  16  12        287.81        170.85        45.60 o
   0  16  12        576.44        396.21        52.84 o
   1  16  12        291.67        224.19        45.96 o
   2  16  12        131.11        269.60        45.96 o
   3  16  12        198.33        245.42        95.41 o
   0   1  13          2.53        131.07        38.32 o
   1   1  13     138950.12     132290.73      5959.41 o
  -1   2  13       1229.08       1310.89       100.16 o
   0   2  13     150331.62     123654.72      6832.62 o
   1   2  13       1695.07       2060.16       171.55 o
   2   2  13         92.95        148.25        47.80 o
  -2   3  13       9345.77       8452.38       413.91 o
  -1   3  13        206.34        316.38        42.98 o
   0   3  13        222.96        248.60        40.61 o
   1   3  13        225.93        257.91        39.51 o
   2   3  13       9403.79       8593.00       417.24 o
   3   3  13       2711.07       2041.03       129.43 o
  -3   4  13       4263.50       3821.18       128.92 o
  -2   4  13        314.08        246.78        54.75 o
  -1   4  13       2781.34       2705.71       131.32 o
   0   4  13       5720.88       5086.01       265.42 o
   1   4  13       2747.99       2749.99       159.63 o
   2   4  13        342.11        363.26        43.64 o
   3   4  13       4292.30       3760.75       115.01 o
   4   4  13       5690.89       5115.49       152.06 o
  -4   5  13       1154.10        849.86        36.00 o
  -3   5  13       9231.49       8737.03       229.85 o
  -2   5  13       6466.59       6150.31       179.38 o
  -1   5  13      33428.30      29751.59       798.95 o
   0   5  13       1066.35       1031.39        61.80 o
   1   5  13      33217.80      30041.76       868.84 o
   2   5  13       6333.63       6234.79       195.53 o
   3   5  13       9326.66       8925.21       268.53 o
   4   5  13       1111.04        836.98        39.57 o
   5   5  13       2568.78       2223.25        73.42 o
  -5   6  13       1621.51       1959.40       111.38 o
  -4   6  13        409.11        564.15        33.75 o
  -3   6  13       2896.03       2905.91        88.44 o
  -2   6  13       7989.46       7089.78       175.79 o
  -1   6  13        440.16        796.69        40.39 o
   0   6  13     200697.23     179430.48      4999.00 o
   1   6  13        463.45        779.31        55.72 o
   2   6  13       7925.84       7152.61       204.74 o
   3   6  13       2762.94       2851.35        82.96 o
   4   6  13        352.82        464.96        34.20 o
   5   6  13       1588.68       1921.34        69.26 o
   6   6  13      20997.30      23413.44       737.88 o
  -6   7  13       6411.02       5739.21       150.49 o
  -5   7  13      11036.57      12492.65       292.50 o
  -4   7  13        205.20        175.91        28.13 o
  -3   7  13        979.22        912.43        49.98 o
  -2   7  13        332.54        479.35        31.24 o
  -1   7  13      50204.48      46160.07      1027.94 o
   0   7  13        510.62        663.97        46.91 o
   1   7  13      49036.37      46449.88      1450.06 o
   2   7  13        293.00        414.31        35.30 o
   3   7  13       1043.87        969.83        49.02 o
   4   7  13        266.43        192.54        29.00 o
   5   7  13      10783.58      11964.27       292.41 o
   6   7  13       6385.00       5606.82       151.36 o
   7   7  13      11486.89      13270.47       271.75 o
  -7   8  13       4925.97       4386.34        83.65 o
  -6   8  13      14298.22      13351.49       252.38 o
  -5   8  13        439.75        609.29        39.20 o
  -4   8  13       2731.32       2766.65        88.32 o
  -3   8  13       4630.15       3828.75       109.83 o
  -2   8  13      14779.85      14157.76       334.26 o
  -1   8  13       2105.09       1990.36        74.04 o
   0   8  13       2478.67       3359.13       177.58 o
   1   8  13       2470.88       2474.05       104.92 o
   2   8  13      14650.99      13997.79       427.88 o
   3   8  13       4568.74       3619.21       123.38 o
   4   8  13       2817.22       2580.85        85.54 o
   5   8  13        462.63        558.47        37.98 o
   6   8  13      14680.11      13575.32       251.33 o
   7   8  13       4866.28       4246.65        85.22 o
   8   8  13       1121.84       2148.57        55.73 o
  -8   9  13       2277.98       2395.18        57.90 o
  -7   9  13       4436.77       4913.02        97.64 o
  -6   9  13       4556.09       4362.40       101.73 o
  -5   9  13       2046.10       2186.92        54.95 o
  -4   9  13        710.19        484.06        34.29 o
  -3   9  13        441.12        471.59        36.13 o
  -2   9  13       6376.23       6293.46       177.66 o
  -1   9  13       5491.53       5538.82       146.77 o
   0   9  13          8.60        -15.17        35.42 o
   1   9  13       5210.23       5201.86       195.78 o
   2   9  13       6398.33       6180.21       229.51 o
   3   9  13        446.68        380.10        40.98 o
   4   9  13        765.82        495.47        39.14 o
   5   9  13       1997.68       2077.97        56.29 o
   6   9  13       4510.62       4105.83        83.37 o
   7   9  13       4648.18       5160.45        92.96 o
   8   9  13       2232.46       2383.49        59.07 o
   9   9  13       1995.01       2038.96        53.83 o
  -9  10  13       3755.32       3096.49        72.95 o
  -8  10  13        734.91        661.01        35.71 o
  -7  10  13        106.44        101.65        27.35 o
  -6  10  13       1488.60       1495.20        50.40 o
  -5  10  13       1371.37       1610.98        52.41 o
  -4  10  13       3216.57       3063.68        65.98 o
  -3  10  13       2721.05       3037.11        66.75 o
  -2  10  13        275.89        311.04        27.99 o
  -1  10  13        624.99        655.66        41.04 o
   0  10  13        356.40        454.85        45.15 o
   1  10  13        662.99        671.97        71.69 o
   2  10  13        274.73        259.38        37.46 o
   3  10  13       2551.46       2763.63        73.09 o
   4  10  13       3224.48       3037.52        73.84 o
   5  10  13       1364.98       1631.34        51.20 o
   6  10  13       1542.91       1561.48        50.37 o
   7  10  13         94.32         98.37        21.31 o
   8  10  13        716.84        706.33        31.90 o
   9  10  13       3808.90       3137.74        63.64 o
  10  10  13         13.21         58.01        28.64 o
 -10  11  13        648.53        611.83        32.73 o
  -9  11  13         49.85         64.15        26.49 o
  -8  11  13        655.75        633.54        35.41 o
  -7  11  13       2185.87       2110.54        61.24 o
  -6  11  13        568.78        612.45        34.15 o
  -5  11  13        183.97        202.01        27.40 o
  -4  11  13       1614.46       1587.16        50.21 o
  -3  11  13         50.89         71.11        23.25 o
  -2  11  13       1162.81       1195.91        45.70 o
  -1  11  13       1037.19       1010.21        44.74 o
   0  11  13          2.39         22.30        28.56 o
   1  11  13       1081.43       1044.40        49.16 o
   2  11  13       1251.11       1349.52        54.07 o
   3  11  13         57.18        141.78        27.28 o
   4  11  13       1599.20       1530.17        49.77 o
   5  11  13        199.11        257.31        29.24 o
   6  11  13        551.20        605.13        41.16 o
   7  11  13       2136.97       2084.04        61.69 o
   8  11  13        713.74        696.32        37.66 o
   9  11  13         55.56         64.38        26.65 o
  10  11  13        723.03        589.72        37.15 o
  11  11  13          3.05        -21.97        21.97 o
 -10  12  13        467.01        425.44        27.68 o
  -9  12  13       1179.93       1078.37        43.13 o
  -8  12  13       2765.70       2975.46        81.12 o
  -7  12  13       4582.60       4122.60       112.18 o
  -6  12  13       1216.45       1417.57        49.53 o
  -5  12  13         66.53        163.21        26.84 o
  -4  12  13        464.78        383.28        30.71 o
  -3  12  13      11863.08      11470.66       219.81 o
  -2  12  13       1149.17       1284.00        51.12 o
  -1  12  13       1457.53       1510.81        54.98 o
   0  12  13       6943.20       7324.69       175.48 o
   1  12  13       1433.21       1397.38        63.46 o
   2  12  13       1153.74       1306.91        59.28 o
   3  12  13      12002.78      11369.75       212.22 o
   4  12  13        475.98        426.91        32.96 o
   5  12  13         73.04        148.61        27.08 o
   6  12  13       1284.28       1521.60        50.60 o
   7  12  13       4683.08       4208.52       100.97 o
   8  12  13       2656.24       2815.33        79.17 o
   9  12  13       1198.18       1096.84        46.31 o
  10  12  13        480.43        408.98        33.86 o
  -9  13  13        725.35        675.00        37.07 o
  -8  13  13        515.84        682.62        34.70 o
  -7  13  13      14442.80      13683.79       300.70 o
  -6  13  13         43.93        370.34        35.05 o
  -5  13  13        714.30       1556.77       134.81 o
  -4  13  13       1154.53       1297.28        57.36 o
  -3  13  13        233.44        335.15        31.79 o
  -2  13  13       2165.18       2300.46        85.19 o
  -1  13  13      11139.17      10853.00       244.75 o
   0  13  13       1222.92       1543.71        69.00 o
   1  13  13      11234.23      10920.99       257.98 o
   2  13  13       2232.34       2259.58        74.82 o
   3  13  13        238.25        295.83        37.16 o
   4  13  13       1195.53       1146.68        46.89 o
   5  13  13        703.68       1424.12        74.96 o
   6  13  13         46.08        359.37        37.22 o
   7  13  13      14222.93      13383.50       279.43 o
   8  13  13        518.65        640.76        40.54 o
   9  13  13        709.66        723.19        49.40 o
  -8  14  13       1371.88       1372.00       130.11 o
  -7  14  13        456.91        421.68        31.75 o
  -6  14  13       5855.49       6012.51       208.18 o
  -5  14  13        601.50        588.95        35.68 o
  -4  14  13       2178.21       1859.22        62.08 o
  -3  14  13        667.63        520.72        37.67 o
  -2  14  13       2343.92       2558.69        76.45 o
  -1  14  13        638.97        872.95        46.51 o
   0  14  13       9851.29      10277.76       277.94 o
   1  14  13        585.83        690.90        53.58 o
   2  14  13       2275.31       2288.13        91.07 o
   3  14  13        694.12        495.85        54.12 o
   4  14  13       2256.97       1934.57        65.62 o
   5  14  13        607.67        565.80        37.45 o
   6  14  13       5804.19       5782.81       169.68 o
   7  14  13        438.81        435.02        73.91 o
   8  14  13       1331.56       1459.65        91.39 o
  -6  15  13         54.35         41.63        57.74 o
  -5  15  13       2977.62       2395.78        87.41 o
  -4  15  13          0.23         -9.19        31.15 o
  -3  15  13        210.10        285.00        28.76 o
  -2  15  13       2332.01       1930.24        66.44 o
  -1  15  13       2754.58       2718.15        77.85 o
   0  15  13         38.88        -31.60        31.60 o
   1  15  13       2812.20       2759.98        97.65 o
   2  15  13       2358.23       1944.65        82.24 o
   3  15  13        206.73        251.08        39.68 o
   4  15  13          0.66         65.00        33.67 o
   5  15  13       2951.46       2336.82       116.55 o
   6  15  13         69.05        197.54        60.72 o
  -2  16  13        119.20        173.48       104.09 o
  -1  16  13        216.63        123.91        42.71 o
   0  16  13        143.26        164.81        42.71 o
   1  16  13        221.06        120.20        42.71 o
   2  16  13         89.00        138.78        69.39 o
   1   1  14      78218.99      71654.36      2795.17 o
  -1   2  14       2684.87       2644.27       134.24 o
   0   2  14       1472.49       1449.69        92.45 o
   1   2  14       2494.74       2461.49       125.55 o
   2   2  14      10090.15       9562.35       398.86 o
  -2   3  14       4336.03       4338.37       233.56 o
  -1   3  14       8949.87       8823.20       372.83 o
   0   3  14         28.08         39.73        33.01 o
   1   3  14       8940.46       9068.27       379.28 o
   2   3  14       4341.99       4580.18       243.15 o
   3   3  14        541.01        677.46        52.10 o
  -3   4  14       1161.31       1090.41        44.57 o
  -2   4  14       1387.14       1230.96        79.72 o
  -1   4  14       4754.79       4545.75       243.58 o
   0   4  14      21935.22      20912.91      1046.65 o
   1   4  14       4788.41       4577.33       194.00 o
   2   4  14       1457.38       1313.02        68.80 o
   3   4  14        879.45        760.73        42.27 o
   4   4  14       1073.96       1370.75        58.65 o
  -4   5  14       3581.81       3656.20       101.21 o
  -3   5  14       3566.22       3593.46        88.18 o
  -2   5  14       1803.99       1575.11        60.96 o
  -1   5  14      14705.70      14242.89       395.13 o
   0   5  14       3843.02       4388.77       133.24 o
   1   5  14      15426.17      15269.68       484.57 o
   2   5  14       1877.69       1686.07        72.82 o
   3   5  14       3600.78       3601.95       113.90 o
   4   5  14       3595.17       3707.01       100.71 o
   5   5  14        363.83        630.54        37.00 o
  -5   6  14       1693.35       1607.95        66.10 o
  -4   6  14        743.68       1057.79        63.36 o
  -3   6  14      14288.16      14243.65       332.99 o
  -2   6  14      47823.87      42973.88       956.86 o
  -1   6  14      14606.23      13181.07       328.36 o
   0   6  14       1792.53       3643.06       346.96 o
   1   6  14      14729.61      13366.07       364.19 o
   2   6  14      47746.37      43172.34      1050.49 o
   3   6  14      14511.10      14100.51       330.19 o
   4   6  14        808.31       1100.98        49.75 o
   5   6  14       1718.27       1662.63        68.21 o
   6   6  14     108250.02      99212.91      2218.60 o
  -6   7  14        576.32        653.13        39.99 o
  -5   7  14       6874.25       7379.06       192.78 o
  -4   7  14        337.59        348.53        30.27 o
  -3   7  14       8660.83       8545.38       221.99 o
  -2   7  14       2095.08       2114.53        70.30 o
  -1   7  14      68432.12      62732.81      1391.11 o
   0   7  14       5100.32       4653.32       155.49 o
   1   7  14      69568.17      63294.21      1763.75 o
   2   7  14       2011.16       2071.46        77.74 o
   3   7  14       8509.01       8095.09       238.13 o
   4   7  14        343.58        358.78        36.12 o
   5   7  14       7305.09       7922.10       192.08 o
   6   7  14        543.80        584.14        39.14 o
   7   7  14      81407.74      73104.19      1273.94 o
  -7   8  14       2369.17       2403.06        61.88 o
  -6   8  14       7141.79       8136.86       160.77 o
  -5   8  14        753.97        954.74        46.12 o
  -4   8  14        236.02        208.12        30.27 o
  -3   8  14        267.54        280.05        30.27 o
  -2   8  14       4821.24       4930.90       133.50 o
  -1   8  14       4449.50       4083.06       108.56 o
   0   8  14       3785.47       4157.76       132.02 o
   1   8  14       3958.80       3450.58       155.77 o
   2   8  14       4802.23       4835.33       168.83 o
   3   8  14        282.14        304.13        35.56 o
   4   8  14        251.73        229.84        31.12 o
   5   8  14        728.77        868.21        44.39 o
   6   8  14       6820.48       7661.96       150.39 o
   7   8  14       2444.16       2631.75        61.08 o
   8   8  14        556.87        520.78        29.02 o
  -8   9  14       1315.62       1254.87        42.92 o
  -7   9  14       2297.74       2448.22        65.32 o
  -6   9  14        305.52        430.26        29.67 o
  -5   9  14       4783.46       5249.33        99.74 o
  -4   9  14        138.83        128.88        22.56 o
  -3   9  14        717.04        695.68        38.93 o
  -2   9  14       2833.01       2728.97        88.10 o
  -1   9  14       1067.19       1416.14        70.47 o
   0   9  14        258.80        354.74        48.88 o
   1   9  14       1149.75       1470.65        83.94 o
   2   9  14       2908.46       2594.18       109.02 o
   3   9  14        759.75        694.91        54.69 o
   4   9  14        116.16         93.01        27.56 o
   5   9  14       4822.80       5168.22       100.92 o
   6   9  14        308.08        460.58        27.32 o
   7   9  14       2255.34       2511.94        58.72 o
   8   9  14       1464.68       1532.69        45.80 o
   9   9  14         91.07        371.11        27.17 o
  -9  10  14        939.08       1076.14        42.61 o
  -8  10  14       1051.20       1143.14        41.50 o
  -7  10  14        702.20        595.09        35.76 o
  -6  10  14        628.15        658.62        36.94 o
  -5  10  14        217.83        325.93        28.23 o
  -4  10  14       3345.67       3334.94        72.11 o
  -3  10  14        389.09        402.99        26.85 o
  -2  10  14       1506.55       1511.47        45.10 o
  -1  10  14       1044.76        822.20        41.56 o
   0  10  14       4084.34       4098.36       119.12 o
   1  10  14       1041.72        860.41        44.59 o
   2  10  14       1521.01       1409.81        56.31 o
   3  10  14        321.57        287.38        30.98 o
   4  10  14       3289.23       3256.25        77.73 o
   5  10  14        275.21        426.91        29.89 o
   6  10  14        649.56        661.63        32.62 o
   7  10  14        658.99        554.11        33.15 o
   8  10  14       1019.41        978.23        36.05 o
   9  10  14        904.55       1084.72        38.77 o
  10  10  14          0.10        -12.48        24.65 o
 -10  11  14        663.08        613.15        31.65 o
  -9  11  14        144.09        167.49        29.80 o
  -8  11  14         74.89        242.88        36.61 o
  -7  11  14       2783.51       2943.34        74.06 o
  -6  11  14       1348.78       1202.50        45.29 o
  -5  11  14        917.44        820.93        40.50 o
  -4  11  14       1115.44       1241.92        42.50 o
  -3  11  14        613.78        609.97        34.52 o
  -2  11  14       4384.89       3951.06        90.59 o
  -1  11  14       2023.59       2015.08        60.26 o
   0  11  14       1000.67       1096.65        50.17 o
   1  11  14       1960.95       1907.29        61.30 o
   2  11  14       4361.06       3897.05        96.92 o
   3  11  14        631.93        592.57        38.83 o
   4  11  14       1129.63       1260.26        44.12 o
   5  11  14        836.43        760.32        37.89 o
   6  11  14       1346.58       1270.30        45.93 o
   7  11  14       2790.78       2883.25        71.10 o
   8  11  14         60.37        185.35        30.20 o
   9  11  14        152.05        171.84        34.70 o
  10  11  14        622.98        558.68        34.87 o
  11  11  14        380.93        365.07        28.32 o
 -10  12  14        793.46        870.79        37.01 o
  -9  12  14        769.94        796.25        36.00 o
  -8  12  14        321.18        656.09        40.82 o
  -7  12  14       1031.27       1266.32        51.28 o
  -6  12  14       6088.30       5501.85       118.94 o
  -5  12  14        388.89        529.16        41.41 o
  -4  12  14        174.26        195.98        26.77 o
  -3  12  14       4400.45       4564.32       104.06 o
  -2  12  14       2674.91       2673.73        75.02 o
  -1  12  14       2410.92       2577.93        73.27 o
   0  12  14        637.16       1050.14        51.11 o
   1  12  14       2538.93       2672.21        92.60 o
   2  12  14       2672.32       2552.96        81.82 o
   3  12  14       4406.24       4701.56       115.96 o
   4  12  14        192.54        134.25        36.88 o
   5  12  14        380.66        480.57        33.80 o
   6  12  14       6038.98       5357.93       109.09 o
   7  12  14       1061.04       1264.41        48.06 o
   8  12  14        327.97        617.69        37.09 o
   9  12  14        851.01        974.90        45.69 o
  10  12  14        802.73        756.86        50.94 o
  -9  13  14          3.45        239.32        44.75 o
  -8  13  14        545.48        769.33        43.76 o
  -6  13  14       1274.21       1294.16        52.87 o
  -5  13  14        942.20       1117.30        49.06 o
  -4  13  14       2968.07       2756.54        79.87 o
  -3  13  14        882.52        807.13        40.53 o
  -2  13  14        551.49        619.45        39.36 o
  -1  13  14        279.88        955.22       114.73 o
   0  13  14        309.52        930.57        50.84 o
   1  13  14        294.50       1111.30        94.97 o
   2  13  14        586.25        604.93        41.82 o
   3  13  14        855.41        759.01        54.49 o
   4  13  14       2908.20       2661.89        84.65 o
   5  13  14        953.07       1128.27        47.86 o
   6  13  14       1328.31       1242.49        56.99 o
   7  13  14        210.30       1110.27       138.78 o
   8  13  14        572.70        729.13        41.79 o
   9  13  14          6.61        241.56        35.70 o
  -7  14  14        605.36        466.85        30.85 o
  -6  14  14       7567.22       6985.44       175.80 o
  -5  14  14         59.89        293.32        30.37 o
  -4  14  14        462.29        772.69        41.61 o
  -3  14  14        212.16        226.66        39.40 o
  -2  14  14       4937.06       4613.14       114.45 o
  -1  14  14        364.80        543.38        37.64 o
   0  14  14         79.03       3435.02       194.24 o
   1  14  14        393.01        522.29        47.90 o
   2  14  14       4850.32       4529.51       132.89 o
   3  14  14        242.18        110.47        36.45 o
   4  14  14        494.14        810.20        55.00 o
   5  14  14         43.30        313.38        33.82 o
   6  14  14       7785.23       7589.92       224.67 o
   7  14  14        623.69        508.68        72.28 o
  -5  15  14        272.24        479.51        72.13 o
  -4  15  14        515.63        431.48        34.09 o
  -3  15  14        339.84        237.06        32.24 o
  -2  15  14        750.56        828.00        44.11 o
  -1  15  14       4913.03       4403.09       114.02 o
   0  15  14         48.65        -25.65        34.42 o
   1  15  14       4798.56       4646.35       130.68 o
   2  15  14        717.85        845.80        53.52 o
   3  15  14        342.69        249.37        38.02 o
   4  15  14        529.25        454.29        59.16 o
   5  15  14        266.27        578.54        52.84 o
  -1  16  14        525.00        398.54        69.39 o
   0  16  14       1426.43       1059.57        73.02 o
   1  16  14        570.24        364.45        95.41 o
   2  16  14        376.13        156.13        69.39 o
   0   1  15       1897.49       1592.94        99.47 o
   1   1  15      30679.19      28419.05      1125.43 o
  -1   2  15      11461.03       9712.29       453.22 o
   0   2  15      72038.27      69900.35      3498.03 o
   1   2  15      11287.40       9779.17       411.94 o
   2   2  15       3885.55       3529.73       168.31 o
  -2   3  15        347.84        394.84        45.82 o
  -1   3  15      12683.70      11270.08       468.27 o
   0   3  15        843.86        782.10        68.57 o
   1   3  15      12882.55      11754.56       485.51 o
   2   3  15        392.12        412.07        44.51 o
   3   3  15       1541.03       1280.98        62.57 o
  -3   4  15        107.94        371.87        29.16 o
  -2   4  15        342.16        369.57        37.74 o
  -1   4  15        945.38        602.65        45.80 o
   0   4  15       4015.00       3748.92       217.03 o
   1   4  15        925.76        690.91        67.36 o
   2   4  15        319.87        380.11        50.43 o
   3   4  15        132.01        423.12        30.14 o
   4   4  15        827.28        961.65        42.13 o
  -4   5  15       7959.70       6468.99       161.05 o
  -3   5  15        592.81        899.66        35.86 o
  -2   5  15       4807.67       5187.38       123.43 o
  -1   5  15      34793.30      30557.65       837.46 o
   0   5  15      15997.29      13897.15       368.48 o
   1   5  15      33699.96      28685.16       726.32 o
   2   5  15       4816.42       5178.38       153.71 o
   3   5  15        581.52        847.18        67.48 o
   4   5  15       7843.44       6242.33       159.46 o
   5   5  15       6825.74       6111.29       161.69 o
  -5   6  15       8162.58       7396.94       196.25 o
  -4   6  15      13805.12      12478.28       287.48 o
  -3   6  15      10785.69      10156.94       244.13 o
  -2   6  15       1145.70       1592.56       127.28 o
  -1   6  15       4697.07       6010.44       202.04 o
   0   6  15      99102.51      88166.10      2071.14 o
   1   6  15       4788.91       5894.50       186.53 o
   2   6  15       1171.38       1422.83        59.11 o
   3   6  15      10637.11      10052.52       242.63 o
   4   6  15      13705.04      12208.44       302.88 o
   5   6  15       8106.38       7100.14       195.35 o
   6   6  15      25113.70      27797.59       636.19 o
  -6   7  15        538.40        566.05        39.30 o
  -5   7  15      41694.69      39839.54       889.43 o
  -4   7  15        172.39        239.44        30.62 o
  -3   7  15       5219.24       4688.54       140.21 o
  -2   7  15       3523.47       3118.67        90.80 o
  -1   7  15      43183.14      39088.84       864.66 o
   0   7  15        207.36       1628.71       110.83 o
   1   7  15      42583.73      38484.06       993.60 o
   2   7  15       3535.41       3089.87       104.24 o
   3   7  15       5065.62       4353.50       143.85 o
   4   7  15        180.70        228.41        29.31 o
   5   7  15      41315.16      38543.23       889.10 o
   6   7  15        592.68        562.65        39.14 o
   7   7  15       5534.27       7687.81       142.38 o
  -7   8  15         41.12        190.83        22.61 o
  -6   8  15      23353.66      21552.79       334.16 o
  -5   8  15       1745.63       1927.18        65.39 o
  -4   8  15        512.25        641.09        39.14 o
  -3   8  15       3344.25       3443.16       100.86 o
  -2   8  15      16426.36      15265.59       361.12 o
  -1   8  15       3720.81       3593.84       107.70 o
   0   8  15      10048.35      11463.08       523.52 o
   1   8  15       3686.33       3877.34       162.76 o
   2   8  15      16316.33      14975.72       457.01 o
   3   8  15       3333.07       3271.77       118.96 o
   4   8  15        504.25        637.50        37.89 o
   5   8  15       1757.39       1847.48        62.57 o
   6   8  15      23753.82      22205.70       370.22 o
   7   8  15         34.51        212.66        23.57 o
   8   8  15       4083.86       5167.92       132.08 o
  -8   9  15        821.05        801.24        39.93 o
  -7   9  15       7034.88       6767.92       126.74 o
  -6   9  15       3778.62       3637.88        81.41 o
  -5   9  15        328.06        670.83        32.68 o
  -4   9  15       2442.81       2217.54        54.94 o
  -3   9  15        989.55       1009.88        44.38 o
  -2   9  15       9899.17       8907.88       210.69 o
  -1   9  15      13207.75      11432.28       282.80 o
   0   9  15         53.69         32.29        38.03 o
   1   9  15      13059.58      10971.89       322.03 o
   2   9  15       9733.90       8311.69       263.78 o
   3   9  15       1048.09        992.63        64.36 o
   4   9  15       2447.28       2073.05        69.33 o
   5   9  15        311.36        583.25        31.79 o
   6   9  15       3618.06       3382.63        78.30 o
   7   9  15       7162.42       6922.45       118.73 o
   8   9  15        776.12        703.61        31.42 o
   9   9  15        424.77        357.86        25.57 o
  -9  10  15        818.11        762.72        35.16 o
  -8  10  15       1236.83       1193.93        48.74 o
  -7  10  15       1249.29        986.51        40.63 o
  -6  10  15        427.22        351.77        30.26 o
  -5  10  15       1272.70       1371.22        45.67 o
  -4  10  15        937.49       1153.12        46.98 o
  -3  10  15       2015.28       1771.03        45.93 o
  -2  10  15         33.99         47.43        20.32 o
  -1  10  15       1301.16       1184.15        43.31 o
   0  10  15       3116.98       2631.22        73.07 o
   1  10  15       1316.11       1239.56        46.14 o
   2  10  15         42.32         61.79        24.61 o
   3  10  15       1954.29       1645.97        57.26 o
   4  10  15        942.64       1140.92        45.70 o
   5  10  15       1262.49       1259.02        45.65 o
   6  10  15        466.91        423.64        29.77 o
   7  10  15       1238.80        987.07        37.19 o
   8  10  15       1200.54       1073.00        38.74 o
   9  10  15        879.21        761.86        34.76 o
  10  10  15       1077.10       1041.98        43.45 o
 -10  11  15       1289.73       1189.37        44.88 o
  -9  11  15       1524.84       1495.48        59.43 o
  -8  11  15       2777.67       2555.90        73.04 o
  -7  11  15        466.24        702.34        34.88 o
  -6  11  15        571.25        738.55        36.58 o
  -5  11  15         64.56        125.82        25.64 o
  -4  11  15       3701.95       3289.61        73.28 o
  -3  11  15        835.81        780.37        34.65 o
  -2  11  15        856.52       1080.22        40.55 o
  -1  11  15        527.39        556.18        34.50 o
   0  11  15         79.47        242.25        29.11 o
   1  11  15        481.82        487.92        34.01 o
   2  11  15        891.63       1024.46        46.74 o
   3  11  15        893.41        783.02        42.51 o
   4  11  15       3702.36       3211.61        79.08 o
   5  11  15         72.44        215.76        31.76 o
   6  11  15        549.59        686.78        38.83 o
   7  11  15        444.88        648.33        34.37 o
   8  11  15       2773.67       2570.68        72.40 o
   9  11  15       1604.54       1439.83        56.90 o
  10  11  15       1280.29       1185.00        43.93 o
  11  11  15        167.74        217.00        47.58 o
 -10  12  15        278.26        240.38        32.21 o
  -9  12  15        844.32        800.18        36.65 o
  -8  12  15       3563.41       3627.74        91.21 o
  -7  12  15        233.34        232.72        31.43 o
  -6  12  15       3473.46       3466.19        86.09 o
  -5  12  15       1005.66        708.15        39.02 o
  -4  12  15         17.50        137.90        25.82 o
  -3  12  15       2114.54       2277.80        62.20 o
  -2  12  15       1522.22       1899.25        79.75 o
  -1  12  15       1476.59       1376.35        49.81 o
   0  12  15       4703.83       5471.63       123.74 o
   1  12  15       1513.07       1534.57        65.62 o
   2  12  15       1531.03       1861.84        69.69 o
   3  12  15       2130.79       2427.30        74.40 o
   4  12  15          8.42         42.09        26.53 o
   5  12  15       1008.45        771.06        38.15 o
   6  12  15       3516.80       3527.03       109.87 o
   7  12  15        228.87        262.65        33.22 o
   8  12  15       3601.45       3627.32        96.26 o
   9  12  15        806.31        706.67        41.79 o
  10  12  15        284.95        288.86        40.06 o
  -9  13  15        351.39        274.80       147.46 o
  -8  13  15        830.55        823.42        38.53 o
  -7  13  15       5000.27       4891.78       110.77 o
  -6  13  15        346.04        573.99        35.68 o
  -5  13  15        944.72       1305.45        62.21 o
  -4  13  15        542.54        542.79        38.63 o
  -3  13  15        945.42        978.86        45.79 o
  -2  13  15       1048.87       1198.16        67.56 o
  -1  13  15       5979.99       6424.05       150.41 o
   0  13  15       6035.47       5005.73       129.44 o
   1  13  15       6022.34       6721.28       169.50 o
   2  13  15       1079.34       1283.70        58.90 o
   3  13  15        997.30        907.69        48.17 o
   4  13  15        550.12        510.65        42.72 o
   5  13  15       1048.35       1456.22        60.01 o
   6  13  15        316.36        491.24        36.33 o
   7  13  15       5062.62       4904.31       127.77 o
   8  13  15        852.15        787.09        42.12 o
   9  13  15        319.88        266.72        41.63 o
  -7  14  15         50.45        310.31        31.14 o
  -6  14  15       4240.86       4217.80       131.14 o
  -5  14  15        752.75        729.51        35.14 o
  -4  14  15       1621.64       1352.16        49.24 o
  -3  14  15        547.09        442.14        31.37 o
  -2  14  15       1507.39       1804.85        67.12 o
  -1  14  15       3564.73       3246.93        90.69 o
   0  14  15       8033.59       7458.84       180.61 o
   1  14  15       3535.21       3190.48       107.04 o
   2  14  15       1553.11       1769.54        74.47 o
   3  14  15        538.95        446.44        56.38 o
   4  14  15       1526.13       1307.93        74.41 o
   5  14  15        715.48        689.91        62.05 o
   6  14  15       4315.92       4515.86       159.90 o
   7  14  15         58.83        246.55        56.38 o
  -5  15  15        948.17        808.99        52.03 o
  -4  15  15        181.44        228.16        27.76 o
  -3  15  15        952.49        851.94        45.60 o
  -2  15  15        282.35        389.11        35.24 o
  -1  15  15       1397.82       1637.34        77.04 o
   0  15  15         13.19         25.32        37.50 o
   1  15  15       1406.22       1578.08        69.58 o
   2  15  15        297.96        409.42        45.26 o
   3  15  15        943.21        859.84        53.63 o
   4  15  15        182.98        194.43        38.32 o
   5  15  15       1013.29        854.50        66.24 o
   0   0  16     643520.00     654172.19     50985.50 o
   0   1  16       2756.02       2737.69       140.81 o
   1   1  16      55946.77      49533.99      1951.64 o
  -1   2  16      12504.35      10999.85       459.60 o
   0   2  16       3820.44       3117.23       155.77 o
   1   2  16      12927.51      11645.12       481.35 o
   2   2  16        700.59        744.25        87.64 o
  -2   3  16       6880.72       5955.75       214.38 o
  -1   3  16       5471.88       5404.23       209.79 o
   0   3  16       1888.17       2046.36        97.76 o
   1   3  16       5438.06       5583.18       181.28 o
   2   3  16       6545.95       5800.09       187.42 o
   3   3  16       1664.83       1630.56        60.60 o
  -3   4  16        310.58        281.09        23.51 o
  -2   4  16       1244.47       1258.50        51.87 o
  -1   4  16       3397.65       3556.85       113.33 o
   0   4  16      31223.93      26918.18       713.86 o
   1   4  16       3469.59       3690.10       124.15 o
   2   4  16       1165.47       1165.03        62.29 o
   3   4  16        271.03        227.75        25.31 o
   4   4  16        255.46        226.24        23.17 o
  -4   5  16       2167.41       2498.20        77.91 o
  -3   5  16       2181.69       2045.99        60.69 o
  -2   5  16      10197.83       8752.98       199.99 o
  -1   5  16      33188.05      29212.05       765.28 o
   0   5  16        613.52       1353.14       225.52 o
   1   5  16      33982.12      30640.50       737.37 o
   2   5  16      10147.52       8837.21       215.35 o
   3   5  16       2219.82       2050.50        66.92 o
   4   5  16       2183.46       2567.71        87.94 o
   5   5  16      22066.83      20854.49       499.87 o
  -5   6  16        573.06        618.92        39.51 o
  -4   6  16       5279.88       5188.68       148.51 o
  -3   6  16      18527.47      17659.50       408.89 o
  -2   6  16       5102.65       5056.27       128.97 o
  -1   6  16       5662.05       5578.18       148.68 o
   0   6  16      20673.91      18326.06       414.12 o
   1   6  16       5435.67       5449.99       149.53 o
   2   6  16       5069.87       5065.58       141.62 o
   3   6  16      18584.68      17413.41       432.52 o
   4   6  16       5224.47       4945.30       138.98 o
   5   6  16        530.22        570.25        41.78 o
   6   6  16        913.42       1055.60        50.97 o
  -6   7  16       3225.11       3996.39       129.46 o
  -5   7  16       7851.59       8513.66       214.35 o
  -4   7  16       2224.23       2121.74        74.20 o
  -3   7  16       2128.52       2373.61        78.14 o
  -2   7  16        940.88       1283.20        56.00 o
  -1   7  16       7941.85       9043.10       320.83 o
   0   7  16       1545.95       1395.08        70.42 o
   1   7  16       7968.75       8486.04       248.72 o
   2   7  16       1038.20       1142.03       107.26 o
   3   7  16       2213.19       2341.04        82.79 o
   4   7  16       2224.69       2165.38       104.68 o
   5   7  16       8326.22       8657.85       202.78 o
   6   7  16       3034.24       3833.47       142.51 o
   7   7  16         92.48       1516.59        61.81 o
  -7   8  16        203.60        310.23        25.03 o
  -6   8  16      10658.53      12105.28       185.08 o
  -5   8  16       3024.39       2979.81        73.88 o
  -4   8  16       5633.97       4887.67       124.85 o
  -3   8  16       4527.48       4428.52       125.59 o
  -2   8  16         49.03        558.79       199.50 o
  -1   8  16       4131.86       4233.29       130.99 o
   0   8  16      87104.52      77464.84      2021.25 o
   1   8  16       4433.51       4378.34       175.53 o
   2   8  16         48.47        564.70       208.17 o
   3   8  16       4463.59       4311.91       142.57 o
   4   8  16       5630.50       4885.35       135.12 o
   5   8  16       2990.74       3009.05        78.57 o
   6   8  16      10345.21      11722.06       189.42 o
   7   8  16        148.92        265.53        25.06 o
   8   8  16      15816.61      14277.89       239.82 o
  -8   9  16        914.99        691.85        38.25 o
  -7   9  16       1341.75       1384.91        46.06 o
  -6   9  16        179.42        242.24        26.47 o
  -5   9  16      14787.49      13248.04       216.21 o
  -4   9  16       6742.02       6510.35       109.87 o
  -3   9  16       2134.28       2106.90        53.87 o
  -2   9  16       1004.57       1054.80        50.61 o
  -1   9  16      18204.90      16907.78       400.62 o
   0   9  16        185.50        164.83        40.91 o
   1   9  16      18502.53      16732.69       436.30 o
   2   9  16       1009.21       1043.44        70.64 o
   3   9  16       2061.10       1917.37        83.14 o
   4   9  16       6745.27       6324.32       131.14 o
   5   9  16      14810.29      13129.52       231.14 o
   6   9  16        197.53        248.25        25.75 o
   7   9  16       1278.80       1390.60        41.06 o
   8   9  16        896.06        622.06        30.24 o
   9   9  16         67.86         66.60        23.03 o
  -9  10  16       1257.52       1101.60        43.39 o
  -8  10  16        874.44        871.67        44.20 o
  -7  10  16        486.03        357.72        30.04 o
  -6  10  16        674.31        585.85        32.31 o
  -5  10  16       1146.09       1232.60        50.42 o
  -4  10  16        659.58        662.57        31.57 o
  -3  10  16       4977.63       4877.33        88.95 o
  -2  10  16         85.53        124.46        22.46 o
  -1  10  16       1007.92       1041.65        41.12 o
   0  10  16       1309.49       1593.84        51.95 o
   1  10  16        962.27        970.50        41.81 o
   2  10  16         58.89         34.47        24.78 o
   3  10  16       5314.56       4939.46       108.23 o
   4  10  16        690.45        648.96        39.59 o
   5  10  16       1145.19       1271.05        45.78 o
   6  10  16        653.02        636.34        33.65 o
   7  10  16        470.45        404.31        28.02 o
   8  10  16        875.98        858.67        37.51 o
   9  10  16       1212.36       1075.81        41.51 o
  10  10  16       1433.28       1669.51        57.63 o
 -10  11  16       3022.60       2683.22        77.89 o
  -9  11  16        817.88        954.37        44.54 o
  -8  11  16        420.69        686.35        35.43 o
  -7  11  16       3771.95       3650.08        80.97 o
  -6  11  16        299.84        355.63        30.18 o
  -5  11  16        719.50        733.67        36.15 o
  -4  11  16       1588.66       1540.54        52.96 o
  -3  11  16         39.62        198.97        24.83 o
  -2  11  16       6161.37       5993.60       122.13 o
  -1  11  16        840.80        836.49        40.09 o
   0  11  16       2407.53       2371.50        67.79 o
   1  11  16        918.26        951.74        43.67 o
   2  11  16       6073.02       5894.60       119.16 o
   3  11  16         42.92        180.43        32.18 o
   4  11  16       1557.78       1463.80        53.10 o
   5  11  16        728.11        740.56        39.39 o
   6  11  16        322.99        386.09        31.63 o
   7  11  16       3695.03       3612.93        82.17 o
   8  11  16        418.12        654.18        36.76 o
   9  11  16        852.46        970.61        46.86 o
  10  11  16       2981.73       2510.63        71.61 o
  11  11  16        103.53        248.19        83.03 o
 -10  12  16        246.31        104.09        69.39 o
  -9  12  16       1023.14        968.15        46.69 o
  -8  12  16       3238.50       3228.89        84.03 o
  -7  12  16       1090.30        967.81        44.74 o
  -6  12  16       1931.35       2238.43        68.44 o
  -5  12  16       2729.05       2317.05        78.75 o
  -4  12  16        914.51        918.59        40.56 o
  -3  12  16       2421.12       2313.73        62.38 o
  -2  12  16       1351.98       1512.94        59.46 o
  -1  12  16        194.57        252.07        28.70 o
   0  12  16      11928.59      11257.51       225.16 o
   1  12  16        181.95        277.96        33.83 o
   2  12  16       1355.55       1386.77        58.60 o
   3  12  16       2327.55       2084.53        65.99 o
   4  12  16        946.74        945.96        44.21 o
   5  12  16       2677.02       2397.99        68.24 o
   6  12  16       1874.09       2312.39        72.33 o
   7  12  16       1046.17        924.34        45.11 o
   8  12  16       3160.70       3262.31       108.19 o
   9  12  16       1091.95        945.35        50.57 o
  10  12  16        220.76        164.46        60.72 o
  -9  13  16       2070.00       1826.82       120.84 o
  -8  13  16        897.66        613.56        34.59 o
  -7  13  16       1570.45       2134.80        84.94 o
  -6  13  16       2811.62       2670.55        68.76 o
  -5  13  16       8372.06       7047.43       155.09 o
  -4  13  16        848.05        900.48        44.67 o
  -3  13  16        622.87        457.94        36.30 o
  -2  13  16       2904.24       2877.30        79.73 o
  -1  13  16      12567.23      11397.95       215.58 o
   0  13  16        688.44        952.37        51.19 o
   1  13  16      12344.29      11234.14       263.90 o
   2  13  16       2977.05       2886.79        88.47 o
   3  13  16        601.00        363.55        40.20 o
   4  13  16        860.28        870.14        53.93 o
   5  13  16       8354.90       7262.61       209.78 o
   6  13  16       2731.50       2610.33        83.68 o
   7  13  16       1588.18       2254.68        97.10 o
   8  13  16        939.98        688.02        50.94 o
   9  13  16       2051.79       1786.83       138.78 o
  -7  14  16       1230.85       1104.61        65.10 o
  -6  14  16       1470.50       1603.63        54.14 o
  -5  14  16        850.51        798.31        52.04 o
  -4  14  16        652.58        668.36        36.83 o
  -3  14  16       1530.49       1441.37        46.65 o
  -2  14  16        410.67        447.72        35.14 o
  -1  14  16       1308.96       1428.34        58.79 o
   0  14  16       9301.68       8205.78       182.98 o
   1  14  16       1315.86       1401.01        66.06 o
   2  14  16        442.08        383.26        42.76 o
   3  14  16       1433.32       1293.50        80.42 o
   4  14  16        713.22        766.12        52.14 o
   5  14  16        880.92        900.84        61.55 o
   6  14  16       1410.87       1674.02       127.70 o
   7  14  16       1131.45        867.48        79.03 o
  -5  15  16        167.66        225.52        57.74 o
  -4  15  16       1077.44        855.28        46.54 o
  -3  15  16        333.43        433.76        33.01 o
  -2  15  16       2575.77       2148.52        67.36 o
  -1  15  16        517.76        601.56        60.73 o
   0  15  16         22.67        -38.82        44.58 o
   1  15  16        479.20        545.53        39.59 o
   2  15  16       2576.73       2309.00        79.71 o
   3  15  16        323.09        439.55        42.92 o
   4  15  16       1026.80        896.73       113.23 o
   5  15  16        169.84        381.65        86.74 o
   0   1  17          3.51        117.49        47.12 o
   1   1  17      36453.37      33652.42      1340.10 o
  -1   2  17       4623.87       4157.62       170.50 o
   0   2  17      29625.23      24957.41      1109.25 o
   1   2  17       4374.15       4045.21       143.27 o
   2   2  17       3016.35       2500.98        89.92 o
  -2   3  17       5112.30       4271.29       134.37 o
  -1   3  17       3349.27       2757.16       109.87 o
   0   3  17       1018.48       1240.04        69.29 o
   1   3  17       3509.55       2983.63       110.41 o
   2   3  17       5222.13       4362.59       125.90 o
   3   3  17        336.89        324.33        27.77 o
  -3   4  17      15407.00      14270.30       309.33 o
  -2   4  17       6379.99       5279.30       127.97 o
  -1   4  17      20716.61      17774.72       448.01 o
   0   4  17        474.04        601.60        35.32 o
   1   4  17      20497.85      18471.59       485.78 o
   2   4  17       6357.12       5278.60       146.87 o
   3   4  17      15318.21      13845.13       309.53 o
   4   4  17       1207.94        887.64        40.32 o
  -4   5  17       8444.05       7700.61       190.31 o
  -3   5  17       2658.32       2655.49        73.45 o
  -2   5  17      24305.48      22087.12       473.77 o
  -1   5  17      19156.94      17126.52       409.56 o
   0   5  17         18.86         48.45        23.29 o
   1   5  17      18848.97      16650.31       423.09 o
   2   5  17      24215.91      21395.81       498.09 o
   3   5  17       2617.22       2602.90        80.83 o
   4   5  17       8459.87       7720.24       190.39 o
   5   5  17       3607.20       3527.56       111.60 o
  -5   6  17       1295.79       2107.63       108.20 o
  -4   6  17        182.00        166.58        28.27 o
  -3   6  17       2204.50       2109.49        70.00 o
  -2   6  17      10894.62      10311.69       289.91 o
  -1   6  17      10753.37      10733.35       310.63 o
   0   6  17      46105.84      41814.70       922.70 o
   1   6  17      10866.88      10453.41       300.15 o
   2   6  17      11233.91      10719.33       271.08 o
   3   6  17       2115.89       2092.90        71.74 o
   4   6  17        149.73        139.99        29.07 o
   5   6  17       1160.39       1715.43        97.01 o
   6   6  17       3182.08       3888.51       108.68 o
  -6   7  17       5289.55       4888.78       100.33 o
  -5   7  17       4124.24       5021.44       122.14 o
  -4   7  17       6839.30       6986.29       189.57 o
  -3   7  17       1132.82       1180.17        54.63 o
  -2   7  17       5444.39       5179.67       140.69 o
  -1   7  17      16480.11      15673.41       380.59 o
   0   7  17        245.64        459.20        46.54 o
   1   7  17      16060.48      15389.25       433.30 o
   2   7  17       5465.49       5268.10       151.16 o
   3   7  17       1139.41       1131.23        69.07 o
   4   7  17       6890.75       6736.40       201.39 o
   5   7  17       3907.85       4657.47       126.01 o
   6   7  17       5221.24       4922.14       104.27 o
   7   7  17      12091.11      10937.70       172.56 o
  -7   8  17       2154.29       1751.34        47.81 o
  -6   8  17      21327.67      19324.39       315.28 o
  -5   8  17       2491.64       2493.90        61.93 o
  -4   8  17       1954.57       2311.50        68.04 o
  -3   8  17       2527.74       2672.06        81.37 o
  -2   8  17       9026.30       8287.96       193.58 o
  -1   8  17       3411.23       3339.79       110.55 o
   0   8  17      14734.97      14845.54       447.82 o
   1   8  17       3385.74       3463.26       149.49 o
   2   8  17       8845.38       7926.63       234.63 o
   3   8  17       2574.76       2670.59        95.75 o
   4   8  17       2056.03       2248.09        89.00 o
   5   8  17       2502.67       2463.30        63.49 o
   6   8  17      21474.65      19326.55       297.12 o
   7   8  17       2164.35       1724.86        46.43 o
   8   8  17       7004.64       7629.14       132.85 o
  -8   9  17        629.14        731.15        34.36 o
  -7   9  17       7788.60       7196.68       135.84 o
  -6   9  17       1391.22       1453.77        47.96 o
  -5   9  17       5389.16       5321.34        99.45 o
  -4   9  17       1509.24       1512.51        41.97 o
  -3   9  17        169.56        309.55        24.03 o
  -2   9  17       4082.64       4060.76        92.14 o
  -1   9  17       9235.60       8976.85       203.98 o
   0   9  17       1464.50       1487.85        65.78 o
   1   9  17       9012.58       8691.69       243.29 o
   2   9  17       3989.19       4096.17       154.70 o
   3   9  17        146.53        348.09        34.69 o
   4   9  17       1507.65       1423.23        47.76 o
   5   9  17       5242.66       5168.45       105.02 o
   6   9  17       1472.43       1511.16        47.34 o
   7   9  17       7776.51       7133.46       125.72 o
   8   9  17        632.98        712.85        31.59 o
   9   9  17        201.25        115.79        23.84 o
  -9  10  17        999.45        939.78        40.02 o
  -8  10  17        297.38        257.91        26.51 o
  -7  10  17        286.80        307.06        28.55 o
  -6  10  17       3113.65       2914.43        69.39 o
  -5  10  17         49.44         28.22        22.20 o
  -4  10  17        264.29        406.16        26.13 o
  -3  10  17       2672.22       2613.46        57.40 o
  -2  10  17        763.59        713.08        32.86 o
  -1  10  17        299.17        307.92        28.83 o
   0  10  17         64.43        155.55        27.33 o
   1  10  17        259.93        284.40        30.12 o
   2  10  17        784.60        737.62        38.94 o
   3  10  17       2523.55       2481.41        67.00 o
   4  10  17        286.07        407.71        31.83 o
   5  10  17         48.12         68.97        27.61 o
   6  10  17       3087.97       2711.11        68.58 o
   7  10  17        292.28        305.44        26.24 o
   8  10  17        297.03        232.03        23.52 o
   9  10  17        980.17        961.23        43.45 o
  10  10  17        701.21        747.49        39.80 o
 -10  11  17        754.69        887.92        44.38 o
  -9  11  17        437.46        682.00        42.47 o
  -8  11  17        982.88       1069.63        44.10 o
  -7  11  17       1942.82       1721.95        51.82 o
  -6  11  17       1686.13       1766.54        53.94 o
  -5  11  17       3355.53       3154.27        76.75 o
  -4  11  17       4040.65       4159.48        87.05 o
  -3  11  17        392.66        350.99        26.04 o
  -2  11  17       2421.31       2622.26        63.92 o
  -1  11  17       3211.69       3062.95        75.37 o
   0  11  17        197.90        171.32        31.64 o
   1  11  17       3172.83       2942.05        76.72 o
   2  11  17       2375.44       2549.76        68.14 o
   3  11  17        402.24        343.45        34.72 o
   4  11  17       4061.50       3973.86        98.44 o
   5  11  17       3383.71       3196.82        86.47 o
   6  11  17       1647.10       1587.67        54.44 o
   7  11  17       2039.93       1730.53        54.01 o
   8  11  17        996.16       1028.47        47.09 o
   9  11  17        445.04        620.51        38.95 o
  10  11  17        738.33        879.21        43.35 o
  11  11  17        626.90        433.70        54.19 o
 -10  12  17          4.70        104.09        69.39 o
  -9  12  17        450.90        712.72        41.31 o
  -8  12  17       1608.95       1943.19        59.53 o
  -7  12  17       1029.31       1055.66        43.77 o
  -6  12  17       2331.51       2256.50        72.86 o
  -5  12  17        393.20        656.44        34.27 o
  -4  12  17       1168.02       1324.91        46.01 o
  -3  12  17       5880.82       6237.00       119.35 o
  -2  12  17       3109.25       2713.42        68.29 o
  -1  12  17       2365.08       2292.09        62.93 o
   0  12  17       8596.19       8175.36       170.32 o
   1  12  17       2270.79       2095.85        65.14 o
   2  12  17       3077.22       2753.32        78.49 o
   3  12  17       5962.61       6117.97       134.45 o
   4  12  17       1116.24       1288.04        50.51 o
   5  12  17        365.76        599.84        42.25 o
   6  12  17       2388.44       2143.93        80.70 o
   7  12  17       1068.34        975.50        50.09 o
   8  12  17       1586.94       1918.66        67.93 o
   9  12  17        423.66        621.28        58.19 o
  10  12  17          2.55         69.39        69.39 o
  -8  13  17        128.13        242.79        26.22 o
  -7  13  17       4685.17       4250.96       102.45 o
  -6  13  17        296.86        587.17        33.21 o
  -5  13  17       1154.99       1474.83        69.33 o
  -4  13  17       1197.40       1134.36        46.25 o
  -3  13  17        121.05         92.69        27.55 o
  -2  13  17       1550.39       1728.58        54.78 o
  -1  13  17       2880.46       3573.75        98.51 o
   0  13  17          8.92        186.35        35.31 o
   1  13  17       2989.35       3773.51       163.88 o
   2  13  17       1587.81       1796.87        71.88 o
   3  13  17        127.89          4.34        40.72 o
   4  13  17       1160.69       1121.60        74.52 o
   5  13  17       1180.54       1381.04        67.41 o
   6  13  17        358.33        566.20        55.96 o
   7  13  17       4681.14       4439.40       160.29 o
   8  13  17        124.35        224.35        42.71 o
  -7  14  17        105.21        307.82        41.89 o
  -6  14  17        563.29        716.22        36.67 o
  -5  14  17        742.66        599.78        39.82 o
  -4  14  17        221.18        196.95        25.96 o
  -3  14  17        968.78       1084.77        40.92 o
  -2  14  17        456.91        499.13        35.51 o
  -1  14  17        311.28        495.42        38.67 o
   0  14  17        319.47        669.15        46.47 o
   1  14  17        296.80        485.69        45.42 o
   2  14  17        454.11        567.47        46.32 o
   3  14  17        998.18       1169.34        62.37 o
   4  14  17        211.96         98.81        36.51 o
   5  14  17        711.49        544.42        52.64 o
   6  14  17        576.44        711.82        50.94 o
   7  14  17        109.67        416.35        69.39 o
  -4  15  17       3096.06       2676.44       127.65 o
  -3  15  17        809.09        677.15        41.01 o
  -2  15  17        418.73        626.77        38.58 o
  -1  15  17       1304.08       1529.92        60.63 o
   0  15  17         55.90         68.93        32.83 o
   1  15  17       1280.61       1587.00        62.83 o
   2  15  17        405.74        622.14        47.84 o
   3  15  17        812.74        766.74        56.91 o
   4  15  17       3120.53       2890.25       251.54 o
   0   1  18        239.88        352.74        43.81 o
   1   1  18      10663.25       9987.93       265.06 o
  -1   2  18       7538.58       6672.52       203.05 o
   0   2  18        495.29        435.85        38.42 o
   1   2  18       7481.63       6891.79       204.46 o
   2   2  18      93216.02      86593.70      2459.36 o
  -2   3  18       3992.08       3978.81       126.57 o
  -1   3  18       2040.21       2121.46       121.78 o
   0   3  18        457.50        510.36        32.84 o
   1   3  18       1998.82       1971.46        99.99 o
   2   3  18       3915.39       3878.75       114.13 o
   3   3  18          8.72        154.16        22.39 o
  -3   4  18      24771.91      20557.09       444.57 o
  -2   4  18       4119.14       3604.83        95.73 o
  -1   4  18      36899.22      32979.33       778.86 o
   0   4  18       7476.65       7372.61       182.88 o
   1   4  18      36818.37      32454.58       708.74 o
   2   4  18       4094.00       3525.79       101.83 o
   3   4  18      24594.65      20454.01       444.47 o
   4   4  18        154.86         73.16        22.97 o
  -4   5  18      22492.46      19867.39       456.24 o
  -3   5  18       7420.76       6769.61       163.19 o
  -2   5  18       2234.17       2169.84        86.74 o
  -1   5  18       6190.58       6476.18       161.28 o
   0   5  18       2066.05       2088.00        75.01 o
   1   5  18       6298.29       6530.99       208.67 o
   2   5  18       2165.54       2092.83        67.24 o
   3   5  18       7659.86       7116.45       175.22 o
   4   5  18      22577.74      19669.42       454.88 o
   5   5  18        614.90        888.13        63.32 o
  -5   6  18       1773.77       1896.35        73.08 o
  -4   6  18        169.93        254.97        31.93 o
  -3   6  18        516.33        561.60        37.42 o
  -2   6  18      35509.51      32610.11       683.90 o
  -1   6  18       2048.09       1876.54        69.04 o
   0   6  18       4957.06       5185.07       128.15 o
   1   6  18       2034.54       1912.65        68.21 o
   2   6  18      35442.51      32470.14       836.84 o
   3   6  18        391.27        402.70        35.46 o
   4   6  18        151.31        232.76        42.92 o
   5   6  18       1876.94       1938.76        84.19 o
   6   6  18      18042.84      16894.66       376.13 o
  -6   7  18        443.08        417.36        25.99 o
  -5   7  18       5556.90       5419.49       121.20 o
  -4   7  18       1859.28       2058.74        79.41 o
  -3   7  18       1421.01       1273.12        67.84 o
  -2   7  18       2161.30       2388.05        89.04 o
  -1   7  18      12733.24      11303.84       297.26 o
   0   7  18        567.27        648.36        53.63 o
   1   7  18      13532.19      11875.61       322.99 o
   2   7  18       2136.83       2332.70        91.92 o
   3   7  18       1458.65       1412.00        68.63 o
   4   7  18       1769.81       1888.12        77.06 o
   5   7  18       5639.59       5471.29       148.47 o
   6   7  18        481.39        508.18        28.24 o
   7   7  18      12972.12      12956.55       194.06 o
  -7   8  18        255.29        377.76        30.30 o
  -6   8  18       5004.35       5440.78        96.00 o
  -5   8  18       8201.19       7583.32       124.50 o
  -4   8  18        410.09        448.66        31.49 o
  -3   8  18       6467.12       6189.83       135.07 o
  -2   8  18       5386.24       5501.94       137.63 o
  -1   8  18       1217.52       1113.14        59.45 o
   0   8  18       5042.59       4597.38       164.16 o
   1   8  18       1114.70       1168.58        82.06 o
   2   8  18       5481.14       5221.70       156.01 o
   3   8  18       6276.42       6024.09       163.82 o
   4   8  18        408.52        422.75        35.21 o
   5   8  18       8209.58       7363.45       137.98 o
   6   8  18       4885.59       5365.55        99.54 o
   7   8  18        286.13        407.43        26.37 o
   8   8  18        893.04        917.46        35.48 o
  -8   9  18       2041.30       1933.30        55.46 o
  -7   9  18       1560.39       1745.89        49.88 o
  -6   9  18        423.97        432.54        29.42 o
  -5   9  18       1518.08       1867.79        48.81 o
  -4   9  18      16863.56      16042.13       240.87 o
  -3   9  18        805.25        711.96        29.56 o
  -2   9  18        436.35        664.73        35.00 o
  -1   9  18       2937.57       3166.67        80.46 o
   0   9  18        445.41       1286.58        55.42 o
   1   9  18       3113.01       3303.58       104.91 o
   2   9  18        463.47        699.16        46.14 o
   3   9  18        760.26        680.23        34.88 o
   4   9  18      16966.31      15663.50       281.16 o
   5   9  18       1524.63       1906.52        69.30 o
   6   9  18        430.04        482.44        28.07 o
   7   9  18       1582.71       1670.08        46.28 o
   8   9  18       2127.93       2056.20        53.78 o
   9   9  18        199.73         15.72        22.61 o
  -9  10  18       2384.49       2664.50        97.62 o
  -8  10  18       1648.72       1419.72        45.37 o
  -7  10  18       2018.94       1818.30        53.15 o
  -6  10  18        225.15        386.96        28.32 o
  -5  10  18       2333.49       2561.22        60.44 o
  -4  10  18       1565.14       1507.05        42.81 o
  -3  10  18       3096.58       3348.99        67.19 o
  -2  10  18       1042.63       1067.81        38.65 o
  -1  10  18       8336.92       8078.03       150.80 o
   0  10  18       6318.40       5219.68       107.76 o
   1  10  18       8419.85       8031.83       155.08 o
   2  10  18        996.69       1017.82        41.46 o
   3  10  18       2830.29       3085.48        74.39 o
   4  10  18       1505.80       1545.08        53.93 o
   5  10  18       2456.65       2580.74        76.96 o
   6  10  18        228.25        443.40        30.46 o
   7  10  18       1996.51       1788.72        52.06 o
   8  10  18       1622.03       1361.45        46.18 o
   9  10  18       2371.49       2689.18       111.21 o
  10  10  18        267.70        324.06        29.90 o
 -10  11  18        178.85        398.00        34.68 o
  -9  11  18        925.44        835.14        41.84 o
  -8  11  18        299.42        538.76        44.69 o
  -7  11  18        534.81        521.22        31.28 o
  -6  11  18       1377.91       1178.39        38.98 o
  -5  11  18        619.56        691.95        36.02 o
  -4  11  18       1821.11       1761.12        52.94 o
  -3  11  18        963.48        845.75        34.60 o
  -2  11  18       2204.53       2465.26        59.55 o
  -1  11  18       3994.13       4056.83        91.77 o
   0  11  18       1233.24       1328.90        47.52 o
   1  11  18       4044.26       3851.81        92.43 o
   2  11  18       2163.54       2270.78        66.32 o
   3  11  18       1013.03        822.33        38.88 o
   4  11  18       1925.79       2039.65        85.07 o
   5  11  18        565.75        554.33        38.89 o
   6  11  18       1358.54       1171.62        46.71 o
   7  11  18        593.08        541.36        37.50 o
   8  11  18        319.32        516.11        37.15 o
   9  11  18        867.15        829.59        44.79 o
  10  11  18        196.38        329.03        33.22 o
  11  11  18        200.13        208.17        69.39 o
  -9  12  18       3901.97       3443.71        97.79 o
  -8  12  18        693.08        557.87        33.22 o
  -7  12  18        318.97        468.87        33.48 o
  -6  12  18       2275.09       2024.87        62.09 o
  -5  12  18       2957.29       2910.57        73.11 o
  -4  12  18        231.47        205.33        27.97 o
  -3  12  18       3822.27       4907.73        97.39 o
  -2  12  18       4753.21       4581.40        94.08 o
  -1  12  18        912.07       1144.16        47.17 o
   0  12  18         27.97        269.48        33.16 o
   1  12  18        950.24       1183.14        49.42 o
   2  12  18       4726.31       4449.17       102.22 o
   3  12  18       3716.44       4774.68       160.17 o
   4  12  18        232.60        224.60        33.21 o
   5  12  18       3058.01       2916.26        94.62 o
   6  12  18       2199.33       1971.15       115.15 o
   7  12  18        302.94        428.95        40.10 o
   8  12  18        700.67        499.63        39.60 o
   9  12  18       3803.00       3311.89       127.77 o
  -8  13  18         65.17        213.85        41.60 o
  -7  13  18       1098.61        950.82        44.38 o
  -6  13  18        506.93        619.30        37.01 o
  -5  13  18        749.23        671.05        35.65 o
  -4  13  18        191.00        195.72        27.70 o
  -3  13  18        105.28         82.55        26.42 o
  -2  13  18       1677.27       1604.24        51.78 o
  -1  13  18        418.13        439.56        38.51 o
   0  13  18        119.66        151.90        31.23 o
   1  13  18        419.61        525.95        45.26 o
   2  13  18       1666.63       1592.32        79.28 o
   3  13  18         99.00        -39.38        39.38 o
   4  13  18        192.37        130.11        41.89 o
   5  13  18        748.15        763.97        60.25 o
   6  13  18        488.59        541.16        54.53 o
   7  13  18       1078.45        916.32        68.68 o
   8  13  18         67.76        208.17        52.04 o
  -6  14  18        800.44        858.45        51.72 o
  -5  14  18       1609.75       1528.27        52.66 o
  -4  14  18         82.63        155.32        25.43 o
  -3  14  18       1722.25       1520.69        47.21 o
  -2  14  18       1200.87       1069.91        48.00 o
  -1  14  18        368.84        412.62        34.52 o
   0  14  18        684.55        793.32        41.98 o
   1  14  18        402.64        430.06        37.92 o
   2  14  18       1189.71       1129.49        60.60 o
   3  14  18       1743.09       1588.72        71.50 o
   4  14  18         96.54        128.53        47.61 o
   5  14  18       1617.44       1661.95        84.30 o
   6  14  18        841.67        870.39        79.03 o
  -4  15  18        112.26        138.78        69.39 o
  -3  15  18        533.81        441.68        67.30 o
  -2  15  18       2057.64       1803.99        68.31 o
  -1  15  18       1708.28       1613.11        65.80 o
   0  15  18        248.68        170.42        36.78 o
   1  15  18       1692.47       1768.43        66.54 o
   2  15  18       2038.14       1995.25        74.96 o
   3  15  18        539.53        505.05        42.04 o
   4  15  18        114.04        356.38       121.44 o
   0   1  19       2114.96       2417.95        90.26 o
   1   1  19      32589.06      30817.50       717.99 o
  -1   2  19      16226.94      14974.11       384.36 o
   0   2  19      52606.76      51348.12      1184.46 o
   1   2  19      16192.88      14904.68       381.36 o
   2   2  19        261.64        367.33        34.25 o
  -2   3  19       1229.54       1049.92        45.12 o
  -1   3  19       9834.21       8618.33       226.09 o
   0   3  19       6409.43       5376.82       146.09 o
   1   3  19       9835.87       8615.28       216.97 o
   2   3  19       1236.43        967.33        45.63 o
   3   3  19         12.11         71.50        23.58 o
  -3   4  19      23800.59      22176.93       472.37 o
  -2   4  19       4064.62       4080.66       101.60 o
  -1   4  19       2066.68       2163.25        66.62 o
   0   4  19       5607.94       5037.25       118.29 o
   1   4  19       2304.06       2357.40        72.65 o
   2   4  19       3970.07       3996.76       114.29 o
   3   4  19      23898.37      22383.20       455.99 o
   4   4  19       6102.18       5625.22       140.80 o
  -4   5  19       7443.55       6721.76       178.43 o
  -3   5  19       5752.10       6081.26       146.36 o
  -2   5  19      27932.54      26377.29       559.99 o
  -1   5  19      10814.50       9647.87       277.16 o
   0   5  19       2528.51       2510.72        71.20 o
   1   5  19      10560.07       9056.88       219.97 o
   2   5  19      28476.62      26597.57       538.98 o
   3   5  19       5771.38       5938.20       159.14 o
   4   5  19       7259.61       6615.51       177.02 o
   5   5  19       8110.11       7875.18       210.28 o
  -5   6  19       3892.93       3770.59       111.15 o
  -4   6  19       3643.81       3106.73        97.39 o
  -3   6  19       5091.57       4605.94       143.52 o
  -2   6  19       1557.01       1706.31        72.48 o
  -1   6  19        193.47        295.71        38.94 o
   0   6  19      14579.89      13438.36       294.12 o
   1   6  19        153.33        261.76        30.65 o
   2   6  19       1707.63       1939.68        73.90 o
   3   6  19       5142.83       4647.11       124.61 o
   4   6  19       3616.39       3171.69       102.90 o
   5   6  19       3929.24       3575.02       115.25 o
   6   6  19       4913.95       5262.04       123.68 o
  -6   7  19        429.32        452.19        25.77 o
  -5   7  19       6388.87       5963.85       125.00 o
  -4   7  19        234.22        406.20        40.61 o
  -3   7  19        125.69        112.70        31.96 o
  -2   7  19        973.52        798.38        43.61 o
  -1   7  19       5113.27       4633.35       127.64 o
   0   7  19         11.44        496.61        45.91 o
   1   7  19       4985.59       4388.21       143.52 o
   2   7  19       1045.68        922.62        54.85 o
   3   7  19        140.34         81.57        41.38 o
   4   7  19        279.95        380.84        37.65 o
   5   7  19       6325.58       5931.80       150.36 o
   6   7  19        438.47        492.14        30.31 o
   7   7  19       3434.18       3293.09        67.62 o
  -7   8  19        535.62        576.02        29.58 o
  -6   8  19       1695.70       2031.88        50.51 o
  -5   8  19       3069.88       3377.59        66.89 o
  -4   8  19       2822.65       3126.57        68.11 o
  -3   8  19      18231.32      17295.05       335.07 o
  -2   8  19       4854.05       4482.82       115.62 o
  -1   8  19       1280.63       1143.90        55.83 o
   0   8  19        521.34        561.06        47.22 o
   1   8  19       1300.02       1221.85        75.39 o
   2   8  19       4861.40       4391.82       135.31 o
   3   8  19      18592.51      17530.58       439.89 o
   4   8  19       2750.20       2915.03        85.02 o
   5   8  19       3177.15       3453.38        74.33 o
   6   8  19       1743.83       2033.55        74.81 o
   7   8  19        452.73        523.58        27.45 o
   8   8  19        653.34        794.96        32.42 o
  -8   9  19        825.09        839.72        36.43 o
  -7   9  19       1062.09       1366.16        41.32 o
  -6   9  19        221.96        348.58        28.62 o
  -5   9  19        902.52        847.93        33.34 o
  -4   9  19       2329.23       2833.46        85.36 o
  -3   9  19        654.30        712.13        28.05 o
  -2   9  19      13082.97      11785.77       184.43 o
  -1   9  19       3420.58       3508.48        78.96 o
   0   9  19         98.96        152.18        28.91 o
   1   9  19       3463.08       3790.32        90.05 o
   2   9  19      13080.27      11785.36       221.81 o
   3   9  19        592.87        572.77        34.66 o
   4   9  19       2412.46       2648.70        85.64 o
   5   9  19        925.74        854.24        38.53 o
   6   9  19        221.84        374.29        27.87 o
   7   9  19       1069.09       1289.60        42.27 o
   8   9  19        812.11        906.63        36.70 o
   9   9  19          7.36         -1.43        23.85 o
  -9  10  19      10844.39      10188.17       227.78 o
  -8  10  19        243.74        310.33        27.40 o
  -7  10  19        261.71        424.56        28.73 o
  -6  10  19       1913.95       1870.26        56.43 o
  -5  10  19       8156.74       7647.84       129.06 o
  -4  10  19        509.65        579.66        29.40 o
  -3  10  19      10920.74      10298.37       164.11 o
  -2  10  19       2180.05       1950.71        52.72 o
  -1  10  19      10828.72      10293.51       174.61 o
   0  10  19       3641.10       3392.08        80.59 o
   1  10  19      10842.15      10328.77       185.62 o
   2  10  19       2283.64       2002.16        60.73 o
   3  10  19      11051.12      10407.42       191.85 o
   4  10  19        523.95        680.79        45.35 o
   5  10  19       8041.11       7538.71       158.71 o
   6  10  19       1955.59       1795.47        59.74 o
   7  10  19        296.59        417.86        31.93 o
   8  10  19        254.21        293.90        31.43 o
   9  10  19      10813.12       9835.14       214.35 o
  10  10  19        923.78        888.48        38.43 o
 -10  11  19       1502.92       1691.70        83.49 o
  -9  11  19        580.04        627.98        36.94 o
  -8  11  19       4520.76       4003.47       100.17 o
  -7  11  19         61.33         53.74        24.37 o
  -6  11  19        643.91        766.08        32.71 o
  -5  11  19        993.31        825.09        35.98 o
  -4  11  19       5826.27       5690.61       104.43 o
  -3  11  19       2542.85       2327.50        57.45 o
  -2  11  19        618.69        838.76        38.16 o
  -1  11  19        159.21        186.08        28.35 o
   0  11  19         54.15        439.12        31.69 o
   1  11  19        181.13        230.62        31.13 o
   2  11  19        602.62        752.41        44.85 o
   3  11  19       2586.84       2342.44        64.56 o
   4  11  19       5801.06       5851.05       138.49 o
   5  11  19       1019.38        849.64        43.98 o
   6  11  19        668.93        750.28        40.93 o
   7  11  19         60.70         44.86        31.20 o
   8  11  19       4598.72       4038.70       133.28 o
   9  11  19        586.85        631.54        41.21 o
  10  11  19       1543.32       1554.76        70.64 o
  -9  12  19        725.25        927.29        51.09 o
  -8  12  19        368.28        382.83        30.60 o
  -7  12  19        822.25        756.39        37.04 o
  -6  12  19        219.32        268.38        31.68 o
  -5  12  19        834.08        818.24        40.51 o
  -4  12  19       1298.90       1229.79        44.91 o
  -3  12  19       6671.14       6546.89       118.39 o
  -2  12  19       1375.39       1546.11        50.53 o
  -1  12  19        342.22        204.19        28.24 o
   0  12  19        852.16        885.56        42.60 o
   1  12  19        317.88        204.34        28.21 o
   2  12  19       1323.62       1492.38        56.31 o
   3  12  19       6643.40       6458.60       147.97 o
   4  12  19       1283.52       1133.06        54.36 o
   5  12  19        817.57        841.86        64.85 o
   6  12  19        251.60        252.49        45.76 o
   7  12  19        805.33        640.79        65.81 o
   8  12  19        360.97        329.24        41.60 o
   9  12  19        765.75       1006.18        79.03 o
  -8  13  19       1893.52       1469.62        89.03 o
  -7  13  19         39.08        170.83        25.07 o
  -6  13  19        677.33        477.03        30.27 o
  -5  13  19        294.14        298.92        26.74 o
  -4  13  19        786.32        849.49        38.14 o
  -3  13  19         59.22         30.77        26.13 o
  -2  13  19        181.38        210.97        28.83 o
  -1  13  19        479.37        362.31        33.36 o
   0  13  19        423.48        432.88        31.83 o
   1  13  19        487.95        409.79        40.89 o
   2  13  19        154.28        192.70        43.46 o
   3  13  19         71.79         23.30        38.90 o
   4  13  19        773.40        727.36        66.05 o
   5  13  19        286.99        200.32        55.32 o
   6  13  19        665.15        488.25        52.64 o
   7  13  19         36.11        196.16        45.96 o
   8  13  19       1888.39       1509.27       138.78 o
  -6  14  19       2249.69       1899.10        74.67 o
  -5  14  19         32.28        153.41        26.44 o
  -4  14  19       1062.61        964.82        41.71 o
  -3  14  19        674.18        713.46        33.00 o
  -2  14  19        894.99        884.99        62.03 o
  -1  14  19       1356.72       1240.55        49.35 o
   0  14  19       3819.08       3172.27        85.36 o
   1  14  19       1406.06       1366.74        57.65 o
   2  14  19        927.78        924.07        92.34 o
   3  14  19        660.06        741.19        52.30 o
   4  14  19       1040.05        904.63        80.13 o
   5  14  19         33.10        165.47        45.96 o
   6  14  19       2221.03       1873.57       156.13 o
  -3  15  19         80.94        180.42        57.74 o
  -2  15  19        238.67        275.27        39.51 o
  -1  15  19       2642.72       2320.85        98.80 o
   0  15  19        272.47        242.81        37.83 o
   1  15  19       2667.68       2320.38        85.85 o
   2  15  19        275.23        368.00        35.05 o
   3  15  19         85.71        149.19        35.70 o
   0   0  20      74774.70      79029.16      3909.62 o
   0   1  20       2458.53       2694.25        98.45 o
   1   1  20      10881.92      11367.37       301.59 o
  -1   2  20       6479.09       6134.81       151.37 o
   0   2  20       4609.99       4104.06       111.86 o
   1   2  20       6618.47       6068.97       149.74 o
   2   2  20          8.77         49.80        19.60 o
  -2   3  20      45282.07      39689.41       827.77 o
  -1   3  20       4784.30       4870.96       123.51 o
   0   3  20       2910.48       2733.28        74.64 o
   1   3  20       4888.46       5022.20       191.76 o
   2   3  20      45445.07      39636.64       799.08 o
   3   3  20       1108.67       1501.52        64.11 o
  -3   4  20       6159.16       5572.99       137.53 o
  -2   4  20       1871.59       1989.67        70.97 o
  -1   4  20       1154.68       1189.95        49.62 o
   0   4  20       3850.97       3382.18       108.66 o
   1   4  20        920.20        913.72        41.77 o
   2   4  20       1892.73       1912.41        61.83 o
   3   4  20       6081.76       5534.18       131.67 o
   4   4  20        328.92        611.14        49.65 o
  -4   5  20       4583.82       5373.27       151.45 o
  -3   5  20       4120.57       3742.09       117.97 o
  -2   5  20      12064.38      11167.15       260.57 o
  -1   5  20      11930.06      10863.89       258.10 o
   0   5  20        120.27        326.91        32.06 o
   1   5  20      12135.46      11085.89       245.11 o
   2   5  20      11713.91      10805.35       242.81 o
   3   5  20       3928.05       3368.42        97.37 o
   4   5  20       4753.89       5287.13       193.96 o
   5   5  20      10840.42      10160.37       265.76 o
  -5   6  20        667.38        640.12        43.12 o
  -4   6  20       3927.56       3728.14       114.31 o
  -3   6  20       8343.50       8186.76       221.62 o
  -2   6  20       4012.82       4030.32       122.51 o
  -1   6  20        372.91        386.88        44.74 o
   0   6  20        506.30        520.01        39.93 o
   1   6  20        316.83        348.23        35.55 o
   2   6  20       3931.83       3812.19       142.33 o
   3   6  20       8359.42       8442.06       220.75 o
   4   6  20       3765.83       3387.88       112.00 o
   5   6  20        631.91        590.62        42.69 o
   6   6  20         44.28         90.54        22.98 o
  -6   7  20        385.77        388.54        24.97 o
  -5   7  20        440.46        372.34        25.80 o
  -4   7  20       4247.45       3858.42       100.61 o
  -3   7  20        164.74        182.88        33.64 o
  -2   7  20       3735.56       3733.51       114.75 o
  -1   7  20       1663.51       1652.93        66.75 o
   0   7  20       1340.86       1529.42        70.88 o
   1   7  20       1492.13       1381.92        89.07 o
   2   7  20       3703.80       3612.24       116.67 o
   3   7  20        168.12        210.06        36.12 o
   4   7  20       4280.85       3932.87       114.39 o
   5   7  20        532.24        503.96        29.43 o
   6   7  20        380.87        356.55        25.62 o
   7   7  20        879.95        711.26        30.63 o
  -7   8  20       2608.32       2257.10        56.57 o
  -6   8  20       1809.12       1788.26        45.80 o
  -5   8  20        404.49        422.57        24.89 o
  -4   8  20       6167.77       5442.69        94.83 o
  -3   8  20       5427.62       5809.37       106.78 o
  -2   8  20        806.62        742.46        41.02 o
  -1   8  20       1359.38       1579.63        60.84 o
   0   8  20      11429.47      11146.72       290.87 o
   1   8  20       1463.33       1370.49        83.60 o
   2   8  20        786.54        684.92        43.26 o
   3   8  20       5242.23       5773.83       182.15 o
   4   8  20       6317.60       5508.49       113.89 o
   5   8  20        421.83        465.07        27.78 o
   6   8  20       1772.88       1792.21        50.42 o
   7   8  20       2488.67       2205.67        54.65 o
   8   8  20        646.20        630.12        29.79 o
  -8   9  20       1407.31       1445.95        43.98 o
  -7   9  20       2711.07       2405.52        58.36 o
  -6   9  20        765.17        657.64        30.45 o
  -5   9  20       4306.00       3878.06        73.81 o
  -4   9  20       2063.67       2754.10        70.33 o
  -3   9  20        264.48        253.67        23.89 o
  -2   9  20       1363.86       1407.44        38.90 o
  -1   9  20      15882.50      14430.87       231.04 o
   0   9  20       1488.29       1487.92        47.38 o
   1   9  20      15809.67      14078.13       246.66 o
   2   9  20       1253.41       1294.29        76.21 o
   3   9  20        268.74        224.91        27.85 o
   4   9  20       2071.03       2565.07        81.72 o
   5   9  20       4326.99       3909.07        85.60 o
   6   9  20        748.12        689.88        33.27 o
   7   9  20       2724.89       2412.29        59.25 o
   8   9  20       1364.96       1443.76        43.60 o
   9   9  20         19.57        127.85        25.81 o
  -9  10  20       1580.02       2694.90       120.75 o
  -8  10  20        652.58        696.51        34.70 o
  -7  10  20       1489.41       1409.78        41.52 o
  -6  10  20       2440.17       2532.10        60.86 o
  -5  10  20       3208.94       3989.44        76.13 o
  -4  10  20       1759.82       1862.51        46.68 o
  -3  10  20      16787.84      16809.24       259.32 o
  -2  10  20        488.43        550.84        29.61 o
  -1  10  20       1768.89       2019.74        60.57 o
   0  10  20       1565.21       1624.35        53.11 o
   1  10  20       1888.23       2128.37        59.68 o
   2  10  20        493.44        550.20        32.32 o
   3  10  20      16825.67      16741.18       310.52 o
   4  10  20       1741.83       1853.40        57.82 o
   5  10  20       3347.96       4195.26       130.76 o
   6  10  20       2339.90       2349.67        67.67 o
   7  10  20       1525.27       1464.32        53.62 o
   8  10  20        726.22        805.09        50.57 o
   9  10  20       1548.83       2483.28       161.50 o
  10  10  20         88.51        162.03        29.21 o
 -10  11  20       4062.45       3664.45       120.85 o
  -9  11  20        593.91        635.13        45.14 o
  -8  11  20       3092.33       2852.86        73.89 o
  -7  11  20        691.54        582.46        34.34 o
  -6  11  20       1972.12       1857.62        51.92 o
  -5  11  20        740.05        762.49        35.10 o
  -4  11  20       1521.73       1992.37        99.22 o
  -3  11  20       1010.89       1050.15        40.22 o
  -2  11  20      13323.50      13005.83       201.01 o
  -1  11  20        277.91        306.53        31.22 o
   0  11  20       3301.84       2810.32        70.71 o
   1  11  20        292.62        360.98        33.43 o
   2  11  20      13479.26      13076.40       246.59 o
   3  11  20        976.46       1044.21        43.46 o
   4  11  20       1585.00       2078.01       139.10 o
   5  11  20        739.26        739.18        43.59 o
   6  11  20       1936.68       1784.34        68.95 o
   7  11  20        656.48        506.54        45.09 o
   8  11  20       2979.28       2858.05        94.06 o
   9  11  20        566.91        577.96        38.39 o
  10  11  20       3984.19       3512.08       136.45 o
  -9  12  20        310.93        393.34        60.96 o
  -8  12  20        437.25        377.08        30.28 o
  -7  12  20        596.65        529.92        33.68 o
  -6  12  20        392.93        510.13        32.17 o
  -5  12  20        791.25        657.58        34.25 o
  -4  12  20        865.23        744.49        36.66 o
  -3  12  20       2247.00       2142.87        55.39 o
  -2  12  20        330.71        340.98        28.98 o
  -1  12  20        859.36        625.01        34.39 o
   0  12  20       4070.67       3576.65        83.36 o
   1  12  20        868.64        622.31        35.59 o
   2  12  20        355.72        432.93        33.59 o
   3  12  20       2256.40       2122.71        67.83 o
   4  12  20        822.12        785.28        58.25 o
   5  12  20        838.88        758.20        60.25 o
   6  12  20        399.05        506.48        53.63 o
   7  12  20        574.01        520.14        58.15 o
   8  12  20        424.30        284.53        49.58 o
   9  12  20        305.28        388.33        78.07 o
  -8  13  20         28.73        138.78        69.39 o
  -7  13  20        965.14        833.54        37.21 o
  -6  13  20         11.99         22.10        24.08 o
  -5  13  20        253.85        220.58        24.41 o
  -4  13  20        406.47        353.62        28.32 o
  -3  13  20        251.68        175.19        28.11 o
  -2  13  20       1203.49       1427.94        51.00 o
  -1  13  20        934.00        885.65        40.92 o
   0  13  20        481.13        424.99        31.18 o
   1  13  20        894.43        952.46        48.94 o
   2  13  20       1140.75       1356.57        73.70 o
   3  13  20        227.41        154.79        42.82 o
   4  13  20        402.20        401.95        57.54 o
   5  13  20        240.45        198.54        45.43 o
   6  13  20         11.89          0.00        39.68 o
   7  13  20        975.66        883.36        79.03 o
   8  13  20         16.64         52.04        52.04 o
  -6  14  20       1460.94       1186.34        95.86 o
  -5  14  20        348.90        364.21        29.31 o
  -4  14  20         40.58         62.78        21.71 o
  -3  14  20        438.60        345.09        27.05 o
  -2  14  20        225.20        196.42        30.98 o
  -1  14  20        140.58        168.90        31.49 o
   0  14  20        708.05       1112.53        48.65 o
   1  14  20        145.30        206.46        35.31 o
   2  14  20        219.08        205.57        32.31 o
   3  14  20        460.39        357.35        37.53 o
   4  14  20         37.67         49.57        42.71 o
   5  14  20        312.56        298.50        45.96 o
   6  14  20       1363.09       1197.01       104.09 o
  -2  15  20       1295.82       1234.98       111.17 o
  -1  15  20        440.90        508.43        74.86 o
   0  15  20        116.42          7.27        33.01 o
   1  15  20        451.15        583.08        47.58 o
   2  15  20       1289.20       1179.66       104.09 o
   0   1  21        853.46        988.97        54.20 o
   1   1  21       3717.08       3986.18       105.17 o
  -1   2  21       5194.45       5016.11       117.05 o
   0   2  21       1341.69       1493.88        55.43 o
   1   2  21       5342.28       5148.68       111.65 o
   2   2  21       3683.34       3503.41        90.16 o
  -2   3  21      29270.40      25517.51       516.23 o
  -1   3  21       2859.19       2956.23        83.05 o
   0   3  21         81.48        158.06        23.77 o
   1   3  21       2841.91       2993.51        98.08 o
   2   3  21      29324.46      25834.83       543.16 o
   3   3  21       1793.03       2062.92       115.08 o
  -3   4  21      34987.83      33029.31       692.20 o
  -2   4  21       1255.08       1281.26        64.62 o
  -1   4  21       6033.77       5418.28       158.09 o
   0   4  21       1358.45       1583.54        61.55 o
   1   4  21       6089.02       5438.13       123.21 o
   2   4  21       1202.81       1230.85        50.10 o
   3   4  21      35240.27      33480.27       692.67 o
   4   4  21       3914.10       3451.89       120.45 o
  -4   5  21       3958.77       4102.26       124.28 o
  -3   5  21        229.92        443.08        35.88 o
  -2   5  21       8510.32       8442.46       230.17 o
  -1   5  21       3669.76       3350.48       109.01 o
   0   5  21        333.03        430.64        36.46 o
   1   5  21       3598.84       3319.09       121.97 o
   2   5  21       8521.38       8373.33       192.42 o
   3   5  21        167.94        399.11        37.71 o
   4   5  21       4011.35       4056.97       124.28 o
   5   5  21        219.82        269.67        40.01 o
  -5   6  21         14.80         32.06        27.82 o
  -4   6  21        294.58        244.22        34.44 o
  -3   6  21        111.83        268.07        36.12 o
  -2   6  21          0.99         50.24        31.48 o
  -1   6  21        453.47        499.07        41.79 o
   0   6  21       3726.70       3690.02       115.57 o
   1   6  21        457.94        494.90        37.28 o
   2   6  21          2.95         74.88        44.44 o
   3   6  21        155.49        331.99        45.67 o
   4   6  21        314.37        223.72        34.62 o
   5   6  21         26.05         49.97        28.47 o
   6   6  21        923.68        975.14        36.09 o
  -6   7  21        421.31        346.84        24.65 o
  -5   7  21       1103.53       1153.80        35.92 o
  -4   7  21       8045.76       7487.22       139.56 o
  -3   7  21       2650.60       2305.37        71.07 o
  -2   7  21       1792.33       1543.13        70.58 o
  -1   7  21        189.78        314.54        34.16 o
   0   7  21         98.67         88.04        32.85 o
   1   7  21        161.83        383.63        86.94 o
   2   7  21       1872.17       1812.34        82.75 o
   3   7  21       2792.16       2359.48        90.12 o
   4   7  21       8013.75       7528.92       149.02 o
   5   7  21       1098.08       1025.55        45.63 o
   6   7  21        454.68        347.02        27.08 o
   7   7  21        827.89        739.19        32.75 o
  -7   8  21        425.86        507.67        29.24 o
  -6   8  21       2768.00       2815.67        59.32 o
  -5   8  21        518.58        643.09        28.60 o
  -4   8  21         25.34        158.13        22.33 o
  -3   8  21       2843.50       2694.43        57.96 o
  -2   8  21       2435.67       2265.69        56.16 o
  -1   8  21       2746.06       2820.83        75.19 o
   0   8  21       8385.73       8137.12       185.22 o
   1   8  21       2827.62       2905.50        96.29 o
   2   8  21       2420.84       2138.74        61.94 o
   3   8  21       2856.57       2709.15        72.19 o
   4   8  21         30.65        151.66        24.60 o
   5   8  21        482.30        619.12        30.54 o
   6   8  21       2744.30       2769.97        67.20 o
   7   8  21        443.82        563.15        29.34 o
   8   8  21       3224.70       2882.34        64.31 o
  -8   9  21        555.63        579.91        29.95 o
  -7   9  21       3314.67       3058.02        66.59 o
  -6   9  21       3949.79       3429.27        69.11 o
  -5   9  21       2007.54       1870.26        45.84 o
  -4   9  21       4515.11       4900.86        83.70 o
  -3   9  21       1506.99       1544.44        41.59 o
  -2   9  21      14140.13      13018.18       190.38 o
  -1   9  21       2399.64       2716.34        77.03 o
   0   9  21        569.18        551.79        31.85 o
   1   9  21       2287.00       2430.51        71.31 o
   2   9  21      14224.50      12996.59       226.68 o
   3   9  21       1472.19       1498.39        50.75 o
   4   9  21       4590.68       4655.05       103.50 o
   5   9  21       1998.73       1784.27        54.69 o
   6   9  21       4104.18       3548.42        81.49 o
   7   9  21       3277.94       2989.62        69.21 o
   8   9  21        506.40        500.78        26.12 o
   9   9  21        589.84        601.93        36.25 o
  -9  10  21       2600.23       2879.88       109.03 o
  -8  10  21        291.23        438.36        32.53 o
  -7  10  21       2416.35       2087.23        53.68 o
  -6  10  21       1587.55       1405.16        42.63 o
  -5  10  21       1648.15       1707.52        46.98 o
  -4  10  21       1406.31       1505.13        41.38 o
  -3  10  21       6749.46       6747.67       116.48 o
  -2  10  21        167.68        242.01        24.54 o
  -1  10  21       2174.15       2241.59        54.74 o
   0  10  21        289.68        283.88        29.12 o
   1  10  21       2092.49       2192.21        63.65 o
   2  10  21        175.05        223.87        28.74 o
   3  10  21       6658.49       6740.40       149.64 o
   4  10  21       1432.39       1567.27        53.82 o
   5  10  21       1591.48       1699.97        58.73 o
   6  10  21       1644.14       1419.71        50.38 o
   7  10  21       2431.30       2080.22        73.92 o
   8  10  21        300.57        482.93        40.16 o
   9  10  21       2595.91       2869.33        89.17 o
  10  10  21       1051.25        971.02        53.58 o
 -10  11  21       1688.47       1667.03       110.40 o
  -9  11  21        293.28        365.63        38.52 o
  -8  11  21        172.43        297.30        27.81 o
  -7  11  21        136.74         90.07        25.12 o
  -6  11  21        466.65        503.53        33.01 o
  -5  11  21        497.68        530.44        30.55 o
  -4  11  21      10067.55       9692.16       161.29 o
  -3  11  21        534.94        655.68        32.03 o
  -2  11  21       5222.55       5064.43        92.50 o
  -1  11  21       2812.76       2559.30        63.39 o
   0  11  21         17.37        163.39        30.04 o
   1  11  21       2775.76       2500.58        67.16 o
   2  11  21       5088.69       4888.36       112.45 o
   3  11  21        550.84        695.22        39.95 o
   4  11  21      10001.48       9745.78       203.83 o
   5  11  21        468.27        489.79        36.26 o
   6  11  21        467.66        461.13        62.28 o
   7  11  21        161.06         85.51        35.34 o
   8  11  21        213.85        430.93        40.47 o
   9  11  21        310.00        320.29        35.96 o
  10  11  21       1767.63       1613.36       156.13 o
  -9  12  21       1764.91       1717.44       156.13 o
  -8  12  21        201.43        194.88        27.09 o
  -7  12  21        207.01        110.26        25.28 o
  -6  12  21        386.59        169.29        25.19 o
  -5  12  21         20.31         60.53        25.06 o
  -4  12  21       1574.24       1381.20        43.81 o
  -3  12  21        761.45        743.98        35.27 o
  -2  12  21         19.27         21.59        22.93 o
  -1  12  21       1086.81       1128.24        42.71 o
   0  12  21        820.05        843.05        37.06 o
   1  12  21       1016.40       1019.77        44.70 o
   2  12  21         14.32         36.72        28.42 o
   3  12  21        770.23        712.95        45.17 o
   4  12  21       1651.94       1664.25       122.36 o
   5  12  21         25.58         92.22        40.24 o
   6  12  21        350.18         91.91        43.64 o
   7  12  21        205.66         94.88        57.59 o
   8  12  21        214.51        106.76        45.96 o
   9  12  21       1760.20       1700.09       156.13 o
  -7  13  21         79.76        128.83        30.37 o
  -6  13  21         68.82         89.78        24.08 o
  -5  13  21        618.34        546.81        28.71 o
  -4  13  21        458.43        431.44        28.67 o
  -3  13  21        211.72        239.20        24.78 o
  -2  13  21        128.01        105.49        27.77 o
  -1  13  21       1178.20        866.30        40.08 o
   0  13  21        139.33        202.69        30.33 o
   1  13  21       1209.43        985.70        45.84 o
   2  13  21        138.35        156.62        45.56 o
   3  13  21        217.04         95.32        39.38 o
   4  13  21        456.34        368.36        52.64 o
   5  13  21        584.84        510.32        54.53 o
   6  13  21         69.13         61.68        54.19 o
   7  13  21         66.14        121.44        52.04 o
  -5  14  21        137.33         61.68        38.66 o
  -4  14  21        139.97        174.81        22.42 o
  -3  14  21        379.72        335.61        29.25 o
  -2  14  21         92.57        179.48        32.73 o
  -1  14  21        514.51        459.89        35.46 o
   0  14  21       2582.66       2067.36        68.74 o
   1  14  21        501.89        484.69        46.36 o
   2  14  21         96.41        123.95        33.22 o
   3  14  21        380.09        360.29        36.94 o
   4  14  21        157.04        198.84        47.58 o
   5  14  21        129.70         95.41        36.80 o
  -1  15  21        467.70        468.39        86.74 o
   0  15  21         12.40         69.39        69.39 o
   0   1  22       1059.45       1235.26        54.17 o
   1   1  22       1874.43       2102.47        66.63 o
  -1   2  22       1112.72       1310.48        47.80 o
   0   2  22        903.98        764.39        42.03 o
   1   2  22        930.57       1139.85        70.70 o
   2   2  22      11726.34      12710.96       249.25 o
  -2   3  22       7234.02       8055.03       175.03 o
  -1   3  22       1458.88       1658.02        61.14 o
   0   3  22        137.54        231.61        28.41 o
   1   3  22       1530.02       1861.40        69.83 o
   2   3  22       7059.31       7691.83       224.62 o
   3   3  22       3513.36       3659.52       102.81 o
  -3   4  22      34674.45      32838.50       741.30 o
  -2   4  22       2958.85       2874.62        86.05 o
  -1   4  22      13906.23      12958.54       257.90 o
   0   4  22       5590.69       6080.08       144.11 o
   1   4  22      13678.74      12727.15       275.25 o
   2   4  22       2991.51       2833.24        85.44 o
   3   4  22      34638.57      32833.23       713.55 o
   4   4  22        468.54        588.46        43.64 o
  -4   5  22      17981.62      17717.01       434.93 o
  -3   5  22        765.86        646.64        43.22 o
  -2   5  22        671.54        662.17        47.99 o
  -1   5  22        663.11        665.65        46.17 o
   0   5  22        676.47        594.49        48.36 o
   1   5  22        573.63        593.34        53.83 o
   2   5  22        630.68        577.86        38.75 o
   3   5  22        840.25        688.84        46.37 o
   4   5  22      17889.22      17051.57       435.72 o
   5   5  22        535.10        404.84        40.92 o
  -5   6  22         91.71         88.97        23.09 o
  -4   6  22        455.11        420.14        38.53 o
  -3   6  22        514.21        609.25        45.62 o
  -2   6  22        132.90        169.30        36.86 o
  -1   6  22        807.53       1030.85        58.35 o
   0   6  22        528.85        736.81        47.86 o
   1   6  22        763.50        947.71        60.65 o
   2   6  22        144.96        259.47        36.83 o
   3   6  22        414.66        446.61        40.38 o
   4   6  22        478.87        553.30        63.58 o
   5   6  22         92.92        129.78        24.71 o
   6   6  22       5618.79       5022.36        97.30 o
  -6   7  22       1098.13        912.44        34.55 o
  -5   7  22       1368.97       1248.80        37.66 o
  -4   7  22       1047.41       1026.76        38.68 o
  -3   7  22        485.88        629.09        38.32 o
  -2   7  22        929.78       1047.62        55.33 o
  -1   7  22       8692.36       8124.36       198.59 o
   0   7  22        833.82        892.28        62.38 o
   1   7  22       9086.47       8401.45       256.02 o
   2   7  22        830.77       1073.53        59.50 o
   3   7  22        452.36        638.11        63.23 o
   4   7  22        976.24        863.60        38.85 o
   5   7  22       1311.71       1158.60        40.66 o
   6   7  22       1094.77        847.94        36.45 o
   7   7  22       4189.60       4438.57       110.68 o
  -7   8  22        423.62        420.36        28.47 o
  -6   8  22       1680.59       1797.13        46.14 o
  -5   8  22       4274.82       3722.23        69.52 o
  -4   8  22         54.04        114.66        21.13 o
  -3   8  22       2117.62       2069.27        48.40 o
  -2   8  22       1099.12       1013.20        34.85 o
  -1   8  22       1054.39       1115.85        37.29 o
   0   8  22      10422.32       9512.43       194.45 o
   1   8  22        945.70        972.62        42.72 o
   2   8  22       1024.50       1011.70        39.32 o
   3   8  22       2038.25       1767.29        69.93 o
   4   8  22         59.96        102.10        25.86 o
   5   8  22       4236.23       3681.70        80.46 o
   6   8  22       1714.04       1895.25        52.69 o
   7   8  22        424.63        494.40        28.39 o
   8   8  22         70.33        143.78        23.91 o
  -8   9  22       2334.53       2216.50        57.94 o
  -7   9  22        155.00        195.99        23.20 o
  -6   9  22        111.21        142.68        23.72 o
  -5   9  22       2823.68       2808.09        58.44 o
  -4   9  22      25847.50      25386.63       354.27 o
  -3   9  22       1250.34       1161.16        37.71 o
  -2   9  22        324.82        417.22        26.97 o
  -1   9  22        311.25        386.49        27.13 o
   0   9  22        781.30       1025.38        42.83 o
   1   9  22        310.47        386.44        29.54 o
   2   9  22        369.02        444.82        32.11 o
   3   9  22       1269.43       1138.84        47.21 o
   4   9  22      25659.95      24873.62       490.56 o
   5   9  22       2824.45       2914.41        74.34 o
   6   9  22         94.75        170.62        24.77 o
   7   9  22        110.23        124.68        25.21 o
   8   9  22       2433.31       2328.15        59.60 o
   9   9  22         41.20        153.09        36.17 o
  -9  10  22       2517.30       2875.62        93.56 o
  -8  10  22        396.07        503.63        35.15 o
  -7  10  22        868.55        811.33        34.88 o
  -6  10  22        242.67        220.77        23.78 o
  -5  10  22       3175.98       3102.55        63.71 o
  -4  10  22       4823.25       4580.70        82.62 o
  -3  10  22       3737.76       4180.86        77.94 o
  -2  10  22       1214.85       1256.50        39.85 o
  -1  10  22       3562.93       3257.72        73.42 o
   0  10  22       1029.24        971.87        41.37 o
   1  10  22       3607.07       3234.26        77.45 o
   2  10  22       1094.41       1144.05        46.40 o
   3  10  22       3495.20       3848.05       106.09 o
   4  10  22       4913.88       4781.95       112.96 o
   5  10  22       3077.78       3162.97        87.46 o
   6  10  22        229.92        218.90        28.98 o
   7  10  22        910.02        912.58        49.15 o
   8  10  22        393.50        491.68        64.09 o
   9  10  22       2473.85       2883.38        98.35 o
  10  10  22         13.35        148.12        32.50 o
 -10  11  22        635.72        555.13        86.74 o
  -9  11  22        586.27        618.30        40.47 o
  -8  11  22         12.98        121.37        24.40 o
  -7  11  22        146.28        123.25        33.13 o
  -6  11  22         14.80         67.11        23.78 o
  -5  11  22       1340.77       1185.01        40.89 o
  -4  11  22        960.54       1069.92        37.31 o
  -3  11  22        193.54        287.02        30.47 o
  -2  11  22        122.66        562.68        28.94 o
  -1  11  22        587.25        547.25        34.55 o
   0  11  22        515.99        433.03        31.39 o
   1  11  22        621.60        562.78        33.21 o
   2  11  22        114.20        605.07        39.35 o
   3  11  22        207.01        356.12        33.46 o
   4  11  22        969.96       1042.00        47.81 o
   5  11  22       1316.22       1081.32        51.06 o
   6  11  22         18.18         62.36        38.20 o
   7  11  22        146.97         27.93        44.97 o
   8  11  22          9.26        108.20        33.22 o
   9  11  22        579.61        668.46        43.93 o
  10  11  22        632.10        589.83        86.74 o
  -8  12  22         26.48         74.65        46.31 o
  -7  12  22         84.61         22.42        23.45 o
  -6  12  22        268.41        247.20        28.60 o
  -5  12  22        203.74        152.39        26.14 o
  -4  12  22        346.74        246.76        26.62 o
  -3  12  22       1136.82       1220.57        41.39 o
  -2  12  22        548.19        502.48        30.02 o
  -1  12  22        270.34        361.74        33.46 o
   0  12  22       1259.78        939.62        38.89 o
   1  12  22        307.30        390.93        30.27 o
   2  12  22        556.97        488.94        40.01 o
   3  12  22       1135.39       1161.71        59.10 o
   4  12  22        349.27        297.56        52.64 o
   5  12  22        215.48        150.35        47.58 o
   6  12  22        311.42        281.17        50.94 o
   7  12  22         99.90         13.34        45.96 o
   8  12  22         20.97         70.87        37.53 o
  -7  13  22        104.93         64.05        31.03 o
  -6  13  22         58.41         -9.01        20.87 o
  -5  13  22         41.95         31.49        21.06 o
  -4  13  22        136.76         76.38        22.35 o
  -3  13  22        832.13        591.59        30.26 o
  -2  13  22        603.63        541.34        36.05 o
  -1  13  22         51.24         66.59        26.94 o
   0  13  22        380.99         79.34        26.87 o
   1  13  22         48.82         78.04        25.68 o
   2  13  22        602.91        531.06        36.87 o
   3  13  22        870.47        622.77        55.34 o
   4  13  22        125.54        -42.04        42.04 o
   5  13  22         47.11        -44.63        44.63 o
   6  13  22         65.12        -22.30        41.63 o
   7  13  22        113.85        225.52        52.04 o
  -5  14  22       1398.33       1023.53       121.44 o
  -4  14  22         12.71        115.65        33.77 o
  -3  14  22       1696.79       1413.49        58.53 o
  -2  14  22        869.55        843.28        67.24 o
  -1  14  22        294.10        197.27        29.96 o
   0  14  22        279.23        396.76        37.30 o
   1  14  22        309.54        159.80        33.99 o
   2  14  22        822.58        783.87        51.84 o
   3  14  22       1684.29       1456.62        68.57 o
   4  14  22         11.90         78.07        43.37 o
   5  14  22       1382.51       1144.96       104.09 o
   0   1  23       1202.31       1002.76        51.00 o
   1   1  23        519.66        496.82        41.35 o
  -1   2  23       1183.62       1311.62        52.92 o
   0   2  23        394.64        690.46        41.32 o
   1   2  23       1171.78       1231.28        50.24 o
   2   2  23       3270.41       2823.65        74.97 o
  -2   3  23       8039.84       7886.31       196.04 o
  -1   3  23        573.34        536.80        35.71 o
   0   3  23        339.62        309.85        36.35 o
   1   3  23        547.24        498.70        37.48 o
   2   3  23       7959.93       7799.34       184.32 o
   3   3  23       1954.40       2098.45        99.19 o
  -3   4  23      44582.90      42963.85       919.65 o
  -2   4  23       4322.27       4860.35       135.34 o
  -1   4  23       3078.78       3066.07        93.84 o
   0   4  23         75.85         78.02        27.81 o
   1   4  23       3278.88       3248.60       107.56 o
   2   4  23       4346.56       4615.07       129.40 o
   3   4  23      44826.01      43752.98       978.47 o
   4   4  23       2841.72       2862.62        93.71 o
  -4   5  23       7624.36       7511.38       207.70 o
  -3   5  23       1283.40       1457.42        62.01 o
  -2   5  23       5447.04       5319.91       159.73 o
  -1   5  23       1135.17       1095.55        71.99 o
   0   5  23          7.47          2.50        36.30 o
   1   5  23       1389.75       1481.70        75.40 o
   2   5  23       5449.38       5291.88       156.26 o
   3   5  23       1208.88       1421.12        62.33 o
   4   5  23       7578.25       7662.26       207.70 o
   5   5  23        922.51        826.27        67.04 o
  -5   6  23        754.49        725.83        31.26 o
  -4   6  23        501.74        636.65        53.63 o
  -3   6  23        209.63        203.54        39.19 o
  -2   6  23        486.11        535.74        49.53 o
  -1   6  23       3175.12       3207.97       113.66 o
   0   6  23      19294.10      18252.22       461.19 o
   1   6  23       3184.69       3270.18       116.41 o
   2   6  23        469.18        527.39        49.20 o
   3   6  23        211.98        172.57        36.09 o
   4   6  23        543.75        699.00        37.87 o
   5   6  23        729.23        663.51        32.97 o
   6   6  23        864.66        796.98        33.66 o
  -6   7  23        576.17        544.51        27.95 o
  -5   7  23        948.74       1058.28        35.65 o
  -4   7  23        412.04        413.33        27.66 o
  -3   7  23        666.20        702.16        34.41 o
  -2   7  23       2337.89       2370.19        73.32 o
  -1   7  23       3059.91       3397.75        97.32 o
   0   7  23        381.95        480.58        41.23 o
   1   7  23       2796.46       3148.94       101.39 o
   2   7  23       2448.05       2456.45        73.56 o
   3   7  23        632.67        638.34        39.18 o
   4   7  23        446.39        455.94        29.43 o
   5   7  23        776.96        877.26        40.67 o
   6   7  23        586.81        586.69        33.30 o
   7   7  23       4339.91       3910.91        79.32 o
  -7   8  23          9.58         -8.65        23.09 o
  -6   8  23       4128.28       3931.72        77.57 o
  -5   8  23       1807.74       1830.73        45.02 o
  -4   8  23         12.47        -19.44        19.44 o
  -3   8  23       4790.42       4550.17        86.76 o
  -2   8  23        314.23        439.94        26.88 o
  -1   8  23        659.40        820.18        34.29 o
   0   8  23        164.32        330.92        28.26 o
   1   8  23        686.83        792.60        36.86 o
   2   8  23        315.11        403.77        29.40 o
   3   8  23       4797.87       4619.92       105.52 o
   4   8  23          6.53        -23.42        23.42 o
   5   8  23       1890.07       1911.33        53.67 o
   6   8  23       4116.06       3892.95        84.37 o
   7   8  23         15.00        -24.87        24.87 o
   8   8  23        639.67        705.65        32.12 o
  -8   9  23        769.87        884.17        39.49 o
  -7   9  23        498.82        647.75        31.05 o
  -6   9  23        216.34        189.60        23.71 o
  -5   9  23        759.12        715.77        30.44 o
  -4   9  23        661.16        815.00        32.05 o
  -3   9  23         70.34        291.20        24.22 o
  -2   9  23       2315.22       2601.55        58.97 o
  -1   9  23       1689.95       1556.38        51.66 o
   0   9  23        120.27         28.19        24.66 o
   1   9  23       1816.53       1735.88        57.51 o
   2   9  23       2447.34       2814.11        77.46 o
   3   9  23         78.59        277.33        30.54 o
   4   9  23        662.05        827.50        42.64 o
   5   9  23        736.28        618.38        35.47 o
   6   9  23        217.73        195.26        26.88 o
   7   9  23        527.52        732.35        31.99 o
   8   9  23        721.32        792.74        38.72 o
   9   9  23         41.51        106.82        28.01 o
  -9  10  23       4351.93       4219.36       114.12 o
  -8  10  23        691.02        594.21        36.26 o
  -7  10  23        958.90        747.66        34.31 o
  -6  10  23        186.34        164.82        23.42 o
  -5  10  23       5477.02       5167.37        88.41 o
  -4  10  23        700.53        869.58        32.53 o
  -3  10  23       6900.40       7134.14       119.40 o
  -2  10  23       1707.05       1720.37        47.51 o
  -1  10  23       1487.91       1667.58        69.42 o
   0  10  23        279.20        319.22        27.87 o
   1  10  23       1403.66       1455.32        49.93 o
   2  10  23       1795.48       1719.71        54.06 o
   3  10  23       6995.36       7495.49       169.09 o
   4  10  23        691.11        920.48        43.98 o
   5  10  23       5453.69       5107.20       119.71 o
   6  10  23        169.96        160.56        27.61 o
   7  10  23        964.80        754.94        43.74 o
   8  10  23        678.66        593.31        44.01 o
   9  10  23       4342.15       4300.54       132.07 o
  10  10  23       2197.66       2263.54        86.74 o
  -9  11  23        759.99        877.87        55.60 o
  -8  11  23        952.32       1023.10        43.40 o
  -7  11  23        345.99        292.88        26.24 o
  -6  11  23         13.83        -20.37        22.74 o
  -5  11  23        405.70        414.12        28.29 o
  -4  11  23       2487.43       2655.72        61.73 o
  -3  11  23        592.80        562.23        28.51 o
  -2  11  23        499.57        591.03        31.84 o
  -1  11  23        411.65        289.98        28.76 o
   0  11  23          3.16         21.32        23.29 o
   1  11  23        418.73        320.76        29.54 o
   2  11  23        519.80        608.92        33.92 o
   3  11  23        530.70        513.60        41.06 o
   4  11  23       2407.88       2623.24        77.60 o
   5  11  23        430.25        401.35        37.70 o
   6  11  23         10.65        -30.46        30.46 o
   7  11  23        317.19        220.53        40.47 o
   8  11  23        974.44        917.56        51.79 o
   9  11  23        788.35        744.40        46.98 o
  -8  12  23       1151.15       1152.59        80.77 o
  -7  12  23        145.66         75.03        24.08 o
  -6  12  23        857.74        610.81        30.16 o
  -5  12  23         15.45        -21.52        21.52 o
  -4  12  23         51.67         33.90        23.18 o
  -3  12  23       1606.40       1638.55        46.85 o
  -2  12  23         92.56         52.47        22.96 o
  -1  12  23        328.10        427.55        33.50 o
   0  12  23       1039.92       1151.16        45.83 o
   1  12  23        298.98        426.43        35.76 o
   2  12  23         85.76        115.86        33.93 o
   3  12  23       1607.54       1715.93        73.43 o
   4  12  23         57.04         67.66        40.83 o
   5  12  23         19.81        -50.49        50.49 o
   6  12  23        876.87        495.26        45.00 o
   7  12  23        155.58        126.25        38.32 o
   8  12  23       1208.52       1154.30       173.48 o
  -6  13  23        136.14         39.22        23.42 o
  -5  13  23         94.63         81.37        21.73 o
  -4  13  23         23.07         -5.10        21.25 o
  -3  13  23        517.79        429.74        28.91 o
  -2  13  23        222.41        193.28        29.23 o
  -1  13  23        925.55        911.76        41.40 o
   0  13  23        305.53        213.13        27.72 o
   1  13  23        981.23       1028.44        47.75 o
   2  13  23        231.21        211.09        29.29 o
   3  13  23        539.31        506.62        46.98 o
   4  13  23         22.56        -34.45        34.45 o
   5  13  23        110.74         81.57        37.53 o
   6  13  23        141.19        121.44        52.04 o
  -4  14  23        428.67        303.37        70.17 o
  -3  14  23        720.50        795.07        45.75 o
  -2  14  23         97.40        122.55        24.45 o
  -1  14  23        110.57        136.11        29.96 o
   0  14  23         39.28         79.53        26.81 o
   1  14  23        104.14        166.70        35.96 o
   2  14  23         87.60        176.99        49.63 o
   3  14  23        718.93        774.42        61.33 o
   4  14  23        420.02        254.93        41.63 o
   0   0  24     102396.41     105665.06      4029.86 o
   0   1  24       1040.14       1343.23        58.42 o
   1   1  24       2667.22       2689.64        83.85 o
  -1   2  24       1461.95       1755.08        64.39 o
   0   2  24        718.26        864.87        45.49 o
   1   2  24       1563.29       1800.42        61.33 o
   2   2  24        115.36        287.08        36.22 o
  -2   3  24      25127.05      24977.52       570.13 o
  -1   3  24        620.89        762.28        43.67 o
   0   3  24        101.16        101.46        32.62 o
   1   3  24        655.33        790.04        44.65 o
   2   3  24      25263.49      24565.79       545.57 o
   3   3  24        157.05        875.53        75.35 o
  -3   4  24       3512.32       4027.60       142.54 o
  -2   4  24        379.53        555.03        47.05 o
  -1   4  24        822.13        863.62        52.18 o
   0   4  24       3691.79       3819.50       134.46 o
   1   4  24        861.80        967.95        65.90 o
   2   4  24        444.43        598.86        45.55 o
   3   4  24       3589.92       4005.42       122.77 o
   4   4  24         61.38        603.96        63.11 o
  -4   5  24        531.34        639.59        44.35 o
  -3   5  24       1462.79       1489.10        63.47 o
  -2   5  24        886.30        904.32        55.17 o
  -1   5  24        814.54        767.95        73.10 o
   0   5  24          6.10         82.83        34.19 o
   1   5  24        893.01        986.96        60.71 o
   2   5  24        857.72        792.92        60.17 o
   3   5  24       1441.81       1378.19        64.50 o
   4   5  24        583.81        752.17        49.99 o
   5   5  24       3637.85       4169.86        94.55 o
  -5   6  24        440.16        457.90        27.60 o
  -4   6  24       1095.46       1099.40        40.34 o
  -3   6  24        974.87        872.67        52.73 o
  -2   6  24       3130.82       3097.08        98.58 o
  -1   6  24       1703.51       1815.98        90.64 o
   0   6  24       3451.35       3583.84       123.99 o
   1   6  24       1553.28       1592.92        80.95 o
   2   6  24       3025.73       3064.91       111.62 o
   3   6  24        932.63        901.66        54.79 o
   4   6  24       1086.86       1048.56        42.77 o
   5   6  24        410.30        404.56        30.68 o
   6   6  24         93.81         89.21        23.08 o
  -6   7  24        102.70        123.44        22.31 o
  -5   7  24       2108.60       2004.05        50.82 o
  -4   7  24        391.58        285.60        26.01 o
  -3   7  24       1677.22       1722.62        48.14 o
  -2   7  24        785.78       1168.33        47.79 o
  -1   7  24       1394.57       1330.12        47.81 o
   0   7  24          2.22         21.75        27.11 o
   1   7  24       1539.47       1558.55        58.84 o
   2   7  24        775.87       1147.02        44.52 o
   3   7  24       1733.19       1722.89        52.92 o
   4   7  24        360.34        229.46        26.29 o
   5   7  24       2176.68       2060.60        56.38 o
   6   7  24         78.27        131.04        24.33 o
   7   7  24        188.86        251.17        26.10 o
  -7   8  24        306.29        339.20        28.92 o
  -6   8  24       1922.85       2204.51        54.59 o
  -5   8  24        107.04        170.62        23.55 o
  -4   8  24        327.91        254.09        24.76 o
  -3   8  24       1926.07       1899.25        52.15 o
  -2   8  24       1768.90       1598.48        44.72 o
  -1   8  24        206.05        223.96        26.30 o
   0   8  24       4858.96       4451.76        94.04 o
   1   8  24        235.12        235.45        28.16 o
   2   8  24       1815.86       1618.06        52.69 o
   3   8  24       2044.41       1913.42        57.56 o
   4   8  24        349.33        327.00        30.49 o
   5   8  24        113.01        132.06        24.83 o
   6   8  24       1893.15       2098.38        56.63 o
   7   8  24        343.23        376.78        28.42 o
   8   8  24       2734.66       2420.16        60.42 o
  -8   9  24       3475.12       3118.37        79.28 o
  -7   9  24       3304.40       2883.67        63.51 o
  -6   9  24         87.49         94.88        21.87 o
  -5   9  24        647.46        937.88        32.84 o
  -4   9  24        650.76        912.85        33.37 o
  -3   9  24       2340.54       2251.37        61.71 o
  -2   9  24       2625.28       2646.11        73.64 o
  -1   9  24       2286.50       2471.83        63.15 o
   0   9  24         49.88         18.33        23.32 o
   1   9  24       2302.01       2471.79        64.53 o
   2   9  24       2491.64       2384.41        76.61 o
   3   9  24       2304.96       2256.62        76.09 o
   4   9  24        671.31        915.62        52.11 o
   5   9  24        593.15        844.49        46.10 o
   6   9  24        110.46        103.07        25.28 o
   7   9  24       3340.07       2932.53        69.08 o
   8   9  24       3437.07       3091.99        83.15 o
   9   9  24        103.15        376.79        32.38 o
  -9  10  24        109.22        581.91        95.41 o
  -8  10  24        227.85        274.19        29.36 o
  -7  10  24        139.87        127.08        23.84 o
  -6  10  24        509.88        552.20        30.59 o
  -5  10  24       1631.58       1790.33        44.57 o
  -4  10  24       1457.71       1494.30        42.04 o
  -3  10  24       7150.57       7003.43       119.79 o
  -2  10  24       2181.09       2172.51        74.56 o
  -1  10  24       1803.06       1892.21        55.48 o
   0  10  24         89.26         11.30        24.53 o
   1  10  24       1781.08       1845.73        57.56 o
   2  10  24       2161.25       2136.91        66.51 o
   3  10  24       7253.32       7143.97       157.96 o
   4  10  24       1520.80       1704.99        57.89 o
   5  10  24       1635.11       1823.79        60.48 o
   6  10  24        526.41        528.68        36.25 o
   7  10  24        123.06         58.89        30.14 o
   8  10  24        253.63        294.91        46.54 o
   9  10  24        110.68        745.96       121.44 o
  10  10  24        877.38        938.23        66.24 o
  -9  11  24         90.75        105.07        42.57 o
  -8  11  24       1833.86       1709.63        63.22 o
  -7  11  24        344.57        333.70        25.52 o
  -6  11  24        410.97        267.49        27.53 o
  -5  11  24        612.54        487.45        29.35 o
  -4  11  24        172.85        272.59        25.54 o
  -3  11  24       2606.91       2393.81        57.11 o
  -2  11  24       3830.58       3802.87        82.89 o
  -1  11  24        417.57        345.38        29.22 o
   0  11  24         45.26        -13.45        23.18 o
   1  11  24        458.13        366.98        31.46 o
   2  11  24       3760.63       3673.32        95.97 o
   3  11  24       2678.30       2417.19        76.05 o
   4  11  24        206.30        271.27        31.35 o
   5  11  24        607.90        539.51        46.22 o
   6  11  24        393.74        241.06        37.76 o
   7  11  24        337.13        289.64        43.26 o
   8  11  24       1812.31       1594.83        71.19 o
   9  11  24        102.20        173.48        49.07 o
  -7  12  24        405.14        271.42        28.60 o
  -6  12  24        451.63        374.59        39.10 o
  -5  12  24        205.50        152.46        23.95 o
  -4  12  24        146.48         64.32        23.10 o
  -3  12  24        262.06        306.00        26.44 o
  -2  12  24       1780.69       1545.91        49.89 o
  -1  12  24        142.05        167.78        28.24 o
   0  12  24       1851.18       1970.25        61.22 o
   1  12  24        126.65        137.02        28.55 o
   2  12  24       1800.27       1603.46        61.05 o
   3  12  24        286.45        371.56        38.71 o
   4  12  24        159.17        204.76        33.49 o
   5  12  24        221.95        198.16        41.69 o
   6  12  24        441.32        376.54        55.71 o
   7  12  24        385.73        296.35        48.73 o
  -6  13  24        760.41        617.84        69.54 o
  -5  13  24       1345.24       1022.45        39.23 o
  -4  13  24        140.72        104.32        22.61 o
  -3  13  24         31.18         20.28        22.84 o
  -2  13  24        645.75        682.98        39.23 o
  -1  13  24       2153.51       2084.82        63.52 o
   0  13  24          1.02        -24.97        24.97 o
   1  13  24       2102.97       2003.00        73.97 o
   2  13  24        672.72        702.90        44.29 o
   3  13  24         29.36         58.72        39.51 o
   4  13  24        140.08        111.52        42.71 o
   5  13  24       1332.89       1190.54        68.68 o
   6  13  24        716.34        607.18        86.74 o
  -3  14  24        316.31        208.17        52.04 o
  -2  14  24        110.29         78.76        26.28 o
  -1  14  24        111.70         62.38        25.15 o
   0  14  24        932.34        845.18        56.76 o
   1  14  24        102.13         40.41        28.73 o
   2  14  24        107.55         86.74        36.80 o
   3  14  24        307.39        286.70       112.76 o
   0   1  25         14.03         44.09        36.36 o
   1   1  25      12314.55      12244.75       257.10 o
  -1   2  25         87.07         84.25        35.00 o
   0   2  25       9912.78       9148.39       198.35 o
   1   2  25         96.43         40.34        39.97 o
   2   2  25        240.59        198.93        38.04 o
  -2   3  25       5232.31       5411.55       154.73 o
  -1   3  25        529.75        548.11        48.30 o
   0   3  25        408.61        479.37        48.14 o
   1   3  25        411.43        443.62        41.58 o
   2   3  25       4995.69       5035.67       152.61 o
   3   3  25          0.18        194.49        48.35 o
  -3   4  25      14252.26      14936.13       361.55 o
  -2   4  25        734.10        926.36        57.18 o
  -1   4  25        377.29        360.81        42.81 o
   0   4  25        958.71        984.86        63.81 o
   1   4  25        376.71        322.44        46.15 o
   2   4  25        706.50        917.82        85.09 o
   3   4  25      14304.17      15073.51       358.96 o
   4   4  25       1684.09       1747.01        70.95 o
  -4   5  25         13.59         -7.84        24.51 o
  -3   5  25       1606.54       1586.72        67.34 o
  -2   5  25        733.98        618.25        59.33 o
  -1   5  25      13207.80      12974.25       366.38 o
   0   5  25        612.31        633.96        54.84 o
   1   5  25      13181.80      12868.45       337.49 o
   2   5  25        799.92        819.01        71.18 o
   3   5  25       1663.37       1492.93        70.94 o
   4   5  25         20.48         34.16        26.96 o
   5   5  25        413.24        481.17        30.64 o
  -5   6  25        145.44        244.00        25.47 o
  -4   6  25        690.98        762.70        31.78 o
  -3   6  25       2045.35       1983.53        76.45 o
  -2   6  25       4214.25       4416.44       124.07 o
  -1   6  25       1275.32       1435.55        69.63 o
   0   6  25      32641.45      32207.75       739.81 o
   1   6  25       1307.71       1461.93        67.65 o
   2   6  25       4286.59       4552.49       113.07 o
   3   6  25       1961.40       1993.06        63.89 o
   4   6  25        678.44        681.04        36.94 o
   5   6  25        179.20        290.22        28.58 o
   6   6  25       3374.04       3890.06        81.10 o
  -6   7  25       1008.89        721.84        32.19 o
  -5   7  25       1857.62       2035.64        51.30 o
  -4   7  25        281.95        246.47        30.35 o
  -3   7  25        705.08        608.02        30.61 o
  -2   7  25       1608.94       1804.70        49.44 o
  -1   7  25       3131.48       2934.84        68.01 o
   0   7  25         34.69         13.49        25.23 o
   1   7  25       2939.60       2805.27        72.44 o
   2   7  25       1604.86       1771.27        56.49 o
   3   7  25        603.00        537.03        32.41 o
   4   7  25        307.98        232.19        27.51 o
   5   7  25       1763.23       1956.95        56.53 o
   6   7  25        939.95        651.63        35.84 o
   7   7  25        826.57        751.93        34.86 o
  -7   8  25        119.33         67.08        23.92 o
  -6   8  25       2455.36       2164.94        53.98 o
  -5   8  25        116.85        100.24        22.42 o
  -4   8  25       1354.96       1434.24        45.70 o
  -3   8  25        269.76        164.73        25.13 o
  -2   8  25        993.92       1018.97        39.22 o
  -1   8  25        305.42        287.09        30.49 o
   0   8  25        286.54        254.35        27.89 o
   1   8  25        358.35        436.81        32.39 o
   2   8  25        980.81       1051.67        44.87 o
   3   8  25        272.08        171.82        28.89 o
   4   8  25       1429.10       1556.88        54.09 o
   5   8  25        114.57         61.03        24.91 o
   6   8  25       2514.73       2282.02        59.04 o
   7   8  25        125.13         29.45        23.40 o
   8   8  25        238.38        228.84        26.72 o
  -8   9  25       1149.49       1224.70        46.37 o
  -7   9  25        781.06        886.09        36.85 o
  -6   9  25        636.81        603.99        29.67 o
  -5   9  25       1950.08       1941.89        49.87 o
  -4   9  25        118.48        185.22        23.84 o
  -3   9  25        935.68        850.92        33.99 o
  -2   9  25       6701.91       6862.25       130.00 o
  -1   9  25       4075.02       3969.86        84.94 o
   0   9  25        300.87        283.48        29.74 o
   1   9  25       3979.31       4026.07        87.90 o
   2   9  25       6787.85       6881.51       147.52 o
   3   9  25        972.71        968.53        47.30 o
   4   9  25        145.89        204.79        31.13 o
   5   9  25       1980.68       2002.78        59.00 o
   6   9  25        622.99        580.66        32.09 o
   7   9  25        825.84        942.86        45.82 o
   8   9  25       1138.94       1157.84        51.84 o
   9   9  25       2829.44       2676.54        76.42 o
  -9  10  25       5303.86       4513.86       125.46 o
  -8  10  25         56.83        162.68        29.07 o
  -7  10  25        214.01        104.22        25.01 o
  -6  10  25        291.54        181.18        24.93 o
  -5  10  25       1808.64       1737.30        46.82 o
  -4  10  25       3315.95       3243.44        63.04 o
  -3  10  25       1697.62       1877.20        55.94 o
  -2  10  25        210.76        399.05        31.69 o
  -1  10  25       2966.13       2775.90        70.02 o
   0  10  25        177.74        133.64        27.39 o
   1  10  25       2996.19       2796.49        68.00 o
   2  10  25        200.90        342.27        35.13 o
   3  10  25       1639.86       1830.95        65.65 o
   4  10  25       3345.93       3245.11        83.76 o
   5  10  25       1802.53       1711.72        66.84 o
   6  10  25        315.59        233.06        31.28 o
   7  10  25        206.62         85.15        32.65 o
   8  10  25         68.85        115.77        31.15 o
   9  10  25       5291.26       4550.58       147.16 o
  10  10  25         44.74        128.87        41.63 o
  -8  11  25       1379.47       1371.09        56.69 o
  -7  11  25        218.30        201.26        26.12 o
  -6  11  25         48.81        -14.53        22.03 o
  -5  11  25        122.82        144.73        24.64 o
  -4  11  25       1979.63       1906.61        51.92 o
  -3  11  25          1.44         68.78        23.97 o
  -2  11  25         85.69        164.19        24.97 o
  -1  11  25         52.36         68.96        23.41 o
   0  11  25        513.97        327.03        30.05 o
   1  11  25         57.81         75.46        26.24 o
   2  11  25         98.38        160.66        27.95 o
   3  11  25          0.76         71.92        31.24 o
   4  11  25       1971.62       2003.38        79.64 o
   5  11  25        101.02         88.35        30.88 o
   6  11  25         45.55         -8.04        30.12 o
   7  11  25        234.05        136.82        36.94 o
   8  11  25       1363.73       1231.57        68.57 o
  -7  12  25        410.08        302.71        30.52 o
  -6  12  25        669.87        605.69        30.31 o
  -5  12  25         91.14         56.71        21.62 o
  -4  12  25         70.45         19.12        23.10 o
  -3  12  25        521.52        468.24        30.20 o
  -2  12  25       1084.51       1138.66        43.67 o
  -1  12  25        634.51        579.41        35.50 o
   0  12  25       1253.45       1245.02        52.35 o
   1  12  25        582.85        520.34        36.39 o
   2  12  25       1056.09       1124.73        51.94 o
   3  12  25        496.23        465.31        36.90 o
   4  12  25         66.28         43.71        26.49 o
   5  12  25         80.57         19.16        34.34 o
   6  12  25        688.65        586.63        54.75 o
   7  12  25        458.98        312.26        69.39 o
  -5  13  25        146.17        135.91        22.61 o
  -4  13  25        354.76        243.37        23.91 o
  -3  13  25          1.49         46.95        24.32 o
  -2  13  25         62.33         75.06        27.94 o
  -1  13  25       2165.52       1805.53        80.45 o
   0  13  25         22.22         35.15        24.97 o
   1  13  25       2252.09       1986.88        57.97 o
   2  13  25         73.20        138.78        27.29 o
   3  13  25          1.12          9.17        35.61 o
   4  13  25        324.97        222.65        44.30 o
   5  13  25        176.58        225.52        69.39 o
  -2  14  25        458.65        496.46        54.19 o
  -1  14  25         49.40        -17.35        33.88 o
   0  14  25       3779.29       3310.86       139.51 o
   1  14  25         38.12        -36.80        36.80 o
   2  14  25        435.22        340.29        49.07 o
   0   1  26        145.63        299.92        42.35 o
   1   1  26      11037.52      11014.67       264.93 o
  -1   2  26        566.17        627.33        50.11 o
   0   2  26       1541.91       2065.73        89.42 o
   1   2  26        523.69        472.29        58.97 o
   2   2  26      19500.03      20984.71       461.69 o
  -2   3  26        669.35        763.41        62.61 o
  -1   3  26        968.99       1164.48        67.52 o
   0   3  26        664.93        735.25        54.47 o
   1   3  26        954.16       1105.24        66.14 o
   2   3  26        714.58        878.75        58.21 o
   3   3  26        149.24        164.72        43.28 o
  -3   4  26       5226.47       5625.81       160.45 o
  -2   4  26       2137.47       2246.24        90.36 o
  -1   4  26        326.63        295.29        48.14 o
   0   4  26        452.07        393.12        50.79 o
   1   4  26        340.45        246.28        44.28 o
   2   4  26       2163.96       2306.73        92.38 o
   3   4  26       4997.15       5256.03       154.74 o
   4   4  26       1105.60       1234.78        56.99 o
  -4   5  26        870.34        937.09        36.91 o
  -3   5  26       1548.74       1539.97        52.62 o
  -2   5  26        176.69        204.45        38.86 o
  -1   5  26       4123.09       4999.31       179.26 o
   0   5  26        626.85       1060.40        89.16 o
   1   5  26       4394.17       5462.68       155.80 o
   2   5  26        173.55        238.02        44.55 o
   3   5  26       1572.77       1469.69        55.77 o
   4   5  26        856.34        971.24        42.66 o
   5   5  26          7.97         55.63        23.39 o
  -5   6  26         32.33         51.34        21.92 o
  -4   6  26        821.91        972.81        36.75 o
  -3   6  26       3938.91       4059.42        80.74 o
  -2   6  26      14552.70      13959.77       244.10 o
  -1   6  26       1040.72        960.86        43.63 o
   0   6  26         70.83        486.95        62.80 o
   1   6  26       1087.04       1043.27        45.30 o
   2   6  26      14520.82      14235.91       264.13 o
   3   6  26       3813.72       3890.32        89.71 o
   4   6  26        893.40       1119.94        43.96 o
   5   6  26         56.18        102.95        25.71 o
   6   6  26      18271.24      17723.23       291.14 o
  -6   7  26         94.33         59.24        22.40 o
  -5   7  26       1285.85       1297.05        40.09 o
  -4   7  26        297.23        387.33        28.62 o
  -3   7  26       2353.77       2508.93        58.94 o
  -2   7  26         64.42         91.46        24.92 o
  -1   7  26       3815.54       3599.10        78.59 o
   0   7  26        345.13        404.63        32.08 o
   1   7  26       4132.30       3953.12        85.49 o
   2   7  26         51.19         59.63        31.81 o
   3   7  26       2290.17       2326.06        66.56 o
   4   7  26        243.66        284.07        30.37 o
   5   7  26       1349.36       1368.32        47.32 o
   6   7  26         91.33         33.95        26.14 o
   7   7  26       8199.27       7991.91       142.87 o
  -7   8  26        458.58        459.64        29.67 o
  -6   8  26       2361.81       2465.00        72.89 o
  -5   8  26         97.73         70.36        22.99 o
  -4   8  26       1073.89       1143.98        39.96 o
  -3   8  26        300.21        232.66        26.60 o
  -2   8  26       1172.75       1134.50        54.87 o
  -1   8  26        217.99        267.14        28.97 o
   0   8  26        241.79        346.02        31.03 o
   1   8  26        166.45        212.68        29.60 o
   2   8  26       1111.80        986.18        50.02 o
   3   8  26        345.71        328.44        32.21 o
   4   8  26       1064.20       1135.03        46.09 o
   5   8  26         90.69         96.59        28.32 o
   6   8  26       2246.91       2287.61        70.02 o
   7   8  26        497.00        494.09        30.02 o
   8   8  26         77.59        132.30        27.94 o
  -8   9  26        931.38        994.53        42.64 o
  -7   9  26        728.04        740.63        42.14 o
  -6   9  26        139.45        116.58        22.35 o
  -5   9  26       2406.62       2530.64        57.22 o
  -4   9  26       5086.63       4880.82        95.23 o
  -3   9  26       1882.54       1822.39        52.00 o
  -2   9  26       1738.06       1589.53        51.19 o
  -1   9  26       1177.56       1363.81        46.84 o
   0   9  26         46.55        303.18        29.39 o
   1   9  26       1226.20       1495.32        56.63 o
   2   9  26       1810.66       1842.04        66.99 o
   3   9  26       1835.84       1872.15        61.64 o
   4   9  26       5007.48       5088.75       119.59 o
   5   9  26       2418.91       2523.41        69.06 o
   6   9  26        151.71        133.17        24.53 o
   7   9  26        717.54        737.56        37.44 o
   8   9  26       1001.36       1086.87        46.86 o
   9   9  26        291.69        339.05        30.42 o
  -9  10  26        591.49        938.00       120.19 o
  -8  10  26       1021.56        991.03        43.88 o
  -7  10  26        543.04        524.42        34.03 o
  -6  10  26         90.70        134.96        27.82 o
  -5  10  26        881.45       1066.31        39.20 o
  -4  10  26       1421.09       1560.80        44.37 o
  -3  10  26       1250.75       1209.31        46.25 o
  -2  10  26        794.12        806.80        37.32 o
  -1  10  26         38.04        101.32        33.90 o
   0  10  26       2116.38       2165.98        60.18 o
   1  10  26         36.79        120.43        26.73 o
   2  10  26        872.77        875.30        42.87 o
   3  10  26       1241.77       1139.02        48.39 o
   4  10  26       1352.26       1467.98        56.61 o
   5  10  26        770.36        820.97        42.90 o
   6  10  26         90.21         86.99        30.58 o
   7  10  26        537.77        408.03        31.06 o
   8  10  26        990.83        944.47        50.03 o
   9  10  26        600.93        775.73        55.09 o
  -8  11  26        350.22        435.28        37.83 o
  -7  11  26        582.54        528.21        32.13 o
  -6  11  26        338.94        208.89        24.32 o
  -5  11  26         48.84        -17.35        22.22 o
  -4  11  26        448.11        457.73        30.30 o
  -3  11  26        747.06        708.98        32.94 o
  -2  11  26        855.70        783.26        35.11 o
  -1  11  26       1446.75       1527.41        50.03 o
   0  11  26        416.41        307.30        28.83 o
   1  11  26       1532.62       1504.93        63.21 o
   2  11  26        838.10        801.92        41.44 o
   3  11  26        779.21        787.08        46.36 o
   4  11  26        483.31        606.90        42.06 o
   5  11  26         47.17        -10.25        26.44 o
   6  11  26        330.31        235.34        31.64 o
   7  11  26        564.80        460.94        45.13 o
   8  11  26        323.81        415.48        42.71 o
  -7  12  26        449.01        340.29        49.07 o
  -6  12  26       2469.38       2212.78        62.37 o
  -5  12  26        272.05        293.27        24.50 o
  -4  12  26         39.42          1.04        21.03 o
  -3  12  26        694.81        432.29        31.82 o
  -2  12  26       1308.87       1349.63        49.28 o
  -1  12  26        518.99        490.06        32.62 o
   0  12  26        320.62        379.10        33.77 o
   1  12  26        525.81        536.03        36.43 o
   2  12  26       1329.25       1383.56        55.38 o
   3  12  26        702.78        500.19        35.35 o
   4  12  26         43.22          3.23        26.49 o
   5  12  26        297.53        288.60        41.48 o
   6  12  26       2422.33       2191.43       113.23 o
   7  12  26        453.43        346.96        69.39 o
  -5  13  26        395.36        399.00        86.74 o
  -4  13  26        191.25        129.83        23.42 o
  -3  13  26        723.35        618.06        53.01 o
  -2  13  26        253.87        178.46        31.93 o
  -1  13  26         20.27         70.05        25.38 o
   0  13  26          0.03         49.28        26.54 o
   1  13  26          6.23         14.28        23.64 o
   2  13  26        272.66        190.05        29.91 o
   3  13  26        702.29        484.79        36.96 o
   4  13  26        172.45        117.97        90.77 o
   5  13  26        405.25        329.61        69.39 o
   0  14  26         58.53        485.74        69.39 o
   1  14  26         59.95        -52.04        52.04 o
   0   1  27         65.18        117.72        49.42 o
   1   1  27      12796.81      14004.60       339.47 o
  -1   2  27        455.34        638.17        54.33 o
   0   2  27       9557.69      10267.52       261.95 o
   1   2  27        440.26        624.64        58.52 o
   2   2  27       2099.92       2141.74        85.06 o
  -2   3  27       2126.17       2137.02        98.50 o
  -1   3  27       5340.84       5067.11       147.83 o
   0   3  27        236.53        183.38        46.11 o
   1   3  27       5528.26       5505.26       161.82 o
   2   3  27       2134.22       2316.63        92.17 o
   3   3  27       3471.44       3499.06       130.83 o
  -3   4  27        844.05        874.02        52.16 o
  -2   4  27         54.07        171.14        51.44 o
  -1   4  27       1321.07       1508.10        81.56 o
   0   4  27       2105.20       2179.75        92.61 o
   1   4  27       1300.21       1532.57        83.25 o
   2   4  27         75.59        211.39        46.61 o
   3   4  27        894.80        921.39        53.26 o
   4   4  27       2016.78       2247.56        57.28 o
  -4   5  27       2745.89       2638.19        63.52 o
  -3   5  27        462.09        625.48        31.39 o
  -2   5  27        458.10        792.14        42.00 o
  -1   5  27      10725.93      11715.61       284.90 o
   0   5  27       4037.09       4456.20       127.37 o
   1   5  27      10291.27      10645.04       261.51 o
   2   5  27        537.43        913.31        42.40 o
   3   5  27        502.40        619.21        41.63 o
   4   5  27       2828.84       2686.38        68.52 o
   5   5  27        437.39        557.81        35.04 o
  -5   6  27       2732.02       2714.47        63.97 o
  -4   6  27       2296.39       2326.64        59.55 o
  -3   6  27       2520.34       2540.66        61.30 o
  -2   6  27        492.63        594.70        32.73 o
  -1   6  27        215.47        562.21        46.71 o
   0   6  27      10675.54      10317.83       189.87 o
   1   6  27        235.76        548.63        32.48 o
   2   6  27        471.50        555.67        35.92 o
   3   6  27       2605.48       2541.28        69.87 o
   4   6  27       2363.21       2480.83        66.14 o
   5   6  27       2805.25       2851.37        75.54 o
   6   6  27       3132.82       3391.03        80.84 o
  -6   7  27        168.89        120.43        25.79 o
  -5   7  27       7488.37       7234.33       124.07 o
  -4   7  27        393.02        388.00        28.83 o
  -3   7  27       1421.83       1350.56        43.23 o
  -2   7  27          9.13        -23.18        23.18 o
  -1   7  27       3679.45       3424.89        74.74 o
   0   7  27         92.12        178.95        28.62 o
   1   7  27       3572.09       3385.47        76.66 o
   2   7  27         18.79        -24.91        24.91 o
   3   7  27       1373.35       1341.37        54.53 o
   4   7  27        402.19        446.33        33.42 o
   5   7  27       7444.67       7392.55       161.60 o
   6   7  27        183.01        159.35        30.50 o
   7   7  27       1339.36       1226.13        43.83 o
  -7   8  27        193.65        123.73        26.66 o
  -6   8  27       7030.88       7157.41       150.29 o
  -5   8  27        606.26        401.95        27.76 o
  -4   8  27        414.60        647.69        34.43 o
  -3   8  27       1234.05       1201.14        42.82 o
  -2   8  27       5867.14       6202.90       116.13 o
  -1   8  27         32.24          2.81        27.16 o
   0   8  27       2380.68       2986.53        91.62 o
   1   8  27         17.88         -0.33        28.91 o
   2   8  27       5863.88       6260.00       133.23 o
   3   8  27       1229.29       1210.79        46.37 o
   4   8  27        396.89        597.26        38.69 o
   5   8  27        580.49        387.91        32.22 o
   6   8  27       7075.20       6986.79       142.93 o
   7   8  27        156.60         37.94        27.87 o
   8   8  27       1385.27       1838.32        73.66 o
  -8   9  27       1114.10       1069.75        42.64 o
  -7   9  27       1486.17       1762.98        52.65 o
  -6   9  27        311.34        252.41        33.13 o
  -5   9  27        420.24        566.36        32.55 o
  -4   9  27        169.77        163.45        25.86 o
  -3   9  27        963.64        958.05        37.49 o
  -2   9  27         82.52        121.31        27.25 o
  -1   9  27       2656.29       2552.96        68.45 o
   0   9  27         18.47         38.83        25.59 o
   1   9  27       2639.43       2426.70        66.54 o
   2   9  27         69.21         93.08        28.20 o
   3   9  27        889.69        923.06        42.84 o
   4   9  27        139.52        132.21        29.08 o
   5   9  27        419.41        575.60        37.65 o
   6   9  27        298.70        238.25        28.24 o
   7   9  27       1483.87       1726.44        59.68 o
   8   9  27       1061.99       1016.29        45.14 o
   9   9  27         45.07        107.43        39.65 o
  -9  10  27         10.58         57.25        35.70 o
  -8  10  27         65.23        176.36        26.65 o
  -7  10  27        165.85        164.02        24.15 o
  -6  10  27        355.26        328.66        28.45 o
  -5  10  27        187.54        210.53        29.46 o
  -4  10  27        292.19        326.73        28.80 o
  -3  10  27        170.74        169.88        26.16 o
  -2  10  27        575.58        591.67        34.05 o
  -1  10  27       1077.33       1149.47        46.74 o
   0  10  27         64.28         14.42        24.82 o
   1  10  27       1106.42       1178.97        45.44 o
   2  10  27        588.38        613.16        36.55 o
   3  10  27        215.02        277.71        32.71 o
   4  10  27        312.53        332.03        36.01 o
   5  10  27        181.44        174.59        34.51 o
   6  10  27        365.62        276.75        33.29 o
   7  10  27        172.66        168.73        25.77 o
   8  10  27         61.74        135.31        31.16 o
   9  10  27          5.49         34.70        52.04 o
  -8  11  27       1079.42       1062.79       130.11 o
  -7  11  27        503.11        482.70        28.87 o
  -6  11  27        308.66        302.13        25.01 o
  -5  11  27         71.40         41.41        27.68 o
  -4  11  27        140.69         88.77        22.78 o
  -3  11  27         39.04         63.97        22.42 o
  -2  11  27       1001.39        902.75        37.37 o
  -1  11  27        594.20        609.66        34.99 o
   0  11  27        121.43        458.12        41.19 o
   1  11  27        628.09        683.51        39.32 o
   2  11  27        989.21        935.32        45.23 o
   3  11  27         29.15        103.57        29.83 o
   4  11  27        142.25        138.92        29.83 o
   5  11  27         64.16         45.54        31.38 o
   6  11  27        337.66        303.26        33.99 o
   7  11  27        503.83        335.19        39.51 o
  -6  12  27       1402.14       1265.24        50.03 o
  -5  12  27        555.21        390.57        30.32 o
  -4  12  27        340.08        299.89        26.43 o
  -3  12  27        563.99        517.17        34.26 o
  -2  12  27        511.92        673.46        37.12 o
  -1  12  27        513.01        493.63        37.55 o
   0  12  27       2542.39       2932.16        80.87 o
   1  12  27        506.30        545.68        50.89 o
   2  12  27        497.14        655.44        39.38 o
   3  12  27        600.11        601.36        37.10 o
   4  12  27        313.41        279.71        29.74 o
   5  12  27        548.98        302.03        32.92 o
   6  12  27       1423.92       1318.44       121.44 o
  -4  13  27        434.97        401.81        57.91 o
  -3  13  27        380.60        337.75        37.39 o
  -2  13  27        606.59        606.53        60.28 o
  -1  13  27       1506.54       1434.41        62.78 o
   0  13  27        393.09        335.28        31.38 o
   1  13  27       1501.49       1329.96        56.55 o
   2  13  27        602.42        495.73        47.84 o
   3  13  27        386.55        279.87        48.24 o
   4  13  27        439.46        433.70        69.39 o
   0   0  28      29191.70      29475.56      1348.68 o
   0   1  28          1.45        -49.60        49.60 o
   1   1  28      10587.68      11497.48       289.62 o
  -1   2  28         51.30        140.19        52.81 o
   0   2  28        521.18        683.28        64.31 o
   1   2  28         30.82        337.21        53.88 o
   2   2  28         43.95        161.84        46.58 o
  -2   3  28        195.26        346.61        62.75 o
  -1   3  28       2269.24       2830.91       102.10 o
   0   3  28        620.20        667.63        56.13 o
   1   3  28       2344.79       2622.24       102.73 o
   2   3  28        189.06        312.17        51.77 o
   3   3  28       4107.52       3696.43       112.77 o
  -3   4  28        773.63        757.93        37.84 o
  -2   4  28       3295.89       3338.46        98.70 o
  -1   4  28         73.60        127.28        72.47 o
   0   4  28       7141.08       7359.54       182.08 o
   1   4  28        135.49        216.88        49.01 o
   2   4  28       3212.06       3340.71       116.24 o
   3   4  28        738.15        686.10        41.27 o
   4   4  28        299.76        352.18        27.84 o
  -4   5  28        304.39        440.74        31.57 o
  -3   5  28       2691.05       2621.28        60.63 o
  -2   5  28       4511.69       4708.95        96.48 o
  -1   5  28      16789.48      17402.20       303.19 o
   0   5  28          2.97        250.92        32.29 o
   1   5  28      17024.08      17280.37       307.46 o
   2   5  28       4352.30       4527.06        99.37 o
   3   5  28       2718.50       2631.83        69.46 o
   4   5  28        397.81        623.92        34.83 o
   5   5  28      10407.93      10606.34       197.34 o
  -5   6  28        388.80        360.50        29.43 o
  -4   6  28       3017.41       2961.58        68.12 o
  -3   6  28       2043.88       2246.41        56.79 o
  -2   6  28        215.70        275.52        29.86 o
  -1   6  28        803.38        941.86        38.52 o
   0   6  28       3158.92       3213.89        78.01 o
   1   6  28        716.97        778.99        38.71 o
   2   6  28        245.07        332.48        29.97 o
   3   6  28       2054.48       2190.18        63.58 o
   4   6  28       2873.20       2870.32        75.54 o
   5   6  28        358.69        355.23        34.45 o
   6   6  28        681.17        636.16        36.52 o
  -6   7  28         22.38         89.35        25.81 o
  -5   7  28       2361.94       2432.36        69.99 o
  -4   7  28       1722.93       1716.41        50.59 o
  -3   7  28        338.29        295.65        28.40 o
  -2   7  28        575.59        562.46        40.63 o
  -1   7  28       2094.58       1988.61        55.77 o
   0   7  28        304.83        332.25        30.29 o
   1   7  28       1974.14       1811.97        55.30 o
   2   7  28        577.51        672.06        38.89 o
   3   7  28        346.86        273.92        33.03 o
   4   7  28       1746.49       1817.33        60.63 o
   5   7  28       2511.00       2679.68        79.36 o
   6   7  28         21.64        115.91        31.58 o
   7   7  28          7.40        157.33        26.70 o
  -7   8  28         84.69         91.90        28.24 o
  -6   8  28       1111.59       1361.80        44.88 o
  -5   8  28        168.71        225.29        27.44 o
  -4   8  28       3181.66       3093.28        70.09 o
  -3   8  28       2302.61       2511.01        81.04 o
  -2   8  28        732.70       1080.01        42.14 o
  -1   8  28        676.73        649.64        36.33 o
   0   8  28      22383.71      21873.22       394.98 o
   1   8  28        756.92        810.08        62.38 o
   2   8  28        753.90       1090.20        46.23 o
   3   8  28       2336.97       2528.65        72.18 o
   4   8  28       3287.96       3362.19        88.48 o
   5   8  28        154.34        251.13        31.84 o
   6   8  28       1016.37       1258.20        59.15 o
   7   8  28         83.64         85.11        30.20 o
   8   8  28       4301.85       4283.28       108.66 o
  -8   9  28         25.62         78.97        23.96 o
  -7   9  28        449.59        562.47        37.65 o
  -6   9  28         80.50          2.33        27.23 o
  -5   9  28       6433.36       6241.80       128.40 o
  -4   9  28       1776.99       1662.39        48.54 o
  -3   9  28       2064.61       1762.52        62.20 o
  -2   9  28        536.76        571.63        34.60 o
  -1   9  28       7666.67       7998.57       157.25 o
   0   9  28        467.74        487.28        37.40 o
   1   9  28       7694.50       7890.67       169.05 o
   2   9  28        508.57        450.32        34.66 o
   3   9  28       2110.00       1858.12        60.75 o
   4   9  28       1782.49       1753.21        60.86 o
   5   9  28       6451.61       6196.58       192.10 o
   6   9  28         83.35         48.60        28.24 o
   7   9  28        448.31        554.04        39.25 o
   8   9  28         31.40         60.79        27.60 o
   9   9  28        117.81        280.08        38.79 o
  -8  10  28       1079.94        843.21        42.89 o
  -7  10  28        152.22        203.16        26.59 o
  -6  10  28        140.62        126.08        26.76 o
  -5  10  28        258.56        228.97        28.87 o
  -4  10  28        109.40        115.09        25.90 o
  -3  10  28        531.52        521.04        30.40 o
  -2  10  28        416.04        423.30        31.40 o
  -1  10  28        174.54        234.52        29.16 o
   0  10  28        180.46        214.93        29.51 o
   1  10  28        167.33        193.41        27.62 o
   2  10  28        392.57        363.72        32.44 o
   3  10  28        640.16        691.62        39.96 o
   4  10  28        114.08        141.76        32.06 o
   5  10  28        269.65        232.63        35.14 o
   6  10  28        150.17        221.60        72.62 o
   7  10  28        155.40        100.32        30.57 o
   8  10  28       1070.62        932.63        55.60 o
   9  10  28        753.98        607.18        86.74 o
  -7  11  28         73.55        128.05        29.74 o
  -6  11  28        468.09        396.17        27.33 o
  -5  11  28        247.03        282.75        29.09 o
  -4  11  28        506.65        446.39        34.26 o
  -3  11  28        233.65        188.30        27.14 o
  -2  11  28        688.68        852.69        36.21 o
  -1  11  28         38.84         90.87        25.61 o
   0  11  28       1842.64       1591.77        53.31 o
   1  11  28         40.10         88.40        27.00 o
   2  11  28        691.85        895.82        44.13 o
   3  11  28        218.72        241.34        31.24 o
   4  11  28        543.01        478.49        36.67 o
   5  11  28        243.98        274.41        33.65 o
   6  11  28        453.61        400.99        35.96 o
   7  11  28         59.92         69.39        41.63 o
  -5  12  28       1297.56       1142.80        43.23 o
  -4  12  28        139.42        209.88        26.44 o
  -3  12  28       1020.75        923.55        41.07 o
  -2  12  28        581.50        652.33        39.59 o
  -1  12  28         57.10         28.39        26.02 o
   0  12  28       6359.81       6027.15       132.26 o
   1  12  28         57.55         97.34        26.60 o
   2  12  28        565.25        672.10        38.51 o
   3  12  28       1008.10        965.92        45.29 o
   4  12  28        154.01        234.80        29.31 o
   5  12  28       1294.04        952.64        95.15 o
  -3  13  28        259.13        144.57        27.57 o
  -2  13  28        903.91        924.07        50.94 o
  -1  13  28       3372.60       2853.48       103.54 o
   0  13  28         55.94         44.50        31.98 o
   1  13  28       3390.46       2644.34       113.23 o
   2  13  28        900.93        901.28        49.40 o
   3  13  28        257.46         52.04        52.04 o
   4  13  28        209.31        138.78        52.04 o
   0   1  29         42.01         49.44        53.82 o
   1   1  29       7475.06       7484.19       207.67 o
  -1   2  29         39.85         35.03        52.96 o
   0   2  29      17119.88      18873.72       446.09 o
   1   2  29         33.97        143.59        58.56 o
   2   2  29       2692.13       2794.46       102.32 o
  -2   3  29       1556.79       1456.29        70.42 o
  -1   3  29       1337.14       1441.67        70.37 o
   0   3  29        499.88        656.83        53.25 o
   1   3  29       1401.77       1527.97        81.46 o
   2   3  29       1572.31       1444.34        63.15 o
   3   3  29        954.23        994.35        41.04 o
  -3   4  29       3631.56       3902.11        83.75 o
  -2   4  29       3234.17       3535.74        83.57 o
  -1   4  29       2022.08       2063.72        71.70 o
   0   4  29       4555.16       4516.89       104.64 o
   1   4  29       2139.55       2332.32        71.85 o
   2   4  29       3100.37       3387.51        87.06 o
   3   4  29       3689.12       3851.43        86.28 o
   4   4  29       1106.17        934.80        42.58 o
  -4   5  29       1201.79       1313.70        43.25 o
  -3   5  29       1118.33       1251.66        47.16 o
  -2   5  29       1889.35       2499.79        65.38 o
  -1   5  29       7108.42       7508.72       143.83 o
   0   5  29        383.08        336.04        31.97 o
   1   5  29       7186.99       7681.28       140.80 o
   2   5  29       1844.12       2474.10       117.27 o
   3   5  29       1034.36       1148.17        45.78 o
   4   5  29       1218.81       1347.93        49.70 o
   5   5  29       3257.07       3648.64        81.97 o
  -5   6  29        617.49        826.65        37.90 o
  -4   6  29       1090.70       1084.57        41.99 o
  -3   6  29        358.32        436.25        30.02 o
  -2   6  29       2720.69       2775.32        67.08 o
  -1   6  29         95.83        163.01        27.25 o
   0   6  29       8924.72       8935.81       170.07 o
   1   6  29        104.93        214.03        32.01 o
   2   6  29       2827.90       2815.72        69.36 o
   3   6  29        420.11        459.99        35.79 o
   4   6  29       1101.02       1147.35        47.96 o
   5   6  29        602.70        770.07        41.75 o
   6   6  29       2926.20       3220.44        77.00 o
  -6   7  29        287.02        344.46        30.06 o
  -5   7  29       3239.66       3544.19        79.01 o
  -4   7  29        893.34       1105.73        39.84 o
  -3   7  29        524.87        485.32        30.61 o
  -2   7  29        878.01        920.56        40.46 o
  -1   7  29       4122.77       4505.75        94.50 o
   0   7  29        108.80        309.61        31.12 o
   1   7  29       4194.89       4546.05        97.88 o
   2   7  29        959.96       1079.01        58.63 o
   3   7  29        581.11        574.25        36.87 o
   4   7  29        847.20       1106.69        47.25 o
   5   7  29       3202.17       3605.48        92.92 o
   6   7  29        271.33        294.01        33.17 o
   7   7  29       1339.73       1217.01        49.58 o
  -7   8  29        820.86        715.13        41.95 o
  -6   8  29       4727.38       4635.08       105.70 o
  -5   8  29        301.54        264.73        28.45 o
  -4   8  29       2159.44       2322.97        63.50 o
  -3   8  29       2446.05       2724.21        64.57 o
  -2   8  29       4774.19       4721.99        98.98 o
  -1   8  29        530.32        724.25        41.15 o
   0   8  29       3341.90       3356.18       104.98 o
   1   8  29        483.25        635.55        40.91 o
   2   8  29       4691.96       4567.46       103.10 o
   3   8  29       2374.30       2719.89        74.09 o
   4   8  29       2133.82       2379.23        71.30 o
   5   8  29        319.01        346.21        36.26 o
   6   8  29       4816.38       4839.84       123.18 o
   7   8  29        796.61        597.08        41.69 o
   8   8  29        888.33        922.86        47.06 o
  -8   9  29        128.75        170.48        25.97 o
  -7   9  29       1715.08       1895.46        67.41 o
  -6   9  29        153.61        135.75        29.79 o
  -5   9  29       1549.47       1601.97        55.37 o
  -4   9  29        421.14        442.32        29.77 o
  -3   9  29         97.79        221.62        24.76 o
  -2   9  29        645.93        626.94        35.93 o
  -1   9  29       3813.67       4268.14        99.85 o
   0   9  29       1008.69        987.54        49.63 o
   1   9  29       3754.21       4139.74       100.34 o
   2   9  29        619.38        522.19        36.69 o
   3   9  29        114.16        267.01        31.20 o
   4   9  29        407.99        461.76        35.01 o
   5   9  29       1494.66       1489.73        59.55 o
   6   9  29        168.48        163.27        32.18 o
   7   9  29       1685.29       1809.10        69.67 o
   8   9  29        124.27        116.08        34.71 o
   9   9  29       1208.86        981.25        55.88 o
  -8  10  29        166.77        251.94        30.86 o
  -7  10  29        532.98        553.16        35.71 o
  -6  10  29        926.01        920.35        44.38 o
  -5  10  29        106.31        119.49        26.59 o
  -4  10  29        200.76        238.25        27.65 o
  -3  10  29        858.61        875.04        39.04 o
  -2  10  29        350.97        410.26        31.51 o
  -1  10  29         25.42         47.17        26.29 o
   0  10  29        634.21        642.25        38.42 o
   1  10  29         22.70         67.10        25.47 o
   2  10  29        327.58        454.35        33.97 o
   3  10  29        775.95        762.56        47.67 o
   4  10  29        189.80        227.87        45.61 o
   5  10  29        111.63        116.13        31.88 o
   6  10  29        975.67        867.63        44.70 o
   7  10  29        536.26        500.70        40.24 o
   8  10  29        175.84        249.03        60.72 o
  -7  11  29        532.63        490.00        52.15 o
  -6  11  29       1460.36       1342.78        46.77 o
  -5  11  29        698.44        794.17        39.34 o
  -4  11  29       1553.60       1818.35        63.69 o
  -3  11  29        314.54        409.01        31.23 o
  -2  11  29       2109.53       2045.34        69.62 o
  -1  11  29       1398.94       1363.22        50.70 o
   0  11  29        140.94        100.52        26.54 o
   1  11  29       1403.39       1407.87        51.14 o
   2  11  29       2027.01       1868.94        63.26 o
   3  11  29        301.61        388.53        34.85 o
   4  11  29       1511.23       1685.38        60.01 o
   5  11  29        668.27        763.96        51.72 o
   6  11  29       1465.53       1237.57        59.78 o
   7  11  29        534.73        468.39        86.74 o
  -5  12  29         39.37        161.42        56.61 o
  -4  12  29        846.67        718.88        40.08 o
  -3  12  29       1378.91       1507.88        59.56 o
  -2  12  29        298.46        269.37        30.05 o
  -1  12  29        969.91       1015.50        44.69 o
   0  12  29       2148.17       2313.69        65.88 o
   1  12  29        962.09        858.18        39.88 o
   2  12  29        298.34        309.64        31.40 o
   3  12  29       1391.09       1461.41        55.41 o
   4  12  29        850.82        742.38        45.47 o
   5  12  29         30.67        156.13        52.04 o
  -2  13  29         93.87        104.09        32.71 o
  -1  13  29        502.45        491.32        52.04 o
   0  13  29         69.46         98.30        30.05 o
   1  13  29        523.31        568.10        42.71 o
   2  13  29         84.88        121.44        52.04 o
   3  13  29        274.96        208.17        52.04 o
   0   1  30        216.13        195.68        51.20 o
   1   1  30       3663.24       3938.16       122.18 o
  -1   2  30       1184.71       1382.28        61.50 o
   0   2  30          3.24        136.96        49.78 o
   1   2  30       1184.58       1392.59        68.12 o
   2   2  30      20304.79      21309.08       399.61 o
  -2   3  30       2119.46       2353.42        68.71 o
  -1   3  30       2457.08       2493.06        70.87 o
   0   3  30         34.37         19.45        36.43 o
   1   3  30       2399.69       2345.54        79.24 o
   2   3  30       2070.64       2284.22        66.35 o
   3   3  30       1559.22       1809.43        53.62 o
  -3   4  30       7898.26       8114.97       145.76 o
  -2   4  30       2155.79       2483.68        68.51 o
  -1   4  30       5247.67       5361.89       119.34 o
   0   4  30        128.39         97.23        28.12 o
   1   4  30       5060.36       5051.65       114.72 o
   2   4  30       2268.44       2619.48        69.21 o
   3   4  30       7852.59       7944.00       148.98 o
   4   4  30        100.27        158.03        29.32 o
  -4   5  30       4784.66       5568.91       107.17 o
  -3   5  30        741.62        776.23        39.06 o
  -2   5  30       1329.43       1452.24        47.91 o
  -1   5  30       3024.48       3423.20        79.10 o
   0   5  30        416.67        687.56        42.07 o
   1   5  30       2884.89       3222.44        85.38 o
   2   5  30       1346.31       1491.87        59.35 o
   3   5  30        902.84        990.90        44.13 o
   4   5  30       4709.88       5484.39       114.41 o
   5   5  30        880.04       1232.94        46.74 o
  -5   6  30       1385.81       1246.24        48.91 o
  -4   6  30        350.33        445.88        33.88 o
  -3   6  30        574.18        576.90        32.03 o
  -2   6  30       6614.61       6627.34       121.53 o
  -1   6  30        744.70        781.33        36.91 o
   0   6  30         13.80         28.08        30.08 o
   1   6  30        699.80        766.49        47.66 o
   2   6  30       6597.21       6766.86       130.46 o
   3   6  30        469.08        482.66        36.31 o
   4   6  30        402.10        433.05        38.47 o
   5   6  30       1415.22       1361.42        53.12 o
   6   6  30       6577.44       6417.00       134.58 o
  -6   7  30        298.32        267.46        30.93 o
  -5   7  30       2366.44       2432.97        61.75 o
  -4   7  30       2607.80       2651.00        63.22 o
  -3   7  30         57.31        124.77        26.17 o
  -2   7  30        632.30        739.48        46.47 o
  -1   7  30       7103.03       7196.08       133.15 o
   0   7  30         12.60        -26.65        28.94 o
   1   7  30       7188.96       7288.33       141.49 o
   2   7  30        606.96        788.25        41.68 o
   3   7  30         68.90        132.97        31.27 o
   4   7  30       2568.90       2731.73        82.07 o
   5   7  30       2374.97       2627.35        75.79 o
   6   7  30        294.24        211.01        32.93 o
   7   7  30       6490.41       6667.61       160.93 o
  -7   8  30         39.04         25.92        30.52 o
  -6   8  30       2547.46       2683.38        73.38 o
  -5   8  30        741.08        801.07        39.08 o
  -4   8  30        313.76        409.12        28.31 o
  -3   8  30        398.05        312.14        30.31 o
  -2   8  30       2843.38       3136.00        74.58 o
  -1   8  30         70.03        250.92        30.22 o
   0   8  30         85.81        173.95        31.06 o
   1   8  30         73.57        296.94        33.17 o
   2   8  30       2898.82       3180.77        88.05 o
   3   8  30        413.60        426.07        34.99 o
   4   8  30        290.75        398.15        33.01 o
   5   8  30        760.90        855.01        46.61 o
   6   8  30       2523.08       2662.26        88.83 o
   7   8  30         38.17         54.07        32.61 o
   8   8  30         36.98         31.90        32.33 o
  -8   9  30        296.40        256.69        26.81 o
  -7   9  30       1342.06       1492.08        59.50 o
  -6   9  30        458.56        564.68        37.65 o
  -5   9  30        390.17        455.93        33.06 o
  -4   9  30       1571.62       1626.18        52.11 o
  -3   9  30        380.55        488.25        37.92 o
  -2   9  30        616.09        594.28        34.11 o
  -1   9  30        338.47        521.47        37.11 o
   0   9  30         60.16        481.10        34.20 o
   1   9  30        347.39        444.80        34.71 o
   2   9  30        607.13        557.78        36.15 o
   3   9  30        372.92        443.13        36.84 o
   4   9  30       1539.58       1543.68        64.04 o
   5   9  30        406.19        514.93        43.64 o
   6   9  30        472.47        588.48        46.54 o
   7   9  30       1324.24       1491.59        67.19 o
   8   9  30        283.19        235.73        30.67 o
   9   9  30         24.45        -34.70        52.04 o
  -8  10  30        383.58        328.96        69.39 o
  -7  10  30        987.96        809.94        39.60 o
  -6  10  30        197.07        237.60        27.09 o
  -5  10  30        654.77        660.40        37.42 o
  -4  10  30       1167.53       1197.74        44.13 o
  -3  10  30        454.17        587.66        36.84 o
  -2  10  30        473.24        626.83        35.24 o
  -1  10  30       1839.51       1881.30        64.85 o
   0  10  30       1658.01       1747.46        63.09 o
   1  10  30       1853.69       1844.94        80.18 o
   2  10  30        480.82        573.35        50.46 o
   3  10  30        378.27        535.01        40.35 o
   4  10  30       1146.80       1082.09        61.48 o
   5  10  30        654.22        564.26        41.88 o
   6  10  30        181.00        217.86        31.38 o
   7  10  30       1018.50        732.38        46.55 o
   8  10  30        379.25        346.96        69.39 o
  -6  11  30        475.73        476.82        30.52 o
  -5  11  30       1101.93       1113.09        48.91 o
  -4  11  30       1386.48       1300.08        65.66 o
  -3  11  30        280.28        403.65        30.39 o
  -2  11  30        872.40       1061.65        76.46 o
  -1  11  30       1933.48       1995.22        63.15 o
   0  11  30        995.62       1037.56        52.60 o
   1  11  30       1929.25       1977.00        70.57 o
   2  11  30        865.04       1012.48        46.38 o
   3  11  30        269.08        385.32        36.28 o
   4  11  30       1425.13       1357.23        86.63 o
   5  11  30       1124.63       1072.08        63.84 o
   6  11  30        473.09        425.09        33.87 o
  -4  12  30        142.98         99.46        27.57 o
  -3  12  30        832.46        921.06        72.70 o
  -2  12  30       1952.43       1868.37        72.76 o
  -1  12  30        471.63        556.87        35.71 o
   0  12  30          8.00         98.18        24.16 o
   1  12  30        460.72        531.25        34.53 o
   2  12  30       2001.43       2071.66        70.94 o
   3  12  30        827.63        959.89        50.43 o
   4  12  30        148.83        153.59       126.16 o
  -1  13  30          9.43         69.39        52.04 o
   0  13  30          1.24          0.00        52.04 o
   0   1  31        714.95        864.94        47.60 o
   1   1  31       8517.28       8850.20       181.34 o
  -1   2  31       1132.95       1314.97        57.40 o
   0   2  31       9784.01      10204.49       200.58 o
   1   2  31       1148.60       1334.34        57.79 o
   2   2  31        621.98        666.18        40.82 o
  -2   3  31        879.73       1014.01        54.64 o
  -1   3  31       2342.31       2126.72        67.48 o
   0   3  31       2117.89       2487.04        73.50 o
   1   3  31       2300.70       2248.84        75.65 o
   2   3  31        883.88        978.47        43.79 o
   3   3  31        890.77       1220.59        45.61 o
  -3   4  31      10420.17      11006.00       192.10 o
  -2   4  31       2929.63       3347.89       101.67 o
  -1   4  31       1605.91       1643.35        60.81 o
   0   4  31        436.65        492.15        34.31 o
   1   4  31       1691.66       1824.07        60.51 o
   2   4  31       2899.16       3298.55       117.54 o
   3   4  31      10538.63      11105.49       193.83 o
   4   4  31       2038.14       2566.10        65.83 o
  -4   5  31       8735.48       8882.05       154.30 o
  -3   5  31       2905.16       3147.36        76.97 o
  -2   5  31       1612.48       1776.45        58.93 o
  -1   5  31       3644.07       3541.31        80.45 o
   0   5  31       2269.13       2420.24        66.20 o
   1   5  31       3749.07       3718.22       113.38 o
   2   5  31       1623.71       1913.27        58.07 o
   3   5  31       2776.51       2958.80        74.51 o
   4   5  31       8748.00       8774.81       166.59 o
   5   5  31       6457.28       6131.86       126.46 o
  -5   6  31        189.06        342.03        33.66 o
  -4   6  31        510.44        510.66        36.32 o
  -3   6  31       1272.94       1294.62        41.78 o
  -2   6  31        433.55        382.05        30.95 o
  -1   6  31       1012.57        976.53        41.39 o
   0   6  31       4403.52       4164.84        95.38 o
   1   6  31        989.24        958.89        45.07 o
   2   6  31        465.99        465.33        34.32 o
   3   6  31       1336.14       1421.64        51.56 o
   4   6  31        448.27        396.93        35.74 o
   5   6  31        195.40        372.88        35.09 o
   6   6  31        360.81        477.60        33.40 o
  -6   7  31        344.33        338.41        32.46 o
  -5   7  31       4094.85       4156.77        88.10 o
  -4   7  31        653.55        565.58        33.94 o
  -3   7  31       1696.13       1694.18        52.12 o
  -2   7  31        215.31        115.03        28.07 o
  -1   7  31       5059.05       5225.45       105.67 o
   0   7  31          3.33        100.86        33.21 o
   1   7  31       5007.20       5159.65       109.22 o
   2   7  31        225.02        164.61        33.70 o
   3   7  31       1723.86       1589.71        55.60 o
   4   7  31        647.21        557.02        37.94 o
   5   7  31       4129.13       4252.38       102.65 o
   6   7  31        344.37        323.67        36.16 o
   7   7  31         27.45        107.50        33.48 o
  -7   8  31         97.54         75.24        30.52 o
  -6   8  31       1592.65       1516.57        76.04 o
  -5   8  31        305.84        415.20        31.25 o
  -4   8  31        238.26        389.19        30.43 o
  -3   8  31       1467.00       1757.24        52.63 o
  -2   8  31       2944.13       2937.23        70.99 o
  -1   8  31        496.42        683.22        45.01 o
   0   8  31        789.62       1101.98        46.95 o
   1   8  31        510.28        688.38        51.47 o
   2   8  31       2956.76       2954.51        80.42 o
   3   8  31       1493.39       1660.15        53.74 o
   4   8  31        218.80        375.35        32.93 o
   5   8  31        334.25        488.77        58.64 o
   6   8  31       1623.72       1453.47        77.25 o
   7   8  31         94.05         59.19        31.96 o
   8   8  31       1855.53       2015.13        73.43 o
  -8   9  31        565.26        450.72        59.48 o
  -7   9  31        788.45       1039.34        46.26 o
  -6   9  31        331.16        501.42        34.42 o
  -5   9  31        330.14        442.64        32.82 o
  -4   9  31        188.23        262.90        26.24 o
  -3   9  31        414.98        441.29        31.00 o
  -2   9  31       1669.93       1749.95        65.06 o
  -1   9  31        540.45        588.35        38.04 o
   0   9  31         26.11        122.18        29.94 o
   1   9  31        584.17        692.68        39.60 o
   2   9  31       1730.07       1767.98        62.79 o
   3   9  31        413.92        460.79        42.40 o
   4   9  31        211.57        262.49        39.75 o
   5   9  31        327.26        390.63        40.47 o
   6   9  31        349.74        443.16        42.81 o
   7   9  31        790.68        829.96        47.52 o
   8   9  31        577.94        449.23        35.05 o
  -7  10  31         48.10         46.26        28.45 o
  -6  10  31       1127.14       1119.93        43.88 o
  -5  10  31       3682.23       3905.86        99.76 o
  -4  10  31         53.12        270.81        54.40 o
  -3  10  31       3075.28       3245.18        82.41 o
  -2  10  31        604.69        461.47        32.62 o
  -1  10  31       1708.51       1651.78        79.20 o
   0  10  31          8.82         64.12        28.10 o
   1  10  31       1681.75       1540.96        60.75 o
   2  10  31        611.86        606.41        40.16 o
   3  10  31       3164.17       3449.46       111.67 o
   4  10  31         51.01        164.59        58.09 o
   5  10  31       3643.61       3595.04       138.35 o
   6  10  31       1100.09        992.33        57.04 o
   7  10  31         48.72         61.96        30.05 o
  -6  11  31        102.10        111.52        41.63 o
  -5  11  31        596.04        597.37        33.34 o
  -4  11  31       1945.45       2060.12        75.65 o
  -3  11  31       1430.36       1479.82        70.73 o
  -2  11  31         81.07        243.94        26.65 o
  -1  11  31        844.76        853.71        39.23 o
   0  11  31          9.03        269.34        28.60 o
   1  11  31        873.22        828.94        49.36 o
   2  11  31         93.85        313.73        38.36 o
   3  11  31       1439.51       1336.17        56.95 o
   4  11  31       1928.19       1896.58        73.50 o
   5  11  31        584.02        632.38        42.07 o
  -3  12  31        481.45        369.08        37.39 o
  -2  12  31        852.52        802.15        48.45 o
  -1  12  31        521.42        331.04        37.39 o
   0  12  31        510.81        406.83        27.57 o
   1  12  31        527.23        393.15        58.67 o
   2  12  31        828.94        824.42        67.24 o
   3  12  31        469.96        412.68        40.06 o
   0   0  32       8895.53       9960.36       500.79 o
   0   1  32         25.49        -33.25        33.25 o
   1   1  32       7507.15       8632.48       164.50 o
  -1   2  32        584.68        644.14        45.64 o
   0   2  32         46.31         17.99        33.35 o
   1   2  32        617.77        592.52        42.52 o
   2   2  32         10.59         23.09        34.87 o
  -2   3  32      12318.71      13486.72       251.59 o
  -1   3  32        634.89        684.06        42.71 o
   0   3  32       1662.54       1702.78        60.91 o
   1   3  32        681.05        727.22        47.73 o
   2   3  32      12484.82      13265.29       226.03 o
   3   3  32         74.01        990.48        72.78 o
  -3   4  32       1250.57       1500.47        57.39 o
  -2   4  32       1671.65       1856.34        59.21 o
  -1   4  32        518.73        511.89        40.96 o
   0   4  32       2023.34       2148.60        66.43 o
   1   4  32        545.82        395.87        39.53 o
   2   4  32       1734.27       1980.46        64.16 o
   3   4  32       1257.63       1501.64        51.59 o
   4   4  32         67.20        814.20        49.44 o
  -4   5  32       2201.89       3013.51        74.06 o
  -3   5  32        828.14        836.00        43.00 o
  -2   5  32       1431.06       1600.80        56.88 o
  -1   5  32       5860.27       5814.57       116.08 o
   0   5  32         21.43        162.92        30.97 o
   1   5  32       5865.48       5933.06       125.00 o
   2   5  32       1393.57       1609.30        61.29 o
   3   5  32        829.52        733.39        39.87 o
   4   5  32       2260.66       3097.23        82.69 o
   5   5  32        506.61        690.82        44.33 o
  -5   6  32        243.55        187.91        30.86 o
  -4   6  32        667.82        705.96        44.16 o
  -3   6  32       2372.42       2719.32        63.07 o
  -2   6  32        357.66        348.21        31.76 o
  -1   6  32        381.53        334.06        30.40 o
   0   6  32       1184.29        983.39        45.34 o
   1   6  32        374.29        347.24        33.03 o
   2   6  32        339.71        318.77        34.50 o
   3   6  32       2368.23       2667.82        73.59 o
   4   6  32        641.64        682.44        41.76 o
   5   6  32        253.05        232.18        31.05 o
   6   6  32          1.78        -28.51        28.51 o
  -6   7  32        336.03        316.07        35.53 o
  -5   7  32        244.26        307.90        28.63 o
  -4   7  32        621.80        594.59        33.07 o
  -3   7  32        217.72        341.02        29.50 o
  -2   7  32        579.98        491.48        35.13 o
  -1   7  32        935.19       1008.82        43.01 o
   0   7  32         36.57         50.81        29.49 o
   1   7  32        858.15        892.23        44.01 o
   2   7  32        591.91        537.71        36.68 o
   3   7  32        216.02        333.44        32.36 o
   4   7  32        583.51        614.47        38.75 o
   5   7  32        221.27        275.91        32.92 o
   6   7  32        339.72        367.58        42.07 o
   7   7  32          3.17        -31.38        31.38 o
  -7   8  32        366.54        359.95        37.12 o
  -6   8  32        643.32        760.51        42.88 o
  -5   8  32        812.89        842.15        39.54 o
  -4   8  32       1299.40       1160.44        40.54 o
  -3   8  32       2048.43       2282.32        61.27 o
  -2   8  32        279.82        461.44        34.50 o
  -1   8  32        380.63        483.38        36.57 o
   0   8  32       9945.23       9902.91       205.68 o
   1   8  32        366.49        387.61        33.73 o
   2   8  32        272.76        368.43        33.27 o
   3   8  32       2071.81       2266.73        65.62 o
   4   8  32       1313.70       1304.63        49.86 o
   5   8  32        803.60        812.29        59.51 o
   6   8  32        599.98        669.57        44.18 o
   7   8  32        383.66        347.32        37.56 o
   8   8  32        964.76        915.03        46.40 o
  -8   9  32        426.28        463.06        41.10 o
  -7   9  32         37.95         98.63        28.19 o
  -6   9  32         51.33         47.84        27.69 o
  -5   9  32       2027.85       2176.09        70.70 o
  -4   9  32        145.13        239.91        27.23 o
  -3   9  32        164.02        243.51        34.16 o
  -2   9  32        788.24        870.94        44.99 o
  -1   9  32       4008.95       4275.09       108.82 o
   0   9  32        148.23        336.14        34.71 o
   1   9  32       3919.54       4018.62       109.38 o
   2   9  32        759.08        800.09        43.84 o
   3   9  32        169.89        172.43        34.38 o
   4   9  32        145.94        246.94        36.11 o
   5   9  32       2072.84       2215.59        87.33 o
   6   9  32         49.08          4.86        41.38 o
   7   9  32         45.52         39.42        31.03 o
   8   9  32        427.38        355.50        36.37 o
  -7  10  32        184.93        171.71        35.70 o
  -6  10  32          3.91         43.51        22.22 o
  -5  10  32       2326.32       2529.20        86.80 o
  -4  10  32        597.86        755.01        60.26 o
  -3  10  32       5024.83       5297.10       118.74 o
  -2  10  32        620.43        489.95        32.25 o
  -1  10  32         77.72        174.40        28.03 o
   0  10  32         24.39         58.73        27.07 o
   1  10  32         88.13        206.12        45.41 o
   2  10  32        622.78        529.65        37.12 o
   3  10  32       4993.50       5366.98       159.46 o
   4  10  32        611.09        618.47        57.32 o
   5  10  32       2359.24       2468.37        89.12 o
   6  10  32          6.13         14.55        28.80 o
   7  10  32        196.42        138.78        52.04 o
  -5  11  32        534.20        558.91        99.03 o
  -4  11  32       1773.88       1932.03        65.95 o
  -3  11  32        993.77        989.72        60.86 o
  -2  11  32       4612.38       4773.30       118.86 o
  -1  11  32         48.07         69.75        24.66 o
   0  11  32        859.49        752.55        42.67 o
   1  11  32         49.40        125.45        41.72 o
   2  11  32       4604.01       4848.79       130.08 o
   3  11  32       1031.72        936.10        71.06 o
   4  11  32       1820.27       1894.94        78.88 o
   5  11  32        529.79        434.64        40.06 o
  -3  12  32        299.66        173.48        52.04 o
  -2  12  32        488.80        397.98        40.06 o
  -1  12  32        101.79         78.07        26.02 o
   0  12  32       1090.72        765.31        38.79 o
   1  12  32         90.02         73.73        26.02 o
   2  12  32        513.61        343.47        35.70 o
   0   1  33          1.81        -34.40        34.40 o
   1   1  33       2881.39       2955.58        77.87 o
  -1   2  33        877.19        976.90        52.11 o
   0   2  33       2122.63       2335.03        71.61 o
   1   2  33        921.38       1096.54        50.40 o
   2   2  33       1948.45       2131.28        70.36 o
  -2   3  33       6117.59       6658.23       143.85 o
  -1   3  33        270.85        304.89        37.93 o
   0   3  33          3.47        -35.07        35.07 o
   1   3  33        230.85        239.68        42.02 o
   2   3  33       6061.64       6832.98       158.78 o
   3   3  33       1703.09       1996.94        59.29 o
  -3   4  33      13574.01      15427.09       265.96 o
  -2   4  33         51.27        301.98        33.96 o
  -1   4  33       2187.59       2445.61        72.83 o
   0   4  33        111.61         58.85        34.23 o
   1   4  33       2127.33       2491.76        79.14 o
   2   4  33         73.35        221.35        35.06 o
   3   4  33      13588.29      15295.68       266.76 o
   4   4  33       2121.79       2227.14        64.39 o
  -4   5  33        996.53        996.40        41.98 o
  -3   5  33        322.42        504.89        36.89 o
  -2   5  33       2416.60       2662.41        73.56 o
  -1   5  33        377.54        418.01        35.14 o
   0   5  33        216.07         32.26        29.59 o
   1   5  33        388.86        396.38        40.45 o
   2   5  33       2519.22       2792.20        88.72 o
   3   5  33        334.32        392.88        35.65 o
   4   5  33       1017.44       1119.37        48.11 o
   5   5  33        337.49        369.77        35.22 o
  -5   6  33        109.13         67.63        29.64 o
  -4   6  33       1112.36        893.88        43.66 o
  -3   6  33       1094.91       1223.17        45.89 o
  -2   6  33        327.14        235.77        30.46 o
  -1   6  33        196.32        154.81        28.75 o
   0   6  33        503.50        466.04        38.60 o
   1   6  33        195.12        164.91        34.48 o
   2   6  33        318.59        210.00        34.69 o
   3   6  33       1057.65       1144.83        52.78 o
   4   6  33       1110.10        916.55        44.12 o
   5   6  33        121.74        118.28        30.82 o
   6   6  33          2.97        -29.47        29.47 o
  -6   7  33        460.68        483.35        42.05 o
  -5   7  33       1671.67       1778.77        82.98 o
  -4   7  33        428.10        441.64        32.50 o
  -3   7  33       1407.34       1294.33        45.94 o
  -2   7  33        531.78        591.03        34.59 o
  -1   7  33       1880.74       2130.21        62.87 o
   0   7  33        150.04        216.07        30.03 o
   1   7  33       1935.10       1999.19        62.86 o
   2   7  33        525.69        582.76        36.97 o
   3   7  33       1354.98       1262.03        49.68 o
   4   7  33        403.48        462.48        35.58 o
   5   7  33       1706.41       1747.68        86.04 o
   6   7  33        510.63        626.48        45.26 o
   7   7  33        398.97        386.35        41.31 o
  -7   8  33        240.93        215.67        45.08 o
  -6   8  33       1607.11       1678.81        82.75 o
  -5   8  33        580.52        497.76        40.25 o
  -4   8  33        424.37        532.30        31.49 o
  -3   8  33        471.30        490.26        31.97 o
  -2   8  33        686.17        623.77        35.65 o
  -1   8  33        339.82        395.68        31.92 o
   0   8  33       2347.74       2656.44        76.78 o
   1   8  33        378.55        486.39        34.39 o
   2   8  33        677.01        599.07        39.97 o
   3   8  33        474.86        477.17        38.30 o
   4   8  33        412.18        539.73        42.04 o
   5   8  33        553.39        492.54        47.82 o
   6   8  33       1613.73       1579.66        90.51 o
   7   8  33        232.51        145.80        31.28 o
   8   8  33        793.72        810.81        45.76 o
  -7   9  33       1589.85       1402.68        55.77 o
  -6   9  33        461.29        395.25        30.88 o
  -5   9  33        498.19        458.37        36.28 o
  -4   9  33        348.77        529.04        34.04 o
  -3   9  33        100.71        186.43        26.67 o
  -2   9  33       2938.13       3033.93        80.56 o
  -1   9  33       1743.26       1983.69        65.69 o
   0   9  33        239.76        244.37        32.85 o
   1   9  33       1733.37       1937.64        67.35 o
   2   9  33       2987.93       3123.38       101.01 o
   3   9  33        108.03        235.22        32.85 o
   4   9  33        380.16        508.54        44.56 o
   5   9  33        519.45        577.22        45.21 o
   6   9  33        466.26        449.97        50.43 o
   7   9  33       1581.53       1431.57        61.48 o
  -6  10  33         68.87         92.93        27.10 o
  -5  10  33        564.65        680.45        47.78 o
  -4  10  33        864.77        929.33        51.84 o
  -3  10  33       1324.05       1510.64        64.69 o
  -2  10  33         18.60        170.47        27.13 o
  -1  10  33       1589.10       1683.09        67.45 o
   0  10  33         95.29         70.35        27.95 o
   1  10  33       1577.14       1751.60        62.79 o
   2  10  33         21.94        140.87        28.61 o
   3  10  33       1320.10       1311.35        67.47 o
   4  10  33        833.71        884.89        48.56 o
   5  10  33        540.97        650.89        46.67 o
   6  10  33         71.61         99.13        29.44 o
  -4  11  33       2548.20       2723.57       112.66 o
  -3  11  33         12.07        139.75        27.82 o
  -2  11  33       1714.67       1877.00        58.02 o
  -1  11  33       1353.61       1288.30        55.70 o
   0  11  33          1.64        -21.86        21.86 o
   1  11  33       1356.80       1229.15        49.14 o
   2  11  33       1678.73       1940.10        70.47 o
   3  11  33         17.20        104.26        27.33 o
   4  11  33       2556.13       2646.41        95.25 o
  -1  12  33        368.71        294.91        52.04 o
   0  12  33        241.07        104.09        52.04 o
   1  12  33        369.84        289.25        52.04 o
   0   1  34         11.08        -35.05        35.05 o
   1   1  34          8.60        -31.92        31.92 o
  -1   2  34        730.82        668.70        45.54 o
   0   2  34         91.82         11.67        34.06 o
   1   2  34        713.39        647.61        43.41 o
   2   2  34        523.90        913.22        50.09 o
  -2   3  34        917.30       1164.81        51.12 o
  -1   3  34         74.07        136.60        36.91 o
   0   3  34        708.93        850.55        48.61 o
   1   3  34         62.92          1.84        42.34 o
   2   3  34        927.47       1199.43        69.52 o
   3   3  34        323.36        920.16        44.80 o
  -3   4  34      11328.69      12735.02       222.61 o
  -2   4  34        132.75        320.39        34.80 o
  -1   4  34       3893.68       4366.29       108.60 o
   0   4  34        360.74        225.81        39.77 o
   1   4  34       3890.61       4281.96       104.03 o
   2   4  34        145.10        206.00        34.83 o
   3   4  34      11100.39      12567.31       223.70 o
   4   4  34       1628.65       1703.88        52.59 o
  -4   5  34       4415.19       4868.27       101.70 o
  -3   5  34        416.97        402.40        38.08 o
  -2   5  34       1995.87       2012.40        60.33 o
  -1   5  34        436.78        361.84        36.05 o
   0   5  34          1.77        -36.72        36.72 o
   1   5  34        427.22        306.76        35.93 o
   2   5  34       1984.59       2002.58        62.34 o
   3   5  34        395.57        348.50        36.60 o
   4   5  34       4377.49       4949.80       106.93 o
   5   5  34        504.22        446.44        35.53 o
  -5   6  34         28.17         13.28        26.79 o
  -4   6  34        268.32        234.80        29.81 o
  -3   6  34        337.34        225.10        30.85 o
  -2   6  34       1851.83       1600.57        49.04 o
  -1   6  34        484.60        482.19        33.01 o
   0   6  34        184.59        131.33        33.94 o
   1   6  34        441.18        407.07        36.00 o
   2   6  34       1832.46       1643.85        54.19 o
   3   6  34        364.26        257.62        33.90 o
   4   6  34        295.59        245.77        33.99 o
   5   6  34         27.70         49.84        30.58 o
   6   6  34        301.94        172.65        35.51 o
  -6   7  34         26.04         -7.41        31.49 o
  -5   7  34        903.18        878.85        45.67 o
  -4   7  34        294.25        261.74        29.66 o
  -3   7  34         74.54         46.22        25.89 o
  -2   7  34        892.48        803.35        37.15 o
  -1   7  34       1284.37       1176.22        42.06 o
   0   7  34        219.49        203.61        29.55 o
   1   7  34       1269.17       1236.36        48.12 o
   2   7  34        910.41        890.88        44.19 o
   3   7  34         66.56         78.58        28.92 o
   4   7  34        294.71        295.40        35.85 o
   5   7  34        868.75        762.95        47.96 o
   6   7  34         25.91        -40.91        40.91 o
   7   7  34        702.44        662.39        43.81 o
  -7   8  34         87.71         16.96        28.19 o
  -6   8  34        944.78        920.93        69.60 o
  -5   8  34        747.45        740.45        39.99 o
  -4   8  34          9.91         23.36        27.64 o
  -3   8  34        359.00        335.30        30.72 o
  -2   8  34        577.67        655.73        37.59 o
  -1   8  34        242.88        242.44        29.75 o
   0   8  34       1455.25       1530.83        72.40 o
   1   8  34        249.53        275.13        34.86 o
   2   8  34        600.57        734.10        44.06 o
   3   8  34        363.62        324.75        34.95 o
   4   8  34          9.35         50.47        31.88 o
   5   8  34        725.51        732.32        46.37 o
   6   8  34        968.31        895.01        51.63 o
   7   8  34         91.43         62.38        36.21 o
   8   8  34        618.14        523.23        41.36 o
  -7   9  34        118.38         99.13        29.44 o
  -6   9  34        190.41        157.69        28.19 o
  -5   9  34        506.38        515.76        35.14 o
  -4   9  34       8351.61       8351.10       198.56 o
  -3   9  34        559.23        624.61        37.71 o
  -2   9  34        390.17        534.19        32.52 o
  -1   9  34        298.41        294.11        40.86 o
   0   9  34        289.40        376.87        34.46 o
   1   9  34        280.17        232.03        30.89 o
   2   9  34        406.92        541.02        47.03 o
   3   9  34        567.57        668.11        47.06 o
   4   9  34       8290.67       8419.99       229.33 o
   5   9  34        499.36        444.02        39.04 o
   6   9  34        180.72        167.84        31.38 o
   7   9  34        130.49         70.55        27.57 o
  -6  10  34         79.70        138.78        52.04 o
  -5  10  34       1446.53       1536.52        63.54 o
  -4  10  34        890.26        979.97        47.84 o
  -3  10  34       1246.67       1449.73        65.68 o
  -2  10  34        500.13        695.25        42.41 o
  -1  10  34       1419.55       1408.63        53.52 o
   0  10  34          2.42        -30.83        30.83 o
   1  10  34       1437.24       1441.85        53.19 o
   2  10  34        523.23        687.30        50.44 o
   3  10  34       1220.78       1289.03        83.80 o
   4  10  34        910.84        945.04        48.23 o
   5  10  34       1386.89       1543.02        66.05 o
  -3  11  34         69.34         86.74        52.04 o
  -2  11  34         51.91        135.89        25.62 o
  -1  11  34         85.57         86.46        22.22 o
   0  11  34        368.77        271.99        26.03 o
   1  11  34         95.29         78.69        22.59 o
   2  11  34         58.94        152.70        29.83 o
   3  11  34         73.24        181.78        45.07 o
   0   1  35          3.44        -33.90        33.90 o
   1   1  35        195.38         50.35        38.73 o
  -1   2  35       1013.02       1095.71        58.62 o
   0   2  35       1728.18       1694.09        64.50 o
   1   2  35        972.75       1051.22        49.65 o
   2   2  35        346.93        441.21        43.35 o
  -2   3  35       2389.21       2725.05        78.90 o
  -1   3  35        203.12        263.78        37.83 o
   0   3  35        681.71        804.82        46.95 o
   1   3  35        192.14        250.38        39.12 o
   2   3  35       2350.62       2679.96        81.78 o
   3   3  35       1459.53       1734.49        79.05 o
  -3   4  35       8553.10       9541.79       180.38 o
  -2   4  35       1013.34       1317.42        69.29 o
  -1   4  35         73.26        111.16        51.00 o
   0   4  35        143.80         30.19        36.06 o
   1   4  35         81.44        125.34        37.14 o
   2   4  35       1038.14       1285.01        50.50 o
   3   4  35       8617.15       9721.67       176.02 o
   4   4  35        365.54        629.33        40.90 o
  -4   5  35       2153.05       2531.26        68.54 o
  -3   5  35        462.48        525.81        38.00 o
  -2   5  35       3124.47       3699.15        85.13 o
  -1   5  35        773.78        788.05        45.06 o
   0   5  35         20.62        -27.85        27.85 o
   1   5  35        785.10        736.80        43.60 o
   2   5  35       3037.07       3682.42        92.22 o
   3   5  35        448.76        443.68        37.13 o
   4   5  35       2211.20       2727.02        68.75 o
   5   5  35       1250.72       1114.00        55.68 o
  -5   6  35        561.58        518.74        35.36 o
  -4   6  35         94.76         68.51        26.89 o
  -3   6  35        253.65        330.96        31.95 o
  -2   6  35        822.11        742.03        34.26 o
  -1   6  35        382.02        383.40        31.16 o
   0   6  35        638.62        653.74        38.23 o
   1   6  35        381.79        411.37        35.25 o
   2   6  35        810.14        736.20        51.55 o
   3   6  35        253.98        327.20        41.82 o
   4   6  35        108.86        164.43        35.39 o
   5   6  35        572.70        548.51        40.48 o
   6   6  35         72.62          1.62        31.49 o
  -6   7  35         28.15        -36.45        36.45 o
  -5   7  35         57.71         59.24        28.47 o
  -4   7  35         19.81        -16.09        29.58 o
  -3   7  35         92.53         83.69        26.73 o
  -2   7  35         44.53         -3.81        23.68 o
  -1   7  35        463.65        394.48        33.18 o
   0   7  35          8.71         32.37        33.48 o
   1   7  35        429.17        391.45        40.61 o
   2   7  35         35.43          5.33        28.57 o
   3   7  35        101.33        128.28        32.69 o
   4   7  35         22.04        -20.74        32.44 o
   5   7  35         51.37         79.32        35.99 o
   6   7  35         26.46        -36.45        36.45 o
   7   7  35          3.87        -26.54        26.54 o
  -7   8  35        132.52         37.30        25.24 o
  -6   8  35         87.58         84.88        30.20 o
  -5   8  35        977.04        977.18        51.64 o
  -4   8  35         89.15        142.65        29.81 o
  -3   8  35       1284.76       1392.38        48.53 o
  -2   8  35         72.17        102.65        27.18 o
  -1   8  35        446.79        574.07        36.38 o
   0   8  35        858.76        978.33        47.46 o
   1   8  35        462.36        546.50        45.31 o
   2   8  35         60.11        101.18        29.92 o
   3   8  35       1270.21       1279.56        54.49 o
   4   8  35         93.64         76.42        37.84 o
   5   8  35       1001.35       1033.07        71.38 o
   6   8  35         91.06         76.27        31.38 o
   7   8  35        125.12         34.70        27.10 o
  -6   9  35        936.72        946.19        47.82 o
  -5   9  35         21.55         54.59        24.79 o
  -4   9  35         55.82        354.17        44.38 o
  -3   9  35        141.53        273.03        29.07 o
  -2   9  35       2282.27       2626.67        69.11 o
  -1   9  35        112.40         75.55        26.76 o
   0   9  35        123.01        117.37        28.80 o
   1   9  35        130.89        112.96        30.19 o
   2   9  35       2345.97       2539.73        84.60 o
   3   9  35        154.37        264.59        32.92 o
   4   9  35         47.89        354.21        53.01 o
   5   9  35         22.42         71.24        29.15 o
   6   9  35        947.19        845.25        50.94 o
  -5  10  35       2243.10       2215.63        99.15 o
  -4  10  35        154.19        266.20        28.66 o
  -3  10  35       2670.21       2905.46        81.14 o
  -2  10  35        262.54        310.23        26.50 o
  -1  10  35        321.11        358.83        47.24 o
   0  10  35         26.78        -22.16        22.16 o
   1  10  35        313.50        284.32        28.69 o
   2  10  35        251.82        316.26        31.60 o
   3  10  35       2626.16       2784.53       103.08 o
   4  10  35        161.88        231.70        33.58 o
   5  10  35       2233.18       2173.47        96.46 o
  -2  11  35        222.35        138.78        52.04 o
  -1  11  35         93.29         52.04        30.05 o
   0  11  35        104.47         38.17        23.27 o
   1  11  35        112.27         73.73        26.02 o
   2  11  35        220.46        174.56        41.14 o
   0   0  36        100.92         26.51        61.21 o
   0   1  36         53.35        -31.98        31.98 o
   1   1  36        442.53        381.76        38.83 o
  -1   2  36       1321.69       1488.69        60.81 o
   0   2  36        444.44        263.38        35.99 o
   1   2  36       1327.12       1442.15        69.42 o
   2   2  36        316.47        445.20        46.69 o
  -2   3  36      10467.17      11366.69       219.69 o
  -1   3  36         14.28         62.55        35.98 o
   0   3  36        259.91        217.52        37.83 o
   1   3  36         22.32         22.44        41.50 o
   2   3  36      10618.30      11634.46       228.30 o
   3   3  36        175.49        502.31        43.59 o
  -3   4  36        460.65        645.47        37.47 o
  -2   4  36        132.88        282.86        36.01 o
  -1   4  36        494.93        464.33        39.67 o
   0   4  36        337.53        264.04        43.78 o
   1   4  36        551.58        459.76        42.08 o
   2   4  36        136.85        215.96        32.84 o
   3   4  36        471.11        603.31        44.33 o
   4   4  36        370.08        629.80        35.68 o
  -4   5  36        278.27        324.56        30.99 o
  -3   5  36         68.78         94.81        28.69 o
  -2   5  36       1204.03       1420.27        49.88 o
  -1   5  36         49.70         43.95        34.15 o
   0   5  36          8.54        -31.33        31.33 o
   1   5  36         43.43         32.61        47.51 o
   2   5  36       1193.46       1340.12        52.88 o
   3   5  36         56.20         51.98        29.51 o
   4   5  36        311.55        408.01        40.66 o
   5   5  36          2.35         90.47        28.95 o
  -5   6  36        517.43        551.10        39.31 o
  -4   6  36         22.31         16.29        28.91 o
  -3   6  36        755.57        750.11        40.58 o
  -2   6  36        615.42        656.72        37.37 o
  -1   6  36        179.41        102.05        28.32 o
   0   6  36        113.11         70.56        28.24 o
   1   6  36        168.06         95.86        31.52 o
   2   6  36        642.53        648.36        43.66 o
   3   6  36        742.82        800.70        56.88 o
   4   6  36         14.02         15.55        30.53 o
   5   6  36        521.33        645.20        40.97 o
   6   6  36         46.63        -30.39        30.39 o
  -6   7  36         72.00        -14.21        29.00 o
  -5   7  36         82.22        -27.83        27.83 o
  -4   7  36        320.39        351.02        36.27 o
  -3   7  36         37.47        -19.51        29.81 o
  -2   7  36         40.55        -28.15        28.15 o
  -1   7  36         15.41        -21.16        26.15 o
   0   7  36        470.47        417.04        38.17 o
   1   7  36         16.36         13.03        45.40 o
   2   7  36         50.21         42.75        31.26 o
   3   7  36         41.46         32.64        31.51 o
   4   7  36        333.36        349.15        45.32 o
   5   7  36        100.19         44.00        31.13 o
   6   7  36         73.63          0.20        33.62 o
   7   7  36        148.58         -0.19        28.19 o
  -7   8  36        317.29        236.67        31.75 o
  -6   8  36          3.57        -24.04        24.04 o
  -5   8  36        107.25        130.62        33.60 o
  -4   8  36          1.17         66.58        28.68 o
  -3   8  36       1408.24       1436.22        47.92 o
  -2   8  36        365.02        372.15        29.60 o
  -1   8  36        109.06         94.16        27.95 o
   0   8  36         88.20         73.57        27.95 o
   1   8  36        107.43         85.44        38.52 o
   2   8  36        375.26        395.21        41.44 o
   3   8  36       1402.26       1374.98        60.60 o
   4   8  36          1.44         29.35        30.19 o
   5   8  36         88.96        109.35        31.11 o
   6   8  36          3.20        -25.62        25.62 o
   7   8  36        348.07        252.44        33.01 o
  -6   9  36         20.90          0.00        52.04 o
  -5   9  36          0.50        113.20        35.61 o
  -4   9  36          5.88        114.53        26.76 o
  -3   9  36        505.32        540.55        31.57 o
  -2   9  36        287.68        382.49        27.05 o
  -1   9  36        191.37        286.42        37.70 o
   0   9  36         40.33         51.09        26.02 o
   1   9  36        172.77        171.84        37.72 o
   2   9  36        276.39        332.31        34.34 o
   3   9  36        481.57        514.59        36.94 o
   4   9  36          7.29        186.95        40.66 o
   5   9  36          0.31         48.19        28.39 o
   6   9  36         16.32         34.70        52.04 o
  -4  10  36        285.96        399.00        69.39 o
  -3  10  36       3846.81       4031.56       160.06 o
  -2  10  36        237.67        233.73        27.00 o
  -1  10  36        431.86        455.35        28.21 o
   0  10  36         10.21        -20.95        20.95 o
   1  10  36        413.00        493.70        33.77 o
   2  10  36        232.29        268.89        30.28 o
   3  10  36       3904.45       4021.78       133.05 o
   4  10  36        292.88        339.90        52.04 o
   0   1  37          3.49        -34.03        34.03 o
   1   1  37         81.07         20.97        32.67 o
  -1   2  37       1596.65       1799.05        63.87 o
   0   2  37        757.10        720.63        42.09 o
   1   2  37       1597.35       1801.87        62.54 o
   2   2  37         13.01         65.91        38.31 o
  -2   3  37       2221.26       2634.99        78.16 o
  -1   3  37        193.32        228.38        39.17 o
   0   3  37        511.33        575.68        45.55 o
   1   3  37        179.87        198.20        44.26 o
   2   3  37       2107.05       2571.14        82.67 o
   3   3  37        118.55        399.47        35.03 o
  -3   4  37       3782.88       4471.04       128.17 o
  -2   4  37         37.53        216.79        35.28 o
  -1   4  37       1407.73       1554.15        62.05 o
   0   4  37        574.76        520.86        50.41 o
   1   4  37       1458.66       1537.98        58.17 o
   2   4  37         28.07        181.74        35.18 o
   3   4  37       3859.68       4739.90       100.65 o
   4   4  37         31.12        144.07        28.01 o
  -4   5  37         48.81         96.89        28.54 o
  -3   5  37         81.92         89.98        29.68 o
  -2   5  37        520.98        549.50        38.72 o
  -1   5  37        718.74        638.43        41.60 o
   0   5  37          9.71        -30.09        30.09 o
   1   5  37        712.65        715.98        41.25 o
   2   5  37        542.66        524.60        41.99 o
   3   5  37         81.99        159.11        38.94 o
   4   5  37         50.60         55.46        38.03 o
   5   5  37        581.40        618.74        40.98 o
  -5   6  37        186.63         56.16        31.49 o
  -4   6  37          2.52        -16.47        27.74 o
  -3   6  37         96.13         67.85        28.84 o
  -2   6  37        510.28        455.45        35.60 o
  -1   6  37         46.49         49.19        26.89 o
   0   6  37        463.99        376.87        34.45 o
   1   6  37         46.81         21.96        31.25 o
   2   6  37        519.99        459.53        38.76 o
   3   6  37         93.51        125.19        33.99 o
   4   6  37          3.62          3.89        36.20 o
   5   6  37        183.67        117.00        32.04 o
   6   6  37        398.58        247.91        32.73 o
  -6   7  37         94.61         15.07        27.21 o
  -5   7  37        102.25         38.26        28.20 o
  -4   7  37        101.21        -20.82        27.83 o
  -3   7  37         87.62          9.73        28.01 o
  -2   7  37          3.02        -22.17        22.17 o
  -1   7  37          1.29        -23.21        23.21 o
   0   7  37         13.65        -32.36        32.36 o
   1   7  37          0.80        -27.95        27.95 o
   2   7  37          4.18        -38.08        38.08 o
   3   7  37         87.65         30.02        30.54 o
   4   7  37         89.36         49.30        30.38 o
   5   7  37         88.85         30.23        30.61 o
   6   7  37        111.51         75.59        39.71 o
   7   7  37          1.54        -15.35        50.11 o
  -6   8  37         50.95         11.57        27.57 o
  -5   8  37        122.77         61.55        25.72 o
  -4   8  37        531.30        449.45        33.02 o
  -3   8  37        342.12        407.89        30.37 o
  -2   8  37         23.47         28.08        23.14 o
  -1   8  37          2.47         -5.01        25.39 o
   0   8  37          2.64        -29.38        29.38 o
   1   8  37          1.69        -27.78        27.78 o
   2   8  37         28.74         38.94        27.69 o
   3   8  37        330.43        419.10        36.94 o
   4   8  37        529.60        549.32        35.34 o
   5   8  37        138.49         95.87        31.14 o
   6   8  37         51.11         20.24        25.62 o
  -5   9  37        228.15        234.52        36.80 o
  -4   9  37        201.37        357.22        33.54 o
  -3   9  37        576.36        577.84        47.54 o
  -2   9  37       1265.24       1242.65        43.41 o
  -1   9  37        648.17        620.59        52.46 o
   0   9  37         54.57         22.85        25.77 o
   1   9  37        636.02        570.44        36.94 o
   2   9  37       1269.72       1327.27        52.71 o
   3   9  37        567.10        581.44        42.67 o
   4   9  37        210.14        343.29        34.84 o
   5   9  37        242.68        237.47        35.70 o
  -3  10  37        829.23        815.35        86.74 o
  -2  10  37         50.68         69.39        30.05 o
  -1  10  37       1029.54        893.05        42.92 o
   0  10  37        686.86        520.60        35.05 o
   1  10  37       1035.12        908.06        65.10 o
   2  10  37         45.96         92.52        30.05 o
   3  10  37        776.30        780.66        86.74 o
   0   1  38         33.51        -30.55        30.55 o
   1   1  38        530.06        386.47        35.21 o
  -1   2  38        600.89        698.27        52.31 o
   0   2  38          4.14        -17.55        31.31 o
   1   2  38        580.29        654.40        42.01 o
   2   2  38       1144.42       1633.66        70.40 o
  -2   3  38        279.08        392.91        38.31 o
  -1   3  38        289.41        366.41        42.58 o
   0   3  38       1009.33       1174.82        53.40 o
   1   3  38        298.14        323.88        44.48 o
   2   3  38        277.78        426.13        42.17 o
   3   3  38        133.10        287.12        42.67 o
  -3   4  38       1052.71       1311.14        52.30 o
  -2   4  38        138.78        195.15        33.74 o
  -1   4  38       1106.58       1160.89        54.19 o
   0   4  38         16.08         26.40        36.98 o
   1   4  38       1130.94       1200.13        54.99 o
   2   4  38        131.97        198.26        36.15 o
   3   4  38       1038.81       1316.27        50.72 o
   4   4  38         29.19        100.57        30.08 o
  -4   5  38       2002.06       2180.06        72.89 o
  -3   5  38         58.05         42.09        28.55 o
  -2   5  38        172.58        122.45        33.56 o
  -1   5  38        226.14        279.49        35.87 o
   0   5  38        260.13        166.14        37.12 o
   1   5  38        241.21        267.04        39.89 o
   2   5  38        163.01        123.90        31.86 o
   3   5  38         52.52         97.05        31.11 o
   4   5  38       2007.94       2264.04        84.19 o
   5   5  38         31.56         83.08        29.60 o
  -5   6  38        109.74          4.08        29.83 o
  -4   6  38         68.95         29.29        26.50 o
  -3   6  38         65.95         -5.94        28.29 o
  -2   6  38        489.20        444.45        38.14 o
  -1   6  38         15.01        -30.48        30.48 o
   0   6  38         32.27         26.12        28.20 o
   1   6  38         11.70          3.22        32.03 o
   2   6  38        488.84        525.42        40.70 o
   3   6  38         65.30         28.08        31.66 o
   4   6  38         78.89         72.41        31.49 o
   5   6  38        106.02         -0.38        29.51 o
   6   6  38        847.72        690.07        39.59 o
  -6   7  38         19.67         -9.97        26.28 o
  -5   7  38        195.01         74.38        32.33 o
  -4   7  38         37.70        -11.62        25.67 o
  -3   7  38         35.30          7.18        27.83 o
  -2   7  38         76.64          3.60        28.21 o
  -1   7  38        497.77        467.74        32.31 o
   0   7  38          3.58        -28.26        28.26 o
   1   7  38        545.87        562.57        37.26 o
   2   7  38         70.88          9.24        30.54 o
   3   7  38         45.01         48.13        32.03 o
   4   7  38         39.67         11.95        27.10 o
   5   7  38        197.86         92.60        29.83 o
   6   7  38         16.40        -25.20        25.20 o
   7   7  38        591.14        624.52        86.74 o
  -6   8  38        173.22        156.13        52.04 o
  -5   8  38         71.01         22.27        37.56 o
  -4   8  38        501.60        539.19        51.72 o
  -3   8  38        450.76        400.48        31.75 o
  -2   8  38        417.12        292.56        27.58 o
  -1   8  38        143.29         56.64        27.43 o
   0   8  38        273.92        215.63        30.38 o
   1   8  38        141.78         35.22        26.87 o
   2   8  38        425.03        419.33        39.18 o
   3   8  38        478.04        421.26        47.40 o
   4   8  38        506.98        569.49        32.85 o
   5   8  38         65.80         63.61        26.28 o
   6   8  38        173.87        190.83        52.04 o
  -4   9  38       4443.67       4128.80       277.57 o
  -3   9  38        484.36        563.95        37.83 o
  -2   9  38        489.59        460.04        29.83 o
  -1   9  38        231.08        198.88        28.69 o
   0   9  38        116.42         98.37        26.72 o
   1   9  38        247.98        272.52        31.66 o
   2   9  38        480.42        492.34        49.19 o
   3   9  38        480.03        628.92        46.30 o
   4   9  38       4424.39       4180.85       277.57 o
   1  10  38         63.17         86.74        52.04 o
   0   1  39         59.56         64.16        30.83 o
   1   1  39       1026.88       1036.59        47.51 o
  -1   2  39         17.82        103.43        33.75 o
   0   2  39        270.21        240.23        35.46 o
   1   2  39         15.41         50.31        30.71 o
   2   2  39        749.44        895.40        49.32 o
  -2   3  39       1010.30       1243.59        61.45 o
  -1   3  39        256.52        275.72        40.21 o
   0   3  39         34.31         48.39        35.38 o
   1   3  39        277.20        426.47        46.41 o
   2   3  39        998.48       1211.87        86.06 o
   3   3  39        206.12        298.07        34.34 o
  -3   4  39       1087.88       1207.31        48.76 o
  -2   4  39         13.72        118.99        31.31 o
  -1   4  39        638.33        671.92        48.19 o
   0   4  39         43.05          0.59        34.71 o
   1   4  39        611.68        643.84        49.10 o
   2   4  39         15.80         33.55        32.65 o
   3   4  39       1101.36       1282.66        61.05 o
   4   4  39        193.87        183.08        32.42 o
  -4   5  39        312.81        446.84        37.65 o
  -3   5  39        529.35        567.28        36.78 o
  -2   5  39        247.68        303.33        35.10 o
  -1   5  39        133.93        141.85        33.67 o
   0   5  39          5.56         62.89        39.93 o
   1   5  39        116.80         85.49        40.16 o
   2   5  39        226.02        254.35        36.39 o
   3   5  39        523.66        534.38        59.49 o
   4   5  39        325.38        463.75        37.71 o
   5   5  39        113.03         46.08        28.68 o
  -5   6  39         73.23          7.43        29.58 o
  -4   6  39         21.27         12.74        24.54 o
  -3   6  39        142.17         55.57        27.23 o
  -2   6  39        106.60         55.80        32.45 o
  -1   6  39        179.63         88.60        30.38 o
   0   6  39       1677.11       1684.32        73.83 o
   1   6  39        163.47         68.30        31.49 o
   2   6  39        104.32         95.84        32.72 o
   3   6  39        163.52        176.38        32.72 o
   4   6  39         23.51         -9.81        27.83 o
   5   6  39         75.54        -19.62        30.48 o
   6   6  39         30.18        -14.72        25.15 o
  -6   7  39         11.57        -23.13        36.72 o
  -5   7  39        354.50        362.34        33.67 o
  -4   7  39        318.87        168.66        29.96 o
  -3   7  39        356.83        304.02        31.75 o
  -2   7  39          3.23        -24.05        24.05 o
  -1   7  39        207.42        157.63        26.70 o
   0   7  39          9.33        -14.60        24.59 o
   1   7  39        185.42        144.66        31.11 o
   2   7  39          5.44        -24.46        32.79 o
   3   7  39        355.25        349.96        34.12 o
   4   7  39        314.29        235.05        41.03 o
   5   7  39        338.35        393.38        31.93 o
   6   7  39         11.96        -32.51        32.51 o
  -5   8  39        546.02        346.96        69.39 o
  -4   8  39         96.81        167.34        47.58 o
  -3   8  39        580.07        604.70        42.62 o
  -2   8  39        427.44        446.58        28.80 o
  -1   8  39          7.04        -26.56        26.56 o
   0   8  39         27.27          1.14        31.43 o
   1   8  39          5.94        -39.97        39.97 o
   2   8  39        413.46        432.98        36.47 o
   3   8  39        561.00        558.62        33.78 o
   4   8  39         90.34        215.67        62.60 o
   5   8  39        526.87        312.26        69.39 o
  -3   9  39         78.60        121.44        52.04 o
  -2   9  39        402.19        379.25        40.06 o
  -1   9  39        223.85        108.87        26.28 o
   0   9  39         35.28         30.84        25.24 o
   1   9  39        222.42        146.40        31.99 o
   2   9  39        412.74        402.02        49.07 o
   3   9  39         77.06        190.83        52.04 o
   0   0  40       3607.66       4338.78       244.42 o
   0   1  40         59.08         13.10        32.03 o
   1   1  40        349.46        439.44        40.23 o
  -1   2  40        266.73        287.01        40.15 o
   0   2  40          5.39          7.45        33.21 o
   1   2  40        260.95        289.45        35.86 o
   2   2  40         10.01         93.45        40.09 o
  -2   3  40        703.58        928.52        54.25 o
  -1   3  40        710.22        759.40        50.45 o
   0   3  40        442.39        478.87        42.66 o
   1   3  40        735.91        777.95        63.64 o
   2   3  40        704.70        884.42        57.93 o
   3   3  40        330.47        390.12        45.21 o
  -3   4  40         41.77         99.84        32.04 o
  -2   4  40        686.83        625.26        51.72 o
  -1   4  40        111.18        131.18        36.01 o
   0   4  40        162.69        186.47        36.01 o
   1   4  40        121.26        117.51        39.58 o
   2   4  40        674.18        597.81        68.14 o
   3   4  40         38.13        108.15        42.98 o
   4   4  40          2.51         53.89        34.48 o
  -4   5  40        162.67        146.22        32.31 o
  -3   5  40        286.23        346.36        35.10 o
  -2   5  40        158.15        168.12        34.12 o
  -1   5  40       1242.73       1300.60        66.02 o
   0   5  40          2.90         38.69        40.24 o
   1   5  40       1298.01       1255.74        63.03 o
   2   5  40        149.88        175.82        35.34 o
   3   5  40        281.89        286.68        34.12 o
   4   5  40        156.68        142.17        30.88 o
   5   5  40        516.81        523.72        41.87 o
  -5   6  40         43.15        -19.52        28.33 o
  -4   6  40        276.16        261.47        31.26 o
  -3   6  40         38.96         16.63        25.62 o
  -2   6  40        128.64         34.01        29.83 o
  -1   6  40         76.35        156.88        33.43 o
   0   6  40        206.49        241.55        36.50 o
   1   6  40         75.51         88.77        33.04 o
   2   6  40        110.11         37.12        30.04 o
   3   6  40         35.83         14.58        27.12 o
   4   6  40        257.82        276.21        30.88 o
   5   6  40         37.88        -23.64        23.64 o
   6   6  40          4.66        -22.08        32.51 o
  -5   7  40        180.70        197.42        41.63 o
  -4   7  40         81.49         25.27        26.93 o
  -3   7  40        152.85        176.98        25.33 o
  -2   7  40         96.62         84.71        31.14 o
  -1   7  40        391.32        347.05        36.12 o
   0   7  40          7.34         -5.24        25.26 o
   1   7  40        359.99        294.36        32.04 o
   2   7  40        105.81        100.44        27.12 o
   3   7  40        146.55         53.28        25.88 o
   4   7  40         94.37         85.35        23.92 o
   5   7  40        188.32        214.72        42.71 o
  -4   8  40        212.62        242.87        52.04 o
  -3   8  40        153.52        138.78        52.04 o
  -2   8  40        266.57        298.15        34.34 o
  -1   8  40        163.73         69.39        25.48 o
   0   8  40       2505.80       2325.14        71.19 o
   1   8  40        168.41         93.53        26.93 o
   2   8  40        267.24        295.64        29.15 o
   3   8  40        167.08        172.70        42.71 o
   4   8  40        220.85        173.48        52.04 o
   0   1  41          1.69         23.03        32.64 o
   1   1  41       1785.02       1704.98        64.35 o
  -1   2  41        312.94        263.60        40.29 o
   0   2  41       1261.77       1464.87        68.23 o
   1   2  41        292.20        360.85        39.73 o
   2   2  41       1147.09       1170.58        64.03 o
  -2   3  41         15.34         89.28        42.30 o
  -1   3  41        107.30        140.35        43.92 o
   0   3  41         72.12        185.26        39.58 o
   1   3  41        103.76         49.65        46.16 o
   2   3  41         15.20         93.35       117.02 o
   3   3  41        328.63        341.30        49.38 o
  -3   4  41         28.88         51.29        29.51 o
  -2   4  41        254.03        335.09        40.46 o
  -1   4  41        146.20         78.19        36.12 o
   0   4  41        660.97        827.86        59.18 o
   1   4  41        139.70        125.77        50.08 o
   2   4  41        251.55        376.34        52.64 o
   3   4  41         32.61         52.63        38.98 o
   4   4  41        140.89        110.06        42.77 o
  -4   5  41          5.32         25.91        31.93 o
  -3   5  41         81.62         23.74        28.60 o
  -2   5  41         24.00         28.07        30.52 o
  -1   5  41        502.70        488.09        40.46 o
   0   5  41          0.67         83.47        38.24 o
   1   5  41        500.68        566.30        61.83 o
   2   5  41         26.06         14.19        31.77 o
   3   5  41         68.91         -8.30        29.46 o
   4   5  41          6.06        -26.93        26.93 o
   5   5  41        191.71        261.41        30.77 o
  -5   6  41         61.78         26.02        36.80 o
  -4   6  41        251.52        178.44        31.93 o
  -3   6  41         21.36         17.83        24.79 o
  -2   6  41        201.81        176.46        29.83 o
  -1   6  41         25.36         20.60        31.38 o
   0   6  41       1880.15       1959.80        82.81 o
   1   6  41         25.11         62.77        31.77 o
   2   6  41        216.01        285.72        31.64 o
   3   6  41         18.29         10.53        30.33 o
   4   6  41        260.55        233.38        42.95 o
   5   6  41         68.00          6.94        35.70 o
  -4   7  41         97.80        156.13        52.04 o
  -3   7  41        280.03        318.94        39.51 o
  -2   7  41        184.19        101.92        31.47 o
  -1   7  41        498.62        466.26        36.12 o
   0   7  41        215.06        230.28        31.38 o
   1   7  41        495.76        508.46        35.10 o
   2   7  41        187.20        172.46        28.13 o
   3   7  41        300.71        304.99        30.20 o
   4   7  41         89.53        104.09        52.04 o
  -1   8  41         98.33        112.76        36.80 o
   0   8  41        391.54        294.91        95.41 o
   0   1  42         68.22         52.57        40.84 o
   1   1  42        150.23        189.25        40.84 o
  -1   2  42         63.76         63.67        39.73 o
   0   2  42          2.41         36.95        37.57 o
   1   2  42         68.93        134.78        46.30 o
   2   2  42       1298.36       1619.94        83.70 o
  -2   3  42         31.03         64.10        38.98 o
  -1   3  42        584.30        487.99        47.82 o
   0   3  42         26.86         75.65        39.27 o
   1   3  42        548.43        452.31        57.32 o
   2   3  42         33.44         57.27        49.48 o
   3   3  42         68.44        152.24        42.04 o
  -3   4  42        291.22        299.14        39.73 o
  -2   4  42        237.40        235.58        36.12 o
  -1   4  42        275.00        372.76        42.30 o
   0   4  42        410.46        267.08        49.91 o
   1   4  42        265.57        354.40        49.91 o
   2   4  42        243.68        325.82        49.91 o
   3   4  42        293.31        288.05        49.56 o
   4   4  42          8.30         -0.48        31.47 o
  -4   5  42        177.32        181.43        40.70 o
  -3   5  42         60.80         39.18        28.19 o
  -2   5  42         55.68          5.71        30.77 o
  -1   5  42        286.20        308.08        36.71 o
   0   5  42        304.43        365.83        40.52 o
   1   5  42        276.08        370.89        50.55 o
   2   5  42         55.77         26.69        35.19 o
   3   5  42         75.47         70.69        60.59 o
   4   5  42        162.63        243.26        33.54 o
   5   5  42        103.47         79.30        41.63 o
  -4   6  42        238.55        229.66        41.63 o
  -3   6  42         66.10         29.26        32.55 o
  -2   6  42       1327.89       1218.19        48.11 o
  -1   6  42        108.15         99.94        34.34 o
   0   6  42         38.99         40.65        39.85 o
   1   6  42         96.46        115.22        34.34 o
   2   6  42       1311.61       1188.90        79.04 o
   3   6  42         56.36         32.82        30.86 o
   4   6  42        249.88        242.87        69.39 o
  -1   7  42        762.63        652.95        54.75 o
   0   7  42        102.18         99.75        41.32 o
   1   7  42        764.53        670.81        70.58 o
   2   7  42        197.91         52.04        52.04 o
   0   1  43        124.98        203.84        43.37 o
   1   1  43        543.14        494.25        45.76 o
  -1   2  43         27.23         98.07        42.04 o
   0   2  43       1717.46       1870.27        81.20 o
   1   2  43         27.00        100.75        39.51 o
   2   2  43        147.98        176.15        46.30 o
  -2   3  43         28.82         71.73        39.51 o
  -1   3  43        262.33        354.04        54.49 o
   0   3  43        219.17        228.49        41.40 o
   1   3  43        259.61        331.91        55.09 o
   2   3  43         29.15        135.72        52.84 o
   3   3  43         63.84        119.27        44.38 o
  -3   4  43        561.68        588.94        62.60 o
  -2   4  43        194.66        112.09        35.19 o
  -1   4  43        280.19        368.21        42.03 o
   0   4  43          0.31         67.66        40.83 o
   1   4  43        296.38        341.18        49.91 o
   2   4  43        196.83        253.08        52.84 o
   3   4  43        583.16        586.97        60.66 o
   4   4  43        246.57        342.43        52.09 o
  -4   5  43       1519.25       1596.01       138.78 o
  -3   5  43        210.64        234.99        42.71 o
  -2   5  43         70.87         96.54        33.54 o
  -1   5  43        470.85        492.92        71.84 o
   0   5  43        261.73        390.94        73.79 o
   1   5  43        484.93        502.40        47.12 o
   2   5  43         73.11        137.82        38.32 o
   3   5  43        205.72        142.01        34.12 o
   4   5  43       1516.68       1439.88       138.78 o
  -1   6  43         75.55         61.38        50.95 o
   0   6  43        671.71        640.63        55.09 o
   1   6  43         84.64         62.89        44.63 o
   2   6  43        170.11        131.35        42.71 o
   0   0  44       2951.18       3157.32       242.87 o
   0   1  44         67.98         61.68        38.32 o
   1   1  44        999.06       1114.54        57.05 o
  -1   2  44         23.39         33.12        37.39 o
   0   2  44         12.49         56.12        48.06 o
   1   2  44         27.54          6.51        44.38 o
   2   2  44          9.02         22.83        40.06 o
  -2   3  44        969.35       1012.46        57.32 o
  -1   3  44         91.23        126.77        35.19 o
   0   3  44         98.89        104.09        34.34 o
   1   3  44         92.68        112.76        44.38 o
   2   3  44        978.76       1032.30        73.02 o
   3   3  44        130.76        267.88        48.06 o
  -3   4  44         48.85        110.28        42.71 o
  -2   4  44        446.41        482.58        46.30 o
  -1   4  44          1.60          9.81        33.54 o
   0   4  44        283.60        356.60        52.86 o
   1   4  44          1.06         29.74        42.71 o
   2   4  44        463.92        466.63        52.84 o
   3   4  44         53.11        157.37        42.71 o
   4   4  44          1.07        121.44        69.39 o
  -1   5  44       1158.32       1057.21        73.36 o
   0   5  44          4.12         29.90        37.53 o
   1   5  44       1136.04        972.00        65.02 o
   2   5  44        417.76        427.92        69.39 o
   0   1  45          0.96         -4.34        34.70 o
   1   1  45       1031.52        848.15        60.09 o
  -1   2  45        182.89        208.17        44.38 o
   0   2  45        656.87        796.61        60.09 o
   1   2  45        184.47        216.77        42.71 o
   2   2  45        140.47        220.67        60.19 o
  -2   3  45        559.15        564.31        52.84 o
  -1   3  45         48.98         17.35        40.06 o
   0   3  45          1.97          0.00        49.07 o
   1   3  45         37.58         38.41        42.71 o
   2   3  45        548.02        594.37       107.38 o
   3   3  45        329.11        309.78        49.07 o
  -2   4  45        138.89        190.83        69.39 o
  -1   4  45         82.47         69.39        69.39 o
   0   4  45        170.27        190.83        78.07 o
   1   4  45         86.77         43.37        43.37 o
   2   4  45        134.71        218.09        69.39 o
   0   1  46         28.57          8.67        49.07 o
   1   1  46        194.61        218.09        69.39 o
  -1   2  46        141.94         69.39        69.39 o
   0   2  46         76.22        -17.35        86.74 o
   1   2  46        132.22         78.07        49.07 o
   2   2  46        162.38        156.13        69.39 o
   0   3  46        308.44        381.65        69.39 o
                                                
